# Supplementary material for: Virus-Induced Gene Silencing Using Tobacco Rattle Virus as a Tool to Study the Interaction between Nicotiana attenuata and Rhizophagus irregularis
Source: PLoS One. 2015 Aug 20;10(8):e0136234. doi: 10.1371/journal.pone.0136234 (PMC4546398; doi:10.1371/journal.pone.0136234)
Supplement: S1 Table — (XLSX) [file pone.0136234.s009.xlsx]

## Sheet: all tags 
Supporting Table S3: Summarizing table characterizing the SuperSAGE Tags used in this study
SAGE_ID	Sequence	p-value	Log2-fold change -AMF/+AMF	Hit in database	Match	Species	Gene_ID	Gene_Name
SAGE_000001	CATGGCTAACCACTTTGACCGTCACT	0	11	Na_454_02817	26/26	Nicotiana attenuata	sp|P62980|RS27A_SOLLC	Ubiquitin-40S ribosomal protein S27a
SAGE_000001	CATGGCTAACCACTTTGACCGTCACT	0	11	Na_454_01302	26/26	Nicotiana attenuata	sp|P62980|RS27A_SOLLC	Ubiquitin-40S ribosomal protein S27a
SAGE_000002	CATGTACTTCGAAGATAATGCTGGTG	0	10.4	Na_454_05005	26/26	Nicotiana attenuata	sp|Q07760|RL23_TOBAC	60S ribosomal protein L23
SAGE_000003	CATGCTAAGAGGGTTACCATTATGCC	0	10.3	Na_454_07663	26/26	Nicotiana attenuata	sp|A2Y533|H32_ORYSI	Histone H3.2
SAGE_000004	CATGTGGTTCTACAAATACCTGCCAT	8.3e-207	8	Unmapped	/	/	/	/
SAGE_000005	CATGGTCGATCTCTTCTTTTACAGAG	2.6e-195	7.9	Na_454_50849	26/26	Nicotiana attenuata	/	/
SAGE_000005	CATGGTCGATCTCTTCTTTTACAGAG	2.6e-195	7.9	Na_454_11501	26/26	Nicotiana attenuata	/	/
SAGE_000005	CATGGTCGATCTCTTCTTTTACAGAG	2.6e-195	7.9	Na_454_00876	26/26	Nicotiana attenuata	sp|O80377|RSSA_DAUCA	40S ribosomal protein SA
SAGE_000006	CATGCGTTCCACTTCCACTGCATTAG	8.1e-185	7.8	Na_454_35246	26/26	Nicotiana attenuata	sp|Q940X7|RBX1A_ARATH	RING-box protein 1a
SAGE_000006	CATGCGTTCCACTTCCACTGCATTAG	8.1e-185	7.8	Na_454_01596	26/26	Nicotiana attenuata	sp|Q940X7|RBX1A_ARATH	RING-box protein 1a
SAGE_000007	CATGAAGCTATATTTTATGATTTCTG	2.5e-175	7.7	Unmapped	/	/	/	/
SAGE_000008	CATGCCTAAGCATAATTGACCCAGGT	2.5e-175	7.7	Na_454_06427	26/26	Nicotiana attenuata	sp|O49884|RL30_LUPLU	60S ribosomal protein L30
SAGE_000009	CATGCGGCGGTGAATGCAACGCCGTT	2.5e-167	7.6	Unmapped	/	/	/	/
SAGE_000010	CATGACTTTTTTGGGTCGAGCTTTGC	2.5e-154	7.5	Unmapped	/	/	/	/
SAGE_000011	CATGAATGAATAGCATTATTTTGGAT	7.6e-141	7.4	Unmapped	/	/	/	/
SAGE_000012	CATGGCTAACCGCTTTGACAGGCACT	2.3e-110	7	Unmapped	/	/	/	/
SAGE_000013	CATGAGCTGCTGCAGTAAATAAACAA	7e-78	6.5	Unmapped	/	/	/	/
SAGE_000014	CATGTGACAAAAGATATAGAGGGTCG	2.2e-76	6.5	Unmapped	/	/	/	/
SAGE_000015	CATGCGCCCGCCGTCCGCTTGCCGGC	7e-72	6.4	Unmapped	/	/	/	/
SAGE_000016	CATGTGATTTATTAAAAAATTCTATT	6.9e-66	6.3	Na_454_06449	26/26	Nicotiana attenuata	sp|Q6GMI9|UXS1_DANRE	UDP-glucuronic acid decarboxylase 1
SAGE_000017	CATGAAACCCCATGAGCTTGTCTTTT	6.8e-59	6.1	Na_454_01502	26/26	Nicotiana attenuata	sp|P34091|RL6_MESCR	60S ribosomal protein L6
SAGE_000018	CATGCTCAATTTACAAGTGTAAAAAA	2.2e-57	6.1	Unmapped	/	/	/	/
SAGE_000019	CATGTCACCCATCTTATCAAGCCGTA	2.2e-55	6	Na_454_28599	26/26	Nicotiana attenuata	/	/
SAGE_000019	CATGTCACCCATCTTATCAAGCCGTA	2.2e-55	6	Na_454_00327	26/26	Nicotiana attenuata	sp|Q9ZQX4|VATF_ARATH	V-type proton ATPase subunit F
SAGE_000020	CATGAGACCAGAGCGTGATTGACAGC	6.8e-55	6	Unmapped	/	/	/	/
SAGE_000021	CATGTAGTTTGGGTATACAAAATAGT	2.2e-54	6	Na_454_08145	26/26	Nicotiana attenuata	sp|P81393|MYB08_ANTMA	Myb-related protein 308
SAGE_000022	CATGGTCCTATTCACTTTCGTGCTCC	2.1e-51	5.9	Na_454_00991	26/26	Nicotiana attenuata	sp|Q9FKC0|R13A4_ARATH	60S ribosomal protein L13a-4
SAGE_000023	CATGGGATATGAATACCCCGGAGAAA	2.1e-51	5.9	Na_454_00869	26/26	Nicotiana attenuata	sp|Q38931|FKB70_ARATH	70 kDa peptidyl-prolyl isomerase
SAGE_000024	CATGGAGATGTTTCAAGAGGTTGCTG	6.7e-49	5.8	Na_454_05715	26/26	Nicotiana attenuata	sp|P92985|RBP1C_ARATH	Ran-binding protein 1 homolog c
SAGE_000025	CATGAAGATCAAGATCATTGCTCCCC	6.7e-49	5.8	Unmapped	/	/	/	/
SAGE_000026	CATGCCCAACCTGCCTTGCGGGATCT	1.3e-12	5.8	Unmapped	/	/	/	/
SAGE_000027	CATGGGCCACGAGGAGGCTAGAAGGA	6.7e-46	5.8	Unmapped	/	/	/	/
SAGE_000028	CATGAAGAAGCTTCAGAAAAAGAAAG	6.7e-44	5.7	Unmapped	/	/	/	/
SAGE_000029	CATGATGAACTTTAAATTGGTGTTAA	6.7e-43	5.7	Na_454_00658	26/26	Nicotiana attenuata	sp|O04153|CALR3_ARATH	Calreticulin-3
SAGE_000030	CATGTCGTTATTTGCGGCTGTTAAAT	6.7e-41	5.6	Na_454_02438	26/26	Nicotiana attenuata	sp|P05149|GALM_ACICA	Aldose 1-epimerase
SAGE_000031	CATGGCTTATTAATTTAATAAAAAAA	6.7e-39	5.5	Unmapped	/	/	/	/
SAGE_000032	CATGCTGGCATAACCATCCTCCCGCT	6.6e-37	5.4	Na_454_01196	26/26	Nicotiana attenuata	sp|P17783|MDHM_CITLA	Malate dehydrogenase, mitochondrial
SAGE_000033	CATGCTTCTTGAAATGGATCAGACTG	2.1e-36	5.4	Na_454_65124	26/26	Nicotiana attenuata	tr|F6H1B4|F6H1B4_VITVI	Putative uncharacterized protein
SAGE_000033	CATGCTTCTTGAAATGGATCAGACTG	2.1e-36	5.4	Na_454_00421	26/26	Nicotiana attenuata	sp|P42731|PABP2_ARATH	Polyadenylate-binding protein 2
SAGE_000034	CATGAATGTACCAAGTTCTAATAATT	2.1e-35	5.4	Unmapped	/	/	/	/
SAGE_000035	CATGATGATTGCTTCAATGCTGAAAT	2.1e-34	5.3	Na_454_03827	26/26	Nicotiana attenuata	sp|Q23892|GLUA_DICDI	Lysosomal beta glucosidase
SAGE_000036	CATGTTTGATTTTGACTAGAAAAAAA	6.6e-34	5.3	Unmapped	/	/	/	/
SAGE_000037	CATGAACAAGTAACACAAACATCAAG	6.6e-33	5.3	Na_454_21556	26/26	Nicotiana attenuata	/	/
SAGE_000038	CATGAACGGTCAGGCCCTCGAAGGCC	2.1e-31	5.2	Unmapped	/	/	/	/
SAGE_000039	CATGTATAATAATGGATGTTGTGATA	2.1e-30	5.1	Unmapped	/	/	/	/
SAGE_000040	CATGCTGCTGGCGTGAGTCGTATGCC	1.6e-21	5.1	Unmapped	/	/	/	/
SAGE_000041	CATGACAATATCTTGTAAAATGCAAT	2.1e-29	5.1	Unmapped	/	/	/	/
SAGE_000042	CATGAAACTATAGTGAGTCGTATTAC	3.8e-27	5.1	Unmapped	/	/	/	/
SAGE_000043	CATGTTTACAGCGTCTGGATTGCGAG	2.1e-28	5	Na_454_04396	26/26	Nicotiana attenuata	sp|P54672|AP2M_DICDI	AP-2 complex subunit mu
SAGE_000044	CATGAATGGAGCGTTCGTTTTCCTCT	6.6e-28	5	Unmapped	/	/	/	/
SAGE_000045	CATGTCCTAGAATATTGTATTTGTAT	2.1e-27	5	Na_454_04309	26/26	Nicotiana attenuata	sp|Q8RX87|RFS6_ARATH	Probable galactinol--sucrose galactosyltransferase 6
SAGE_000046	CATGATTTGTTTGTTCCAGTTAAATA	2.1e-26	4.9	Na_454_00689	26/26	Nicotiana attenuata	sp|P33050|PSC13_MAIZE	Pollen-specific protein C13
SAGE_000047	CATGTGGGCTAAGGTTCGAAATGCCA	7.2e-07	4.9	Unmapped	/	/	/	/
SAGE_000048	CATGCAAATCTTTTGATGGTGTTAAA	6.5e-26	4.9	Unmapped	/	/	/	/
SAGE_000049	CATGCTCCAGGAGCTTGCCGAGTATC	4.3e-12	4.9	Unmapped	/	/	/	/
SAGE_000050	CATGAGCTTGCTCCAGACTTCGATAT	6.5e-25	4.8	Na_454_08488	26/26	Nicotiana attenuata	sp|Q94EI3|PE192_ARATH	Peroxisome biogenesis protein 19-2
SAGE_000051	CATGGATCTCATTGGTCAATGCCCGT	2.1e-06	4.8	Unmapped	/	/	/	/
SAGE_000052	CATGTTGCCGCGTTCGTTGCCGCCTT	2.1e-06	4.8	Unmapped	/	/	/	/
SAGE_000053	CATGTAATTCTCTGTTAAAACTAATG	2.1e-23	4.8	Na_454_15826	26/26	Nicotiana attenuata	/	/
SAGE_000054	CATGAGCCACTTGTGTTTCTTAAAAA	6.5e-23	4.7	Unmapped	/	/	/	/
SAGE_000055	CATGAAATCGCCCGAGTACTCTGCCT	6.3e-06	4.7	Na_454_15622	26/26	Nicotiana attenuata	tr|F6H9Q0|F6H9Q0_VITVI	/
SAGE_000056	CATGTGGGCTAAGGTTCGAGATGCCA	6.3e-06	4.7	Unmapped	/	/	/	/
SAGE_000057	CATGCTCAAGGCGCTGCGCGACGGCG	6.3e-06	4.7	Unmapped	/	/	/	/
SAGE_000058	CATGCTGCGCGCGTCCGCGAGTTCAC	6.3e-06	4.7	Unmapped	/	/	/	/
SAGE_000059	CATGGATGGCGGATTGTATGAGCACT	2.1e-22	4.7	Na_454_02636	26/26	Nicotiana attenuata	sp|Q9SEK2|HXK1_TOBAC	Hexokinase-1
SAGE_000060	CATGCTCCGAGTCTTGAAAAGGAAAA	2.1e-22	4.7	Na_454_54219	26/26	Nicotiana attenuata	/	/
SAGE_000060	CATGCTCCGAGTCTTGAAAAGGAAAA	2.1e-22	4.7	Na_454_51401	26/26	Nicotiana attenuata	/	/
SAGE_000060	CATGCTCCGAGTCTTGAAAAGGAAAA	2.1e-22	4.7	Na_454_19398	26/26	Nicotiana attenuata	/	/
SAGE_000060	CATGCTCCGAGTCTTGAAAAGGAAAA	2.1e-22	4.7	Na_454_16454	26/26	Nicotiana attenuata	/	/
SAGE_000061	CATGGTTATGGCCACTGTGAAGAAGG	2.1e-21	4.6	Na_454_04680	26/26	Nicotiana attenuata	sp|Q07760|RL23_TOBAC	60S ribosomal protein L23
SAGE_000062	CATGTTGGCAAAACTGTTATTCTATC	6.5e-21	4.6	Na_454_00664	26/26	Nicotiana attenuata	sp|Q54KZ8|EIF3M_DICDI	Eukaryotic translation initiation factor 3 subunit M
SAGE_000063	CATGGCCACGCTGCTGGCCTCGGGCC	5.3e-14	4.6	Unmapped	/	/	/	/
SAGE_000064	CATGACGGACGAGTTGGGTCCGATGG	1.9e-05	4.6	Unmapped	/	/	/	/
SAGE_000065	CATGGCGTGAAGGTGCTGATCGACCC	1.9e-05	4.6	Unmapped	/	/	/	/
SAGE_000066	CATGGCTGACCAGCGCCATCACGAAG	1.9e-05	4.6	Unmapped	/	/	/	/
SAGE_000067	CATGGTCCAGGAGAATCCGACGGCCG	1.9e-05	4.6	Unmapped	/	/	/	/
SAGE_000068	CATGAGGTTGGTAGTCCTGCAAGATC	2.1e-20	4.5	Na_454_22769	26/26	Nicotiana attenuata	/	/
SAGE_000069	CATGTCCGGGAGTCTTTTCACGAGGA	2.1e-20	4.5	Na_454_01619	26/26	Nicotiana attenuata	sp|Q54IK2|TM120_DICDI	Transmembrane protein 120 homolog
SAGE_000070	CATGTTAACTGACACTAGGAGTTGCT	9.1e-18	4.5	Unmapped	/	/	/	/
SAGE_000071	CATGGTAAACATCCTCATTGATAAGC	6.5e-19	4.4	Na_454_14429	26/26	Nicotiana attenuata	tr|B9RYZ3|B9RYZ3_RICCO	/
SAGE_000072	CATGCAAATGACAATAGTTAACCCTC	5.4e-05	4.4	Na_454_09695	26/26	Nicotiana attenuata	sp|B6SGC5|CNR6_MAIZE	Cell number regulator 6
SAGE_000073	CATGCAAAAGAGTATAACTTGTCCCT	5.4e-05	4.4	Na_454_30719	26/26	Nicotiana attenuata	/	/
SAGE_000074	CATGCTGAGCCGCTGCGCGGGCCTGG	5.4e-05	4.4	Unmapped	/	/	/	/
SAGE_000075	CATGTGGGTTGCAATTAATTATCTAT	5.4e-05	4.4	Na_454_55861	26/26	Nicotiana attenuata	tr|B8BLS8|B8BLS8_ORYSI	Putative uncharacterized protein
SAGE_000075	CATGTGGGTTGCAATTAATTATCTAT	5.4e-05	4.4	Na_454_49868	26/26	Nicotiana attenuata	/	/
SAGE_000075	CATGTGGGTTGCAATTAATTATCTAT	5.4e-05	4.4	Na_454_14845	26/26	Nicotiana attenuata	tr|F2DXY7|F2DXY7_HORVD	Predicted protein
SAGE_000075	CATGTGGGTTGCAATTAATTATCTAT	5.4e-05	4.4	Na_454_07275	26/26	Nicotiana attenuata	sp|P80595|APY_SOLTU	Apyrase
SAGE_000075	CATGTGGGTTGCAATTAATTATCTAT	5.4e-05	4.4	Na_454_05613	26/26	Nicotiana attenuata	sp|P80595|APY_SOLTU	Apyrase
SAGE_000076	CATGATTTTCAAGGATGGAGAGAAGA	2e-18	4.4	Na_454_01255	26/26	Nicotiana attenuata	sp|Q9SEU6|TRXM4_ARATH	Thioredoxin M4, chloroplastic
SAGE_000077	CATGGCCCTGGCCGCGATCGCGGCCG	3.7e-12	4.4	Unmapped	/	/	/	/
SAGE_000078	CATGGTTAATTGGGCAGTATATTGGT	0.00016	4.3	Unmapped	/	/	/	/
SAGE_000079	CATGTTACTCCTTCCTCTGCTGTCTT	0.00016	4.3	Unmapped	/	/	/	/
SAGE_000080	CATGAAACAGAAAATTTCATGTTCAT	0.00016	4.3	Na_454_00094	26/26	Nicotiana attenuata	sp|Q42699|METE_CATRO	5-methyltetrahydropteroyltriglutamate--homocysteine methyltransferase
SAGE_000081	CATGCCGTGGGCCTGGGCATCGCGTC	0.00016	4.3	Unmapped	/	/	/	/
SAGE_000082	CATGGCCACGAGCAGCATTCTTGGGG	0.00016	4.3	Unmapped	/	/	/	/
SAGE_000083	CATGCTGATTTTGATCAAAAGGAAGC	0.00016	4.3	Unmapped	/	/	/	/
SAGE_000084	CATGGCGGGTCGCTGATCGGCGCCTC	1.9e-07	4.2	Unmapped	/	/	/	/
SAGE_000085	CATGGATATCGCTTCGCTGGAGAAGT	2e-40	4.2	Unmapped	/	/	/	/
SAGE_000086	CATGGCTTAGAAGCTTCACTCATTCA	0.00046	4.1	Na_454_37518	26/26	Nicotiana attenuata	sp|O22929|BL1S1_ARATH	Biogenesis of lysosome-related organelles complex 1 subunit 1
SAGE_000086	CATGGCTTAGAAGCTTCACTCATTCA	0.00046	4.1	Na_454_12394	26/26	Nicotiana attenuata	sp|O22929|BL1S1_ARATH	Biogenesis of lysosome-related organelles complex 1 subunit 1
SAGE_000087	CATGATATAGCTCACACGAGATCCTA	0.00046	4.1	Na_454_51591	26/26	Nicotiana attenuata	/	/
SAGE_000088	CATGCTTTCTCGGAGTCCCCAAAAGC	0.00046	4.1	Na_454_03328	26/26	Nicotiana attenuata	tr|D7T7N4|D7T7N4_VITVI	Putative uncharacterized protein
SAGE_000089	CATGTTTAGCAAATATCCCTTCTTAT	0.00046	4.1	Na_454_05358	26/26	Nicotiana attenuata	sp|Q9UXE4|SPEE_SULSO	Probable spermidine synthase
SAGE_000090	CATGTGATCTTCTAGATCACCTGCCT	0.00046	4.1	Na_454_16998	26/26	Nicotiana attenuata	/	/
SAGE_000091	CATGCCGACCTACCAAAGCCCGAAAG	0.00046	4.1	Unmapped	/	/	/	/
SAGE_000092	CATGGATGTGATGCGCACCGGCGTGT	0.00046	4.1	Unmapped	/	/	/	/
SAGE_000093	CATGGGCGCAGCCTCGCCCAGGCCCA	0.00046	4.1	Unmapped	/	/	/	/
SAGE_000094	CATGGGGCCTCCGGCAGGGCATCCCG	0.00046	4.1	Unmapped	/	/	/	/
SAGE_000095	CATGTAATGGTCAATTTGTCGTGGAT	0.00046	4.1	Unmapped	/	/	/	/
SAGE_000096	CATGTACCTGCAGGGGATGGAGGGCT	0.00046	4.1	Unmapped	/	/	/	/
SAGE_000097	CATGTTGGGAATCAGTCTTATTTCTT	0.00046	4.1	Unmapped	/	/	/	/
SAGE_000098	CATGTTGTGTCAAACCTTATATACCT	0.00046	4.1	Unmapped	/	/	/	/
SAGE_000099	CATGGTTCTTCGTCTCCGTGGTGGCT	0.00046	4.1	Unmapped	/	/	/	/
SAGE_000100	CATGTGAAGAAGTTGTTTTCCGATCA	0.00046	4.1	Na_454_19062	26/26	Nicotiana attenuata	sp|P32295|ARG7_VIGRR	/
SAGE_000101	CATGAACGAGTACCACAAACATCGAG	2e-14	4	Na_454_69072	26/26	Nicotiana attenuata	/	/
SAGE_000101	CATGAACGAGTACCACAAACATCGAG	2e-14	4	Na_454_46139	26/26	Nicotiana attenuata	/	/
SAGE_000101	CATGAACGAGTACCACAAACATCGAG	2e-14	4	Na_454_40006	26/26	Nicotiana attenuata	/	/
SAGE_000101	CATGAACGAGTACCACAAACATCGAG	2e-14	4	Na_454_18964	26/26	Nicotiana attenuata	/	/
SAGE_000102	CATGCTGAAGTACGACACCAGCCTGG	4.5e-17	4	Unmapped	/	/	/	/
SAGE_000103	CATGGCGCGATGAAATTGATGAGTTT	6.4e-14	4	Na_454_13397	26/26	Nicotiana attenuata	tr|F6HBJ6|F6HBJ6_VITVI	Putative uncharacterized protein
SAGE_000104	CATGAGGGGAGTGGCTGATGTGGGAC	4.3e-06	3.9	Unmapped	/	/	/	/
SAGE_000105	CATGCTGGGACGCAACCCGTTCCTGG	4.3e-06	3.9	Unmapped	/	/	/	/
SAGE_000106	CATGTCGAGCAGGATGCTGATATTGT	0.0013	3.9	Na_454_08729	26/26	Nicotiana attenuata	tr|F6I489|F6I489_VITVI	Putative uncharacterized protein
SAGE_000107	CATGTCTCTCATTGAAAAGTATTTCC	0.0013	3.9	Na_454_09280	26/26	Nicotiana attenuata	sp|Q8L799|MIOX1_ARATH	Inositol oxygenase 1
SAGE_000108	CATGCATTGGTCTTACAAATGCAAGG	0.0013	3.9	Na_454_07277	26/26	Nicotiana attenuata	tr|B9SQL5|B9SQL5_RICCO	Phospholipase C, putative
SAGE_000109	CATGTCGGCGGCTGCGACGACCTGAT	0.0013	3.9	Unmapped	/	/	/	/
SAGE_000110	CATGCAATGTCAGCTGAGTGTATGAA	0.0013	3.9	Unmapped	/	/	/	/
SAGE_000111	CATGCCTTAACATTTCTTAGTTTTCC	0.0013	3.9	Unmapped	/	/	/	/
SAGE_000112	CATGAGTTGTATTTGCATTCTGTTGC	0.0013	3.9	Unmapped	/	/	/	/
SAGE_000113	CATGACAGTTCTCTTTTTGTTTCCTT	0.0013	3.9	Na_454_05553	26/27	Nicotiana attenuata	sp|P0C030|RUB1_ORYSJ	Ubiquitin-NEDD8-like protein RUB1
SAGE_000114	CATGAGCATTATTATTGTTGCTGTTG	0.0013	3.9	Na_454_17249	26/26	Nicotiana attenuata	/	/
SAGE_000114	CATGAGCATTATTATTGTTGCTGTTG	0.0013	3.9	Na_454_01750	26/26	Nicotiana attenuata	tr|F6H3C4|F6H3C4_VITVI	Putative uncharacterized protein
SAGE_000115	CATGACTGTTTGTTTTGCCAGCAAAA	0.0013	3.9	Unmapped	/	/	/	/
SAGE_000116	CATGACTTTAATATCCTTGAATACAT	0.0013	3.9	Na_454_58150	26/26	Nicotiana attenuata	/	/
SAGE_000117	CATGGGGAATTCATAATATCTTGTTT	0.0013	3.9	Unmapped	/	/	/	/
SAGE_000118	CATGCACGTGGATGATATTACGGTGG	0.0013	3.9	Na_454_15611	26/26	Nicotiana attenuata	tr|A5AUD3|A5AUD3_VITVI	/
SAGE_000119	CATGTGATGCCTTGAATTGGCTAGTT	0.0013	3.9	Na_454_34087	26/26	Nicotiana attenuata	/	/
SAGE_000119	CATGTGATGCCTTGAATTGGCTAGTT	0.0013	3.9	Na_454_04884	26/26	Nicotiana attenuata	sp|Q9FUY6|JOIN_SOLLC	MADS-box protein JOINTLESS
SAGE_000119	CATGTGATGCCTTGAATTGGCTAGTT	0.0013	3.9	Na_454_42668	26/27	Nicotiana attenuata	/	/
SAGE_000120	CATGGTCATGACCATTAGATGTGCTG	0.0013	3.9	Na_454_12764	26/26	Nicotiana attenuata	sp|Q8LDK3|NDUB2_ARATH	NADH dehydrogenase [ubiquinone] 1 beta subcomplex subunit 2
SAGE_000121	CATGAACGGCACCGACAAGAAGGTGA	0.0013	3.9	Unmapped	/	/	/	/
SAGE_000122	CATGAGCGCCCGACCCACACTGCCCC	0.0013	3.9	Unmapped	/	/	/	/
SAGE_000123	CATGATTTGAGTAAGTTATGGTTGTT	0.0013	3.9	Unmapped	/	/	/	/
SAGE_000124	CATGCCGACGACCTCGCCGACCTGCT	0.0013	3.9	Unmapped	/	/	/	/
SAGE_000125	CATGCCGGCACGGCCGGTCCGCGCCA	0.0013	3.9	Unmapped	/	/	/	/
SAGE_000126	CATGCGCCAGCGCTGTGCACAGCTCG	0.0013	3.9	Unmapped	/	/	/	/
SAGE_000127	CATGCGGACGTGACGGCGGCGCTGGC	0.0013	3.9	Unmapped	/	/	/	/
SAGE_000128	CATGCGGCACGAGGTGAGGCGGCAGC	0.0013	3.9	Unmapped	/	/	/	/
SAGE_000129	CATGCGGCTGCTGGAGCTGGGCAACC	0.0013	3.9	Unmapped	/	/	/	/
SAGE_000130	CATGCTGCTTGTCGCCGGGGCGCAGC	0.0013	3.9	Unmapped	/	/	/	/
SAGE_000131	CATGGAGGGCCGGCTGCTGCGCGTGG	0.0013	3.9	Unmapped	/	/	/	/
SAGE_000132	CATGTACAACTTAAGCTTGGTATCTA	0.0013	3.9	Unmapped	/	/	/	/
SAGE_000133	CATGTAGAGCCGAGGATGGAGTGCTG	0.0013	3.9	Unmapped	/	/	/	/
SAGE_000134	CATGTCACGATTCGTGACACGAATGG	0.0013	3.9	Unmapped	/	/	/	/
SAGE_000135	CATGTGCCGCGACGCCGGCTGCTACG	0.0013	3.9	Unmapped	/	/	/	/
SAGE_000136	CATGGATTATGCTTGAACTATTGCCG	0.0013	3.9	Na_454_11862	26/26	Nicotiana attenuata	tr|D7UCW2|D7UCW2_VITVI	Putative uncharacterized protein
SAGE_000137	CATGATGGTTCTCTTGTCCTATACGT	0.0013	3.9	Unmapped	/	/	/	/
SAGE_000138	CATGAACTTTCAACCTAGAGTTTTCA	0.0013	3.9	Na_454_58165	26/26	Nicotiana attenuata	/	/
SAGE_000139	CATGTGTGAATTCTCCAAGCAGGAGT	0.0013	3.9	Na_454_03318	26/26	Nicotiana attenuata	sp|Q5RHX6|DCNL4_DANRE	/
SAGE_000140	CATGACCAATAGGCTTCTTGCAAGGA	2e-13	3.9	Na_454_07252	26/26	Nicotiana attenuata	sp|Q9SS17|RS241_ARATH	40S ribosomal protein S24-1
SAGE_000141	CATGTTTTAGTTGTTGTGGCTGCCAT	1.7e-10	3.9	Na_454_03439	26/26	Nicotiana attenuata	tr|Q93YF2|Q93YF2_TOBAC	/
SAGE_000142	CATGACCACGGCGCCCCTCGGGGCGC	3.6e-19	3.8	Unmapped	/	/	/	/
SAGE_000143	CATGATTTTGCAGTTGCTATGTCTCT	1.2e-05	3.8	Na_454_18558	26/26	Nicotiana attenuata	/	/
SAGE_000144	CATGGAACCGATGGGCAGAACCCGGG	1.3e-09	3.8	Unmapped	/	/	/	/
SAGE_000145	CATGAAGTAATTTAATATCTTATTCT	3.3e-05	3.7	Na_454_00865	26/26	Nicotiana attenuata	sp|P29562|IF4A1_RABIT	Eukaryotic initiation factor 4A-I
SAGE_000146	CATGGTAATTGCACCTTTTTTCTCCT	3.3e-05	3.7	Na_454_33707	26/26	Nicotiana attenuata	tr|F6HQ57|F6HQ57_VITVI	/
SAGE_000147	CATGGGCGTGCAGATGTGGCGGCTGG	3.4e-07	3.7	Unmapped	/	/	/	/
SAGE_000148	CATGGGCCATATGGTGACAAAACCCA	0.0037	3.7	Na_454_04193	26/26	Nicotiana attenuata	tr|A5AFM7|A5AFM7_VITVI	/
SAGE_000149	CATGAATGCCTTTGGGCCAGAGGAGG	0.0037	3.7	Na_454_03511	26/26	Nicotiana attenuata	sp|Q9SX77|UMP6_ARATH	Uncharacterized protein At1g47420, mitochondrial
SAGE_000150	CATGTCATGCCAAGGCTGTGTAGGGG	0.0037	3.7	Na_454_06618	26/26	Nicotiana attenuata	tr|B2CM19|B2CM19_SOLCH	Copper chaperone
SAGE_000151	CATGAACTTGTGTCTCAATCCCCTTA	0.0037	3.7	Na_454_11386	26/26	Nicotiana attenuata	tr|D7TB57|D7TB57_VITVI	/
SAGE_000152	CATGTACAACTTGGACAGGATGTCAC	0.0037	3.7	Na_454_10593	26/26	Nicotiana attenuata	tr|A9P8B4|A9P8B4_POPTR	/
SAGE_000153	CATGAGAATTTGAGACATCCTAATTC	0.0037	3.7	Na_454_06361	26/26	Nicotiana attenuata	tr|F6I392|F6I392_VITVI	Putative uncharacterized protein
SAGE_000154	CATGGCTATAGGATACATATGTGCTT	0.0037	3.7	Na_454_48229	26/26	Nicotiana attenuata	/	/
SAGE_000155	CATGTTTTACCAAGTCTTTTTGGGGG	0.0037	3.7	Unmapped	/	/	/	/
SAGE_000156	CATGTTCAACGAAACTAAAATTGATC	0.0037	3.7	Na_454_05301	26/26	Nicotiana attenuata	/	tr|Q08198|Q08198_TOBAC
SAGE_000157	CATGAATCATATAGTTAGTGTGGCCT	0.0037	3.7	Na_454_00391	26/26	Nicotiana attenuata	sp|P54260|GCST_SOLTU	Aminomethyltransferase, mitochondrial
SAGE_000158	CATGGAAAGGAACCTACAAAAGGTGG	0.0037	3.7	Na_454_27866	26/26	Nicotiana attenuata	tr|B9N0D3|B9N0D3_POPTR	/
SAGE_000159	CATGTAAACTTCTTTGTAAAGTGCCT	0.0037	3.7	Unmapped	/	/	/	/
SAGE_000160	CATGTTAATTCTTAATAACACGTTCT	0.0037	3.7	Na_454_14378	26/26	Nicotiana attenuata	sp|P0CH01|AT21A_ARATH	Putative RING-H2 finger protein ATL21A
SAGE_000161	CATGCTAAAGCCTCTGAAACACTCGG	0.0037	3.7	Na_454_26424	26/26	Nicotiana attenuata	sp|Q9FPR6|ARR17_ARATH	Two-component response regulator ARR17
SAGE_000162	CATGTTAAATTACATATAGTAAGTTA	0.0037	3.7	Unmapped	/	/	/	/
SAGE_000163	CATGCTATTCTGAGATCAATGAACTT	0.0037	3.7	Unmapped	/	/	/	/
SAGE_000164	CATGGATATTTGGGTGTTGAAGGATT	0.0037	3.7	Na_454_25772	26/26	Nicotiana attenuata	/	/
SAGE_000165	CATGGGAAGTTGAGTTATTTGGAAGG	0.0037	3.7	Unmapped	/	/	/	/
SAGE_000166	CATGGAAATCATCATATGGGAATGTT	0.0037	3.7	Na_454_17409	26/26	Nicotiana attenuata	tr|B9SRA4|B9SRA4_RICCO	/
SAGE_000167	CATGGCGGTGGCCGAGGAGGTCTCCA	0.0037	3.7	Unmapped	/	/	/	/
SAGE_000168	CATGTAATATTTTAGGATTTAATGCT	0.0037	3.7	Na_454_29348	26/26	Nicotiana attenuata	/	/
SAGE_000169	CATGTACATTTTTCTTTCTTCATAAT	0.0037	3.7	Na_454_11304	26/26	Nicotiana attenuata	tr|B9DHP4|B9DHP4_ARATH	/
SAGE_000170	CATGTTTTAGCTAAGAGGAGATCGAG	0.0037	3.7	Na_454_25188	26/26	Nicotiana attenuata	/	/
SAGE_000171	CATGAACTGGCGCCGACCTCGCAGAT	0.0037	3.7	Unmapped	/	/	/	/
SAGE_000172	CATGAAGGACGCCGCCGAGGCCGGCC	0.0037	3.7	Unmapped	/	/	/	/
SAGE_000173	CATGAAGGACGCCGCCGAGGCCGGCC	0.0037	3.7	Unmapped	/	/	/	/
SAGE_000174	CATGACCGACACCGCCCCGGACCACC	0.0037	3.7	Unmapped	/	/	/	/
SAGE_000175	CATGACGCGCCGGGCGCTGGATCGCG	0.0037	3.7	Unmapped	/	/	/	/
SAGE_000176	CATGACGGCCACCGCATAAGCGCCCC	0.0037	3.7	Unmapped	/	/	/	/
SAGE_000177	CATGAGGGTGAGAGAGAGTCGGCGGG	0.0037	3.7	Unmapped	/	/	/	/
SAGE_000178	CATGAGTGATCTACATTTTTCTGGCT	0.0037	3.7	Na_454_04650	26/26	Nicotiana attenuata	sp|Q7X996|CIPK2_ORYSJ	CBL-interacting protein kinase 2
SAGE_000179	CATGCAGCTAAAGTCAGTCAATAATT	0.0037	3.7	Na_454_09402	26/26	Nicotiana attenuata	sp|P42753|CCD31_ARATH	Cyclin-D3-1
SAGE_000180	CATGGACAAGCGGCGCGAGCTCAGCG	0.0037	3.7	Unmapped	/	/	/	/
SAGE_000181	CATGGCCACCGTGGTGGCCGGCGCGG	0.0037	3.7	Unmapped	/	/	/	/
SAGE_000182	CATGGCGCTCGAAGCGGAACTGGCCG	0.0037	3.7	Unmapped	/	/	/	/
SAGE_000183	CATGGCTGGTACCGTCAAGGAGATCC	0.0037	3.7	Unmapped	/	/	/	/
SAGE_000184	CATGGCTGTCCGCACCTTCAATCGCT	0.0037	3.7	Unmapped	/	/	/	/
SAGE_000185	CATGGGTGGGGCGGCTTCGGCCGGGG	0.0037	3.7	Unmapped	/	/	/	/
SAGE_000186	CATGGTGCAGTAGCGAATGACGATCT	0.0037	3.7	Unmapped	/	/	/	/
SAGE_000187	CATGGTTGAATAAGGTGCCTGCTTGG	0.0037	3.7	Unmapped	/	/	/	/
SAGE_000188	CATGTAAATCCATACTTTTTGTCAAG	0.0037	3.7	Unmapped	/	/	/	/
SAGE_000189	CATGTCACCTCTAGATAAGGAAAACT	0.0037	3.7	Unmapped	/	/	/	/
SAGE_000190	CATGTCGTACTAATTTAGCAAAATCT	0.0037	3.7	Unmapped	/	/	/	/
SAGE_000191	CATGTCTGCTGTAAAACACTCAGGAG	0.0037	3.7	Na_454_63533	26/26	Nicotiana attenuata	/	/
SAGE_000192	CATGTGCAGACCCTGGTGTTGACCGA	0.0037	3.7	Unmapped	/	/	/	/
SAGE_000193	CATGTTTAACAATTGATGCAAGTGTT	0.0037	3.7	Unmapped	/	/	/	/
SAGE_000194	CATGTTTATTTATTGACCTTTAGCTC	0.0037	3.7	Unmapped	/	/	/	/
SAGE_000195	CATGGGGTGTTGAATCGCTGTACATT	0.0037	3.7	Unmapped	/	/	/	/
SAGE_000196	CATGCAGTTTTTGTTAATGGAGATTC	0.0037	3.7	Unmapped	/	/	/	/
SAGE_000197	CATGCAATTTTGGCTTTAAAATAGCT	0.0037	3.7	Na_454_01757	26/26	Nicotiana attenuata	sp|P52914|NTPA_PEA	Nucleoside-triphosphatase
SAGE_000198	CATGATGTGAAGCTATTACTAGGAAA	0.0037	3.7	Unmapped	/	/	/	/
SAGE_000199	CATGACGCTGCTGTTTCACCAAGTTT	0.0037	3.7	Na_454_07704	26/26	Nicotiana attenuata	sp|Q8GXR9|DHNA_ARATH	NADH dehydrogenase C1, chloroplastic/mitochondrial
SAGE_000200	CATGGTGGTATTTCTGCTTCTCCTCC	0.0037	3.7	Na_454_11949	26/26	Nicotiana attenuata	/	/
SAGE_000201	CATGTAGAACATTTTTATTTATAGTT	0.0037	3.7	Unmapped	/	/	/	/
SAGE_000202	CATGAAGCCGGAATCGCTAGTAATCG	6.2e-22	3.7	Na_454_01139	26/26	Nicotiana attenuata	tr|A4QMB2|A4QMB2_PINKO	ORF137
SAGE_000203	CATGACTGCTGCTCAATCGCAAGAAG	9.3e-07	3.6	Na_454_35494	26/26	Nicotiana attenuata	/	/
SAGE_000203	CATGACTGCTGCTCAATCGCAAGAAG	9.3e-07	3.6	Na_454_22683	26/26	Nicotiana attenuata	/	/
SAGE_000203	CATGACTGCTGCTCAATCGCAAGAAG	9.3e-07	3.6	Na_454_01494	26/26	Nicotiana attenuata	sp|Q9M612|NACA_PINTA	Nascent polypeptide-associated complex subunit alpha-like protein
SAGE_000204	CATGCATCTATTTTATCCTTTGTCTT	1.4e-40	3.6	Na_454_13199	26/26	Nicotiana attenuata	sp|A2WT95|PLA1_ORYSI	Phospholipase A1-II 1
SAGE_000205	CATGCAAGATAGTGGTCGAGGTTACT	9.2e-05	3.6	Na_454_08697	26/26	Nicotiana attenuata	tr|B9RZ10|B9RZ10_RICCO	ATP binding protein, putative
SAGE_000206	CATGCCGGAGATGGATGGCGCGGCCT	9.2e-05	3.6	Unmapped	/	/	/	/
SAGE_000207	CATGCCGGGCTGGTGCCGGCACCGAC	2.7e-08	3.6	Unmapped	/	/	/	/
SAGE_000208	CATGCGGCGCGGCTGGGCGCAGGTCC	2.8e-18	3.5	Unmapped	/	/	/	/
SAGE_000209	CATGTAGCAGAAAGGTTACCTTGGAT	2.5e-06	3.5	Unmapped	/	/	/	/
SAGE_000210	CATGCATTGGGTTCTGATGATGACCG	2e-10	3.5	Na_454_11720	26/26	Nicotiana attenuata	tr|O49072|O49072_PETHY	/
SAGE_000211	CATGGTAGTGATGGGTGACGGAGAAT	2e-10	3.5	Na_454_58113	26/26	Nicotiana attenuata	/	/
SAGE_000212	CATGAAGGGTTCTGAGTTGAATTGTT	2.1e-09	3.5	Na_454_64816	26/26	Nicotiana attenuata	sp|Q9C7F5|NTF2_ARATH	Nuclear transport factor 2
SAGE_000212	CATGAAGGGTTCTGAGTTGAATTGTT	2.1e-09	3.5	Na_454_05648	26/26	Nicotiana attenuata	sp|Q9C7F5|NTF2_ARATH	Nuclear transport factor 2
SAGE_000213	CATGGAAATCTGGAAAGAGGAGGTAT	2.1e-09	3.5	Na_454_00324	26/26	Nicotiana attenuata	sp|P17202|BADH_SPIOL	Betaine aldehyde dehydrogenase, chloroplastic
SAGE_000214	CATGAGGGCCACCACCACGCCCCCGC	2.2e-28	3.5	Na_454_20633	26/26	Nicotiana attenuata	/	/
SAGE_000215	CATGGTTCACCTTGCCACCATTCCGA	0.00025	3.4	Na_454_56583	26/26	Nicotiana attenuata	tr|A2XPH8|A2XPH8_ORYSI	Putative uncharacterized protein
SAGE_000215	CATGGTTCACCTTGCCACCATTCCGA	0.00025	3.4	Na_454_00627	26/26	Nicotiana attenuata	sp|Q6K215|PIP22_ORYSJ	Probable aquaporin PIP2-2
SAGE_000216	CATGGAAAAGCCTATCTTGATGGCCT	0.00025	3.4	Na_454_09642	26/26	Nicotiana attenuata	sp|Q9FE98|TAR3_ARATH	Tryptophan aminotransferase-related protein 3
SAGE_000217	CATGACCACCAATGGACTACTTGGAG	0.00025	3.4	Na_454_01148	26/26	Nicotiana attenuata	sp|P85524|KIRO_ACTDE	Kirola
SAGE_000218	CATGAAGCAGCTGCGGCCGGCACAGC	0.00025	3.4	Unmapped	/	/	/	/
SAGE_000219	CATGAGCTCTTATGTTTATTTGCATT	0.00025	3.4	Unmapped	/	/	/	/
SAGE_000220	CATGCTGGACGTTTACCTCGAAGGGG	5e-12	3.4	Unmapped	/	/	/	/
SAGE_000221	CATGCATTGACTTATATATGGCTTCT	6.8e-06	3.4	Na_454_07048	26/26	Nicotiana attenuata	sp|C6SZP8|CSPL5_SOYBN	CASP-like protein 5
SAGE_000222	CATGGTTCAACAGTTCACTGGTGGCT	6.8e-06	3.4	Na_454_28450	26/26	Nicotiana attenuata	/	/
SAGE_000223	CATGTTGTAGCAGGTTACCTGCCTTA	6.8e-06	3.4	Unmapped	/	/	/	/
SAGE_000224	CATGAAGTATTGTGCCATCCTTGGAT	0.01	3.4	Na_454_02837	26/26	Nicotiana attenuata	sp|A5A7I7|CDPK4_SOLTU	Calcium-dependent protein kinase 4
SAGE_000225	CATGTCTAAAGCTCGAGTATACACCG	0.01	3.4	Na_454_04079	26/26	Nicotiana attenuata	sp|Q08467|CSK21_ARATH	Casein kinase II subunit alpha-1
SAGE_000226	CATGGCGCAATTTTAAGCCATTGAAG	0.01	3.4	Na_454_02707	26/26	Nicotiana attenuata	sp|Q08307|PPOE_SOLLC	Polyphenol oxidase E, chloroplastic
SAGE_000227	CATGGTTGATATCGACGTCCAGATCC	0.01	3.4	Na_454_53421	26/26	Nicotiana attenuata	sp|A6MZM2|SUI1_ORYSI	Protein translation factor SUI1 homolog
SAGE_000227	CATGGTTGATATCGACGTCCAGATCC	0.01	3.4	Na_454_03105	26/26	Nicotiana attenuata	sp|A6MZM2|SUI1_ORYSI	Protein translation factor SUI1 homolog
SAGE_000228	CATGGCTGTTCTTCTAGGTGCTGGTG	0.01	3.4	Na_454_43725	26/26	Nicotiana attenuata	tr|B9ICK0|B9ICK0_POPTR	ZIP transporter
SAGE_000229	CATGGACTTGCTGCACACGAAACAAA	0.01	3.4	Na_454_04484	26/26	Nicotiana attenuata	tr|B9HMF3|B9HMF3_POPTR	Predicted protein
SAGE_000230	CATGAGTAAGCTTCAGAGCGATGCCC	0.01	3.4	Na_454_03627	26/26	Nicotiana attenuata	sp|Q8VZB9|R10A1_ARATH	60S ribosomal protein L10a-1
SAGE_000231	CATGACACTTATTATGTTGTTGCTCA	0.01	3.4	Unmapped	/	/	/	/
SAGE_000232	CATGACTCGAGGCTCATATCAAGGGT	0.01	3.4	Unmapped	/	/	/	/
SAGE_000233	CATGGAATATGTAATGCTATTTCTCT	0.01	3.4	Unmapped	/	/	/	/
SAGE_000234	CATGTATATGAATCTCTGCTTCTCTA	0.01	3.4	Na_454_15065	26/26	Nicotiana attenuata	/	/
SAGE_000235	CATGTAACTTATGACACCTTCATCGA	0.01	3.4	Na_454_02195	26/26	Nicotiana attenuata	sp|O49523|DSEL_ARATH	Phospholipase A1-IIgamma
SAGE_000236	CATGGACTATTGCGGGTGTAATAGTA	0.01	3.4	Na_454_81616	26/26	Nicotiana attenuata	/	/
SAGE_000237	CATGGAGGGGCATTACTTGGTGTGGC	0.01	3.4	Unmapped	/	/	/	/
SAGE_000238	CATGAGTATTTTAAGTGTTGAACAAT	0.01	3.4	Na_454_14011	26/26	Nicotiana attenuata	tr|A5AKK9|A5AKK9_VITVI	/
SAGE_000238	CATGAGTATTTTAAGTGTTGAACAAT	0.01	3.4	Na_454_01559	26/26	Nicotiana attenuata	sp|O23710|PSB7A_ARATH	Proteasome subunit beta type-7-A
SAGE_000239	CATGGGATATTCTTAGTAGGGAGCAT	0.01	3.4	Na_454_11175	26/26	Nicotiana attenuata	/	/
SAGE_000240	CATGCTAACCACAGTTTCATACAATA	0.01	3.4	Na_454_13531	26/26	Nicotiana attenuata	/	/
SAGE_000241	CATGACAATGGACTCAATTGCTTTAC	0.01	3.4	Na_454_32205	26/26	Nicotiana attenuata	tr|B9HRC6|B9HRC6_POPTR	/
SAGE_000242	CATGTCCCAAACTTATTTTATGGGTT	0.01	3.4	Unmapped	/	/	/	/
SAGE_000243	CATGAATCATTCCATCTTTACATCCT	0.01	3.4	Na_454_01362	26/26	Nicotiana attenuata	sp|B9DHA6|RL40A_ARATH	Ubiquitin-60S ribosomal protein L40-1
SAGE_000244	CATGTCACTTTTTCTCCTTGATCACC	0.01	3.4	Unmapped	/	/	/	/
SAGE_000245	CATGTGACGATCCAAAGGGTCATCAC	0.01	3.4	Na_454_07275	26/26	Nicotiana attenuata	sp|P80595|APY_SOLTU	Apyrase
SAGE_000246	CATGTTACAAGTTCCAAACTGAGAGG	0.01	3.4	Unmapped	/	/	/	/
SAGE_000247	CATGGGAACTTGGAGCTTGGGGATCG	0.01	3.4	Na_454_38558	26/26	Nicotiana attenuata	/	/
SAGE_000248	CATGGCGGTTAAAGTTCAGCTTATTG	0.01	3.4	Unmapped	/	/	/	/
SAGE_000249	CATGTATTATAAATAATGGTCTGGTG	0.01	3.4	Unmapped	/	/	/	/
SAGE_000250	CATGCATGTTTGCGTTGAGCCGAGGT	0.01	3.4	Na_454_07511	26/26	Nicotiana attenuata	sp|Q9FF86|DCR_ARATH	BAHD acyltransferase DCR
SAGE_000251	CATGCTTGTGATAGAGCACGTGCATA	0.01	3.4	Na_454_31109	26/26	Nicotiana attenuata	tr|B9RXI3|B9RXI3_RICCO	Peroxisomal membrane protein 2, pxmp2, putative
SAGE_000252	CATGAGCGTATATATAATAAAGAAAT	0.01	3.4	Unmapped	/	/	/	/
SAGE_000253	CATGATTGTCTAGTTTATGAGCCCAC	0.01	3.4	Na_454_19705	26/26	Nicotiana attenuata	tr|B9N1Y5|B9N1Y5_POPTR	/
SAGE_000254	CATGCTCCTCATCGCGTTCCCCTTCC	0.01	3.4	Na_454_17535	26/26	Nicotiana attenuata	tr|A5B6G9|A5B6G9_VITVI	/
SAGE_000255	CATGCTTCTGGTGCAGGTAAAGGTGC	0.01	3.4	Na_454_02286	26/26	Nicotiana attenuata	tr|F6I5P6|F6I5P6_VITVI	/
SAGE_000256	CATGTGCCTATTGTTATCAGTGGCAC	0.01	3.4	Na_454_14622	26/26	Nicotiana attenuata	sp|O64792|PIGP_ARATH	Phosphatidylinositol N-acetylglucosaminyltransferase subunit P
SAGE_000257	CATGTGTGGGAGATGCTCTGCACCTC	0.01	3.4	Unmapped	/	/	/	/
SAGE_000258	CATGACAATGTTACCACTGGGATCCT	0.01	3.4	Na_454_11372	26/26	Nicotiana attenuata	/	/
SAGE_000259	CATGCTTTCGATCATCTTCCCAGTCC	0.01	3.4	Na_454_11232	26/26	Nicotiana attenuata	/	/
SAGE_000260	CATGTAGCGCAGTCAAATTTTGAGCT	0.01	3.4	Na_454_14131	26/26	Nicotiana attenuata	/	/
SAGE_000261	CATGACACAAAGAAACAGCAACCACC	0.01	3.4	Na_454_00890	26/26	Nicotiana attenuata	sp|Q0CJV3|VPS27_ASPTN	Vacuolar protein sorting-associated protein 27
SAGE_000262	CATGTGAATTTTCCTGATGAGGTCAC	0.01	3.4	Na_454_12493	26/26	Nicotiana attenuata	/	tr|C6TH24|C6TH24_SOYBN
SAGE_000262	CATGTGAATTTTCCTGATGAGGTCAC	0.01	3.4	Na_454_07729	26/26	Nicotiana attenuata	sp|P46250|SEC14_CANAL	SEC14 cytosolic factor
SAGE_000263	CATGAAAAAAATGTGTCGTATTACAA	0.01	3.4	Unmapped	/	/	/	/
SAGE_000264	CATGAAATTTAGGCTTCTAAGAGGTT	0.01	3.4	Unmapped	/	/	/	/
SAGE_000265	CATGAACAAGGTAGATGAGGGGATGG	0.01	3.4	Unmapped	/	/	/	/
SAGE_000266	CATGAACTGTTGTTTGATTAAAATTG	0.01	3.4	Na_454_87780	26/26	Nicotiana attenuata	/	/
SAGE_000267	CATGAAGACGCGCGACTTCGACAGCG	0.01	3.4	Unmapped	/	/	/	/
SAGE_000268	CATGAAGATTTGCAGTTTCCAGTAAA	0.01	3.4	Unmapped	/	/	/	/
SAGE_000269	CATGAATCAAGTCAGCTGTGATGAAT	0.01	3.4	Unmapped	/	/	/	/
SAGE_000270	CATGACCAAGACTCCATCGCCGAGGC	0.01	3.4	Unmapped	/	/	/	/
SAGE_000271	CATGACGCGCCGCCGTGTCGTCGAGG	0.01	3.4	Unmapped	/	/	/	/
SAGE_000272	CATGACGGGGCAGTTCGACAAGGTCT	0.01	3.4	Unmapped	/	/	/	/
SAGE_000273	CATGACTTCCCACGTGCAGGAAGGAT	0.01	3.4	Unmapped	/	/	/	/
SAGE_000274	CATGATCATCCGTACTCATCGTCTCC	0.01	3.4	Unmapped	/	/	/	/
SAGE_000275	CATGATGGGCCGCCGCGATGCCTGGA	0.01	3.4	Unmapped	/	/	/	/
SAGE_000276	CATGCAGGACCGGCTCGGCGAGATCG	0.01	3.4	Unmapped	/	/	/	/
SAGE_000277	CATGCAGGCGCTGGAGCGCGTCGAGG	0.01	3.4	Unmapped	/	/	/	/
SAGE_000278	CATGCATCTCACTGGAAATATATTTT	0.01	3.4	Unmapped	/	/	/	/
SAGE_000279	CATGCCCGCATCCGCAGGCCTCGAAG	0.01	3.4	Unmapped	/	/	/	/
SAGE_000280	CATGCCGTGACATTCGAAGCCCCCCT	0.01	3.4	Unmapped	/	/	/	/
SAGE_000281	CATGCGCTCGGCCAACGTGGCGCAGG	0.01	3.4	Unmapped	/	/	/	/
SAGE_000282	CATGCGTCACTTCCAGAAGCTGTCGA	0.01	3.4	Unmapped	/	/	/	/
SAGE_000283	CATGCTCGCTCTGACCTACCACGGCG	0.01	3.4	Unmapped	/	/	/	/
SAGE_000284	CATGCTGACGGGCACCTCCAACGCTG	0.01	3.4	Unmapped	/	/	/	/
SAGE_000285	CATGCTGCTGACCGCATCCCAGCAGT	0.01	3.4	Unmapped	/	/	/	/
SAGE_000286	CATGCTTCTCTTTCTAGACCACGTAT	0.01	3.4	Unmapped	/	/	/	/
SAGE_000287	CATGCTTGCACTCTAACGTGGGAGTC	0.01	3.4	Unmapped	/	/	/	/
SAGE_000288	CATGCTTTTCTTTGTGAATGACAACT	0.01	3.4	Unmapped	/	/	/	/
SAGE_000289	CATGGACCTATAATAAGCTGGCATAT	0.01	3.4	Na_454_09812	26/26	Nicotiana attenuata	sp|Q9LJH5|GLO4_ARATH	Peroxisomal (S)-2-hydroxy-acid oxidase GLO4
SAGE_000290	CATGGAGCACCGGCTGCTGGTCGTGG	0.01	3.4	Unmapped	/	/	/	/
SAGE_000291	CATGGAGTTTGTATTAATTGTACTGG	0.01	3.4	Na_454_88093	26/26	Nicotiana attenuata	/	/
SAGE_000292	CATGGATGTAAATAGTGTGTCACTTT	0.01	3.4	Na_454_43846	26/26	Nicotiana attenuata	/	/
SAGE_000293	CATGGCCATCGATGAATTGAACGCCA	0.01	3.4	Unmapped	/	/	/	/
SAGE_000294	CATGGCGCCGTCAAGCCGCCGGCGCC	0.01	3.4	Unmapped	/	/	/	/
SAGE_000295	CATGGCGGTGTCCGCGCCCGGCACCA	0.01	3.4	Unmapped	/	/	/	/
SAGE_000296	CATGGGCGAGATCACGCTCGAGGCCG	0.01	3.4	Unmapped	/	/	/	/
SAGE_000297	CATGGTTCACCTGATGCTGGAGACCC	0.01	3.4	Unmapped	/	/	/	/
SAGE_000298	CATGGTTGGCTTCATTTTGTTTTTAC	0.01	3.4	Unmapped	/	/	/	/
SAGE_000299	CATGTCCACGCAGCTCATCGCGCACA	0.01	3.4	Unmapped	/	/	/	/
SAGE_000300	CATGTCGGCCTGGCCTGCGGCGATGG	0.01	3.4	Unmapped	/	/	/	/
SAGE_000301	CATGTGATGTACGTCTGCCTGACGGG	0.01	3.4	Unmapped	/	/	/	/
SAGE_000302	CATGTTATTGACCTTATTCAGTGGAT	0.01	3.4	Unmapped	/	/	/	/
SAGE_000303	CATGTTCAAGTGGATAATATGGATCT	0.01	3.4	Unmapped	/	/	/	/
SAGE_000304	CATGTTCTACTAAGTGTAATGAATCC	0.01	3.4	Unmapped	/	/	/	/
SAGE_000305	CATGATAAATGATCTGCCAACTGTCT	0.01	3.4	Na_454_12976	26/26	Nicotiana attenuata	sp|Q9SRM4|ALFL2_ARATH	PHD finger protein ALFIN-LIKE 2
SAGE_000306	CATGATGAAATTTAGCAGTTTAAACT	0.01	3.4	Unmapped	/	/	/	/
SAGE_000307	CATGTGTAGTCGCTGGTTGATGTACT	0.01	3.4	Unmapped	/	/	/	/
SAGE_000308	CATGTAGGTGCTGTGCAAGCCGGTGA	0.01	3.4	Na_454_01524	26/26	Nicotiana attenuata	sp|P31166|APT1_ARATH	Adenine phosphoribosyltransferase 1, chloroplastic
SAGE_000309	CATGCTGCTGCTGTGTACTTCTCATC	0.01	3.4	Unmapped	/	/	/	/
SAGE_000310	CATGGCCTGCTGCCTTATGTTCCGTG	0.01	3.4	Na_454_01029	26/26	Nicotiana attenuata	sp|P33629|TBA_PRUDU	Tubulin alpha chain
SAGE_000311	CATGGAGCTTCAAAATCGGCTTAAAA	0.01	3.4	Na_454_02984	26/26	Nicotiana attenuata	tr|A5BE58|A5BE58_VITVI	/
SAGE_000312	CATGGCATCTTGATCACTTCTGCTTT	0.01	3.4	Unmapped	/	/	/	/
SAGE_000313	CATGTACTAATCTTCTCAACAAACTT	0.01	3.4	Na_454_32796	26/26	Nicotiana attenuata	/	/
SAGE_000313	CATGTACTAATCTTCTCAACAAACTT	0.01	3.4	Na_454_06992	26/26	Nicotiana attenuata	sp|Q9M0M4|MO25M_ARATH	Putative MO25-like protein At4g17270
SAGE_000314	CATGCCTCCAAATCCTATTGATGTCT	0.01	3.4	Na_454_02539	26/26	Nicotiana attenuata	sp|Q9XGI7|NAS_SOLLC	Nicotianamine synthase
SAGE_000315	CATGTCCTGAGCAGTGCGTCGGTTTA	0.01	3.4	Unmapped	/	/	/	/
SAGE_000316	CATGAGCAGCTTCAGAGTAGAGGCAG	0.01	3.4	Unmapped	/	/	/	/
SAGE_000317	CATGTTCTGACGTTACAAGCATTGGC	0.01	3.4	Na_454_31814	26/26	Nicotiana attenuata	/	/
SAGE_000318	CATGTAGATTCCAAAGTTGGAGATGA	0.01	3.4	Na_454_00600	26/26	Nicotiana attenuata	tr|D7SXU9|D7SXU9_VITVI	/
SAGE_000319	CATGCTGTTTCAGCTTCCTGTTCTCT	0.01	3.4	Na_454_01738	26/26	Nicotiana attenuata	sp|Q9C9W0|AB17I_ARATH	ABC transporter I family member 17
SAGE_000320	CATGATTAGTACAATAAAGGAGCATT	0.01	3.4	Unmapped	/	/	/	/
SAGE_000321	CATGGTCTTAATGATGTTGACGATAC	0.01	3.4	Unmapped	/	/	/	/
SAGE_000322	CATGAAATTTTGATTCATCGTTGCCT	5.1e-07	3.4	Na_454_23359	26/26	Nicotiana attenuata	/	/
SAGE_000323	CATGAATGGTAGAAGATATTCAACAT	2e-09	3.4	Na_454_03060	26/26	Nicotiana attenuata	tr|C4TPD9|C4TPD9_NICBE	/
SAGE_000324	CATGACAATTGCTGTGAGAAGGAAGA	2e-09	3.4	Unmapped	/	/	/	/
SAGE_000325	CATGGCGGTTGCTTTGTCTCCTTCGC	2e-09	3.4	Na_454_05002	26/26	Nicotiana attenuata	/	/
SAGE_000326	CATGTTTGCTTTTCATCTTGATAAAG	2e-09	3.4	Unmapped	/	/	/	/
SAGE_000327	CATGAAGTGTCATATTTCTAAAAAAA	2e-09	3.4	Unmapped	/	/	/	/
SAGE_000328	CATGATTTTACAGACTTAAAAAACAA	2e-09	3.4	Unmapped	/	/	/	/
SAGE_000329	CATGGAGTGGAACGACGAGCTCCAAG	2e-09	3.4	Na_454_14667	26/26	Nicotiana attenuata	sp|Q6CMG4|DPH3_KLULA	Diphthamide biosynthesis protein 3
SAGE_000330	CATGACCTGGAACTCTTTTGGTACTT	1.8e-05	3.3	Na_454_07640	26/26	Nicotiana attenuata	sp|P93051|ERDL7_ARATH	Sugar transporter ERD6-like 7
SAGE_000331	CATGGGCAGCGCGCTGGTGCGCGGCT	1.8e-05	3.3	Unmapped	/	/	/	/
SAGE_000332	CATGTTGGTGGTTACTGGTCCTACGG	1.8e-05	3.3	Unmapped	/	/	/	/
SAGE_000333	CATGGAAGAGATTGTGATTATCACTA	1.2e-09	3.3	Unmapped	/	/	/	/
SAGE_000334	CATGTTTCATGGAATTTGTTACAATG	9.3e-11	3.3	Na_454_02055	26/26	Nicotiana attenuata	sp|P77938|NADC_RHORU	Probable nicotinate-nucleotide pyrophosphorylase [carboxylating]
SAGE_000335	CATGCAGTGATTCTATTGGTGGCCCT	4e-129	3.3	Unmapped	/	/	/	/
SAGE_000336	CATGCAGTGCAATTCAGCTAAGCCCT	0.00068	3.3	Na_454_20644	26/26	Nicotiana attenuata	sp|P82353|NLTP2_PRUAR	Non-specific lipid-transfer protein 2
SAGE_000337	CATGATTGTTGAAAGGCTTGGTGACT	0.00068	3.3	Na_454_83438	26/26	Nicotiana attenuata	sp|Q93YG7|PROF2_SOLLC	Profilin-2
SAGE_000337	CATGATTGTTGAAAGGCTTGGTGACT	0.00068	3.3	Na_454_14101	26/26	Nicotiana attenuata	/	tr|C6JT04|C6JT04_9MYRT
SAGE_000337	CATGATTGTTGAAAGGCTTGGTGACT	0.00068	3.3	Na_454_06251	26/26	Nicotiana attenuata	sp|Q93YG7|PROF2_SOLLC	Profilin-2
SAGE_000338	CATGCTAATTCTTAAGTAGCTTAGCT	0.00068	3.3	Na_454_16977	26/26	Nicotiana attenuata	tr|D7SMT9|D7SMT9_VITVI	/
SAGE_000339	CATGCGATGCTACTTGCTTTGTCAAG	0.00068	3.3	Na_454_05516	26/26	Nicotiana attenuata	sp|P62302|RS13_SOYBN	40S ribosomal protein S13
SAGE_000340	CATGCTGCTGTTGATCAAAGTGCTAC	0.00068	3.3	Unmapped	/	/	/	/
SAGE_000341	CATGGACGCTTCCAAGGGACGCCTGG	0.00068	3.3	Unmapped	/	/	/	/
SAGE_000342	CATGGCCACGTGACGCTGGACGGCAC	0.00068	3.3	Unmapped	/	/	/	/
SAGE_000343	CATGGCCAGCGTGGTGTGGCTGGCGT	0.00068	3.3	Unmapped	/	/	/	/
SAGE_000344	CATGGCGGTGTCGGTGGCCGTGCTGG	0.00068	3.3	Unmapped	/	/	/	/
SAGE_000345	CATGGTAATGTGGTAGGAGAGAAGCC	0.00068	3.3	Unmapped	/	/	/	/
SAGE_000346	CATGTTATAAGTGGAATGCCAATGTT	0.00068	3.3	Na_454_07664	26/26	Nicotiana attenuata	tr|F6GTI4|F6GTI4_VITVI	/
SAGE_000347	CATGGGTGGAAAGCTGGAGAAAGCCT	0.00068	3.3	Unmapped	/	/	/	/
SAGE_000348	CATGCATTGTGAAGCTTGTGCTCAAG	6.4e-09	3.3	Na_454_37175	26/26	Nicotiana attenuata	/	/
SAGE_000348	CATGCATTGTGAAGCTTGTGCTCAAG	6.4e-09	3.3	Na_454_07534	26/26	Nicotiana attenuata	/	/
SAGE_000349	CATGACATTATGCTATTCATAAAAAA	6.4e-09	3.3	Unmapped	/	/	/	/
SAGE_000350	CATGATGATGAGTTGAGCAAAAAAAA	6.4e-09	3.3	Unmapped	/	/	/	/
SAGE_000351	CATGTTTATTAAACTTTGAAAGAGAA	6.4e-09	3.3	Unmapped	/	/	/	/
SAGE_000352	CATGGAGTTCTCTATTTCACTAAAAA	6.4e-09	3.3	Unmapped	/	/	/	/
SAGE_000353	CATGGGGCTGGAAAGAATGCGTGCCT	1e-07	3.2	Na_454_57113	26/26	Nicotiana attenuata	/	/
SAGE_000353	CATGGGGCTGGAAAGAATGCGTGCCT	1e-07	3.2	Na_454_09603	26/26	Nicotiana attenuata	tr|F6HNU1|F6HNU1_VITVI	/
SAGE_000354	CATGGAGCTGAGTCCGTGTGCCGGGG	1e-07	3.2	Na_454_07576	26/26	Nicotiana attenuata	sp|P82353|NLTP2_PRUAR	Non-specific lipid-transfer protein 2
SAGE_000355	CATGTCGAGCAGGTACGAAAGTAGGT	4.8e-05	3.2	Unmapped	/	/	/	/
SAGE_000356	CATGATGATTGGGAGACCCTTCTTCT	4.8e-05	3.2	Unmapped	/	/	/	/
SAGE_000357	CATGACTTGCTTGATTGAGGCACCTT	5e-11	3.2	Na_454_14443	26/26	Nicotiana attenuata	/	/
SAGE_000358	CATGTTATGTCTTTTACCTTTGCCTC	4e-12	3.2	Na_454_12300	26/26	Nicotiana attenuata	tr|B9HIL0|B9HIL0_POPTR	/
SAGE_000359	CATGGTTTCTTGTGTCCAAAAAAAAA	2e-08	3.2	Unmapped	/	/	/	/
SAGE_000360	CATGTCTTTGTTGCCGATTTTCCGTC	2e-08	3.2	Na_454_24823	26/26	Nicotiana attenuata	/	/
SAGE_000361	CATGCTAAGAGAGTGGCCATTATGCC	2e-08	3.2	Unmapped	/	/	/	/
SAGE_000362	CATGAATAGAGATAGAGAGTATCTCA	2e-08	3.2	Unmapped	/	/	/	/
SAGE_000363	CATGTGCACCTGATATCTTCTTGTTT	1.6e-09	3.2	Na_454_15148	26/26	Nicotiana attenuata	sp|Q9P7V8|MPCP_SCHPO	Probable mitochondrial phosphate carrier protein
SAGE_000364	CATGAAAGAAGTGTTGGTATGTGTCT	9.3e-06	3.1	Na_454_17727	26/26	Nicotiana attenuata	/	/
SAGE_000365	CATGCGCCGCGCGAGTTCATCGATCA	9.3e-06	3.1	Unmapped	/	/	/	/
SAGE_000366	CATGTTTCGCCCTAAAACTGTAGTGG	9.3e-06	3.1	Unmapped	/	/	/	/
SAGE_000367	CATGACTCAAGTTCTACATCCATAGC	0.0018	3.1	Na_454_21221	26/26	Nicotiana attenuata	tr|F6GY88|F6GY88_VITVI	/
SAGE_000368	CATGTTTGTATTGAAGTTGTGGTGTT	0.0018	3.1	Unmapped	/	/	/	/
SAGE_000369	CATGGTTTTTCTGTTTGCCCTATAGT	0.0018	3.1	Unmapped	/	/	/	/
SAGE_000370	CATGGAAAAGATCTATGAACTAGCTT	0.0018	3.1	Na_454_02164	26/26	Nicotiana attenuata	sp|Q8VZJ9|Y4330_ARATH	Probable leucine-rich repeat receptor-like protein kinase At4g00330
SAGE_000371	CATGAAATCGCCGTTCGCACATTTTG	0.0018	3.1	Na_454_06062	26/26	Nicotiana attenuata	tr|B9IKA6|B9IKA6_POPTR	/
SAGE_000372	CATGATAGCTTGCTATTGGGGCCTTC	0.0018	3.1	Unmapped	/	/	/	/
SAGE_000373	CATGTTCCTTGCCTTCTTTCTCTCGT	0.0018	3.1	Na_454_10167	26/26	Nicotiana attenuata	tr|D7U4P2|D7U4P2_VITVI	/
SAGE_000374	CATGGTCAACAAAGCCGGCGGAGAGG	0.0018	3.1	Na_454_09084	26/26	Nicotiana attenuata	sp|Q94A06|M2K1_ARATH	Mitogen-activated protein kinase kinase 1
SAGE_000375	CATGGTCAATTGCTTCTTGGGGCATT	0.0018	3.1	Na_454_37252	26/26	Nicotiana attenuata	/	/
SAGE_000375	CATGGTCAATTGCTTCTTGGGGCATT	0.0018	3.1	Na_454_35122	26/26	Nicotiana attenuata	/	/
SAGE_000376	CATGAGCGCGGGCACTGCGCTCGCGC	0.0018	3.1	Unmapped	/	/	/	/
SAGE_000377	CATGCCCTGTGGAGATCCCGGGACCA	0.0018	3.1	Unmapped	/	/	/	/
SAGE_000378	CATGCTTTTTTTGTTGATGTATTTTG	0.0018	3.1	Unmapped	/	/	/	/
SAGE_000379	CATGGGCGGTCTCTTCGGCGGTGATG	0.0018	3.1	Unmapped	/	/	/	/
SAGE_000380	CATGGTGGCCGGCTTCGGCCGGCTGG	0.0018	3.1	Unmapped	/	/	/	/
SAGE_000381	CATGTAGGACCTTAATTAATTTGTAC	0.0018	3.1	Na_454_87408	26/26	Nicotiana attenuata	sp|Q93X17|SNAK2_SOLTU	Snakin-2
SAGE_000382	CATGTACCTCGTTATAGTGATGTGTC	0.0018	3.1	Unmapped	/	/	/	/
SAGE_000383	CATGCAGGGTTATGTTCAAGAAGACT	0.0018	3.1	Unmapped	/	/	/	/
SAGE_000384	CATGTCCCGCTTACAACGACATTGCC	0.0018	3.1	Unmapped	/	/	/	/
SAGE_000385	CATGTAACTTCAACTTTCAATGCTTA	0.0018	3.1	Unmapped	/	/	/	/
SAGE_000386	CATGTTTCCTCTTTTGCTTATGAGTT	7e-07	3.1	Na_454_00391	26/26	Nicotiana attenuata	sp|P54260|GCST_SOLTU	Aminomethyltransferase, mitochondrial
SAGE_000387	CATGTTATTTAAATATGTAAGTGTGT	7e-07	3.1	Unmapped	/	/	/	/
SAGE_000388	CATGACGGCCACCGCGGGCCCCGCAT	3.3e-10	3.1	Unmapped	/	/	/	/
SAGE_000389	CATGAAAACTTTGAAGGCAGGAGGAC	0.00013	3.1	Na_454_00412	26/26	Nicotiana attenuata	sp|P0C582|M2OM_NEUCR	Putative mitochondrial 2-oxoglutarate/malate carrier protein
SAGE_000390	CATGGGATAACTATGCATTTGCTGCT	0.00013	3.1	Na_454_13355	26/26	Nicotiana attenuata	sp|P57741|PFD3_ARATH	Probable prefoldin subunit 3
SAGE_000391	CATGGCCTAATGCTGCAGAAGCGGCT	0.00013	3.1	Na_454_34481	26/26	Nicotiana attenuata	/	/
SAGE_000392	CATGTAGTTTTTGTTCTCTTAGGGTT	0.00013	3.1	Unmapped	/	/	/	/
SAGE_000393	CATGCGATCGAGCGCGCGCAGGTCCG	0.00013	3.1	Unmapped	/	/	/	/
SAGE_000394	CATGCTGCGACTCTCCCGTTCCATCC	0.00013	3.1	Unmapped	/	/	/	/
SAGE_000395	CATGTTTCACTATGTCCCTAACCATA	0.00013	3.1	Unmapped	/	/	/	/
SAGE_000396	CATGGTTGTCGGCGTCTCCAAAGGAT	0.028	3.1	Na_454_36271	26/26	Nicotiana attenuata	/	/
SAGE_000396	CATGGTTGTCGGCGTCTCCAAAGGAT	0.028	3.1	Na_454_01328	26/26	Nicotiana attenuata	sp|O23049|RK6_ARATH	50S ribosomal protein L6, chloroplastic
SAGE_000397	CATGCCATCATTAGGAAGTATGGGCT	0.028	3.1	Na_454_06896	26/26	Nicotiana attenuata	sp|Q680P8|RS29_ARATH	40S ribosomal protein S29
SAGE_000398	CATGAAGCTCAAAGAAGACACAATGT	0.028	3.1	Na_454_07117	26/26	Nicotiana attenuata	tr|D7LBB0|D7LBB0_ARALL	AAA-type ATPase family protein
SAGE_000399	CATGGAAACATCTGCAAAAACTGCAT	0.028	3.1	Na_454_01444	26/26	Nicotiana attenuata	sp|P31582|RAF2A_ARATH	Ras-related protein RABF2a
SAGE_000400	CATGAAGGAAACAGAGGAAGTGCTTG	0.028	3.1	Na_454_04308	26/26	Nicotiana attenuata	sp|P30359|CADH1_TOBAC	Probable cinnamyl alcohol dehydrogenase 1
SAGE_000401	CATGCTTGATGGGGTAACAGTTGTTC	0.028	3.1	Na_454_02101	26/26	Nicotiana attenuata	sp|P49209|RL91_ARATH	60S ribosomal protein L9-1
SAGE_000402	CATGAAAGGAGCAATGACCCCAATGG	0.028	3.1	Na_454_08310	26/26	Nicotiana attenuata	sp|P61210|ARF1_LOCMI	ADP-ribosylation factor 1
SAGE_000403	CATGATTCTTGGGAAAAGATTCTTCG	0.028	3.1	Na_454_01070	26/26	Nicotiana attenuata	sp|Q9M4G4|PGMC_SOLTU	Phosphoglucomutase, cytoplasmic
SAGE_000404	CATGGCCTGAATCTGATACATCGTGA	0.028	3.1	Na_454_04542	26/26	Nicotiana attenuata	sp|Q2MHE4|HT1_ARATH	Serine/threonine-protein kinase HT1
SAGE_000404	CATGGCCTGAATCTGATACATCGTGA	0.028	3.1	Na_454_02670	26/26	Nicotiana attenuata	sp|Q2MHE4|HT1_ARATH	Serine/threonine-protein kinase HT1
SAGE_000405	CATGCTACAGTACTATACGTACTGAT	0.028	3.1	Unmapped	/	/	/	/
SAGE_000406	CATGGGAGGGTCTGCAGCTGTTTTAG	0.028	3.1	Na_454_45290	26/26	Nicotiana attenuata	/	tr|C4J8Z4|C4J8Z4_MAIZE
SAGE_000406	CATGGGAGGGTCTGCAGCTGTTTTAG	0.028	3.1	Na_454_00950	26/26	Nicotiana attenuata	sp|Q42876|AMPL2_SOLLC	Leucine aminopeptidase 2, chloroplastic
SAGE_000407	CATGCTCTTCAGCATCTATGTTTCCT	0.028	3.1	Na_454_00084	26/26	Nicotiana attenuata	sp|Q6Z8C8|CDKF4_ORYSJ	Cyclin-dependent kinase F-4
SAGE_000408	CATGGATGAGAAATCCAATTGATATT	0.028	3.1	Na_454_19320	26/26	Nicotiana attenuata	/	tr|F2ED07|F2ED07_HORVD
SAGE_000409	CATGGATATCCGAACCCCTAATTTAT	0.028	3.1	Na_454_03935	26/26	Nicotiana attenuata	sp|Q96520|PER12_ARATH	Peroxidase 12
SAGE_000410	CATGCGCTTCTTTGAATGCGACCAAG	0.028	3.1	Na_454_03083	26/26	Nicotiana attenuata	sp|Q94FT4|SALAT_PAPSO	Salutaridinol 7-O-acetyltransferase
SAGE_000411	CATGGCTAAGTCAATCCACCATGCTA	0.028	3.1	Na_454_10314	26/26	Nicotiana attenuata	sp|Q9FLF0|RS92_ARATH	40S ribosomal protein S9-2
SAGE_000411	CATGGCTAAGTCAATCCACCATGCTA	0.028	3.1	Na_454_04331	26/26	Nicotiana attenuata	sp|Q9FLF0|RS92_ARATH	40S ribosomal protein S9-2
SAGE_000412	CATGGATCCAACGAATCCTCAGTGGG	0.028	3.1	Na_454_07246	26/26	Nicotiana attenuata	sp|Q9SF32|IQD1_ARATH	Protein IQ-DOMAIN 1
SAGE_000413	CATGGAGTATCTAGCTTCTGCTTTAT	0.028	3.1	Unmapped	/	/	/	/
SAGE_000414	CATGGCAATTCTTCTACTTGCATGGG	0.028	3.1	Na_454_34013	26/26	Nicotiana attenuata	/	/
SAGE_000414	CATGGCAATTCTTCTACTTGCATGGG	0.028	3.1	Na_454_00869	26/26	Nicotiana attenuata	sp|Q38931|FKB70_ARATH	70 kDa peptidyl-prolyl isomerase
SAGE_000415	CATGATGCGTGTTTGTTGTGGTCTTA	0.028	3.1	Unmapped	/	/	/	/
SAGE_000416	CATGCTTTCCCCGGAGTGTAGCGAGC	0.028	3.1	Unmapped	/	/	/	/
SAGE_000417	CATGGAGCATCACGGCGGTGCCGCCG	0.028	3.1	Na_454_05260	26/26	Nicotiana attenuata	sp|O14327|PAB2_SCHPO	Polyadenylate-binding protein 2
SAGE_000418	CATGTCGGTTCTCAGATATGAGGGAT	0.028	3.1	Na_454_02240	26/26	Nicotiana attenuata	tr|B9HUU5|B9HUU5_POPTR	/
SAGE_000419	CATGCGTAACTGGACTTGTATTAGAC	0.028	3.1	Unmapped	/	/	/	/
SAGE_000420	CATGCATGCTTCATCTTTAAATATGG	0.028	3.1	Na_454_21094	26/26	Nicotiana attenuata	/	/
SAGE_000420	CATGCATGCTTCATCTTTAAATATGG	0.028	3.1	Na_454_02999	26/26	Nicotiana attenuata	sp|O04722|SUT21_ARATH	Sulfate transporter 2.1
SAGE_000421	CATGTCAAAGCTCATGCTTCTGAAGT	0.028	3.1	Na_454_03037	26/26	Nicotiana attenuata	sp|P34066|PSA1A_ARATH	Proteasome subunit alpha type-1-A
SAGE_000422	CATGTTTTCCAAAGATGATGGCAAGT	0.028	3.1	Na_454_11517	26/26	Nicotiana attenuata	sp|Q9SHC8|VAP12_ARATH	Vesicle-associated protein 1-2
SAGE_000423	CATGGGTTGCATCTCAAAAGTTGTTC	0.028	3.1	Na_454_04511	26/26	Nicotiana attenuata	sp|Q41001|BCP_PEA	Blue copper protein
SAGE_000424	CATGTGATTAGTGAAGGTTGGGCTAG	0.028	3.1	Na_454_04885	26/26	Nicotiana attenuata	sp|Q43870|APS2_ARATH	ATP sulfurylase 2
SAGE_000425	CATGTCCAAGTTATCAAAAGAAGGAC	0.028	3.1	Na_454_18435	26/26	Nicotiana attenuata	sp|Q9SYK9|U74E2_ARATH	UDP-glycosyltransferase 74E2
SAGE_000426	CATGCTGAGTGGTCGAAGCTTGCTAG	0.028	3.1	Unmapped	/	/	/	/
SAGE_000427	CATGTTCGGATTCTTCGTGCAGGCCA	0.028	3.1	Unmapped	/	/	/	/
SAGE_000428	CATGATGAAGATTATGGAATGGTCGG	0.028	3.1	Na_454_17707	26/26	Nicotiana attenuata	tr|F6HKF9|F6HKF9_VITVI	Putative uncharacterized protein
SAGE_000429	CATGCTTGTTGCTACAATACAAGTTT	0.028	3.1	Unmapped	/	/	/	/
SAGE_000430	CATGTGCACTTCTAATGGCAGGAGAT	0.028	3.1	Na_454_00871	26/26	Nicotiana attenuata	sp|P49351|FPPS1_LUPAL	Farnesyl pyrophosphate synthase 1
SAGE_000431	CATGCCCTATCCCCTTTCCCTCTCTC	0.028	3.1	Unmapped	/	/	/	/
SAGE_000432	CATGTTAATATTTTTATTCATTTTGT	0.028	3.1	Unmapped	/	/	/	/
SAGE_000433	CATGAAAATGATGTCTTATTCTGCAC	0.028	3.1	Na_454_15212	26/26	Nicotiana attenuata	sp|O13774|GCH1_SCHPO	GTP cyclohydrolase 1
SAGE_000434	CATGATAACATTGAACAAACACGTGA	0.028	3.1	Na_454_53682	26/26	Nicotiana attenuata	/	tr|Q9SW91|Q9SW91_BRANA
SAGE_000434	CATGATAACATTGAACAAACACGTGA	0.028	3.1	Na_454_00550	26/26	Nicotiana attenuata	sp|Q6NKX1|PROD2_ARATH	Proline dehydrogenase 2, mitochondrial
SAGE_000435	CATGGGATGAGCTCTGGATCTTCTGG	0.028	3.1	Unmapped	/	/	/	/
SAGE_000436	CATGCCATGTTGTAACATTTTATTTT	0.028	3.1	Na_454_00636	26/26	Nicotiana attenuata	sp|P93784|14335_SOLTU	14-3-3-like protein 16R
SAGE_000437	CATGCACCACCTACTTCAAAAAAGCC	0.028	3.1	Unmapped	/	/	/	/
SAGE_000438	CATGGGTCTGAGTTTTCTTTTAATTG	0.028	3.1	Unmapped	/	/	/	/
SAGE_000439	CATGAGTTTCTTCCGCCGAGCAACTA	0.028	3.1	Na_454_13535	26/26	Nicotiana attenuata	tr|B9GFV1|B9GFV1_POPTR	/
SAGE_000440	CATGGCAGATAAAAATACATTTGGTA	0.028	3.1	Unmapped	/	/	/	/
SAGE_000441	CATGTGGGTTCATCTCACAATACAAC	0.028	3.1	Unmapped	/	/	/	/
SAGE_000442	CATGTTACAATTATGAATTTTAACTA	0.028	3.1	Unmapped	/	/	/	/
SAGE_000443	CATGTCTATTTTGTCGTTGAAAAAAA	0.028	3.1	Unmapped	/	/	/	/
SAGE_000444	CATGTGGGAATATGTTGGAATTGTTA	0.028	3.1	Na_454_07435	26/26	Nicotiana attenuata	sp|Q8XWM7|NADB1_RALSO	L-aspartate oxidase 1
SAGE_000444	CATGTGGGAATATGTTGGAATTGTTA	0.028	3.1	Na_454_00281	26/26	Nicotiana attenuata	sp|Q8XWM7|NADB1_RALSO	L-aspartate oxidase 1
SAGE_000445	CATGCAATCGGATGGGTTCGAATGCC	0.028	3.1	Unmapped	/	/	/	/
SAGE_000446	CATGTTTCTCATGCAAATGGGAGGGA	0.028	3.1	Na_454_04398	26/26	Nicotiana attenuata	sp|Q6MEW4|GPMA_PARUW	2,3-bisphosphoglycerate-dependent phosphoglycerate mutase
SAGE_000447	CATGTAGTTTTCAAATGATTAATCAT	0.028	3.1	Na_454_29857	26/26	Nicotiana attenuata	sp|Q6NQG7|ATL78_ARATH	RING-H2 finger protein ATL78
SAGE_000448	CATGATATGCCACCTTGTTGCCGATA	0.028	3.1	Na_454_05829	26/26	Nicotiana attenuata	sp|Q8GXB1|U548_ARATH	UPF0548 protein At2g17695
SAGE_000449	CATGCCTAAATTCATTGATGTTTCAC	0.028	3.1	Na_454_24530	26/26	Nicotiana attenuata	/	/
SAGE_000450	CATGAACTTAGATATACTTGTCATAC	0.028	3.1	Na_454_46997	26/26	Nicotiana attenuata	/	/
SAGE_000451	CATGGACCGGGTTATGCTGTGTCCAG	0.028	3.1	Na_454_45679	26/26	Nicotiana attenuata	/	tr|A9PFX2|A9PFX2_POPTR
SAGE_000451	CATGGACCGGGTTATGCTGTGTCCAG	0.028	3.1	Na_454_01898	26/26	Nicotiana attenuata	sp|Q8L7F9|B3GTF_ARATH	Beta-1,3-galactosyltransferase 15
SAGE_000452	CATGTTGCTCACGATCCTGGAAAATC	0.028	3.1	Na_454_07118	26/26	Nicotiana attenuata	sp|Q8T2A4|TCF25_DICDI	Transcription factor 25 homolog
SAGE_000453	CATGTATCCTGTTTTGTTCTGGTCCC	0.028	3.1	Na_454_90690	26/26	Nicotiana attenuata	/	/
SAGE_000453	CATGTATCCTGTTTTGTTCTGGTCCC	0.028	3.1	Na_454_50602	26/26	Nicotiana attenuata	/	/
SAGE_000453	CATGTATCCTGTTTTGTTCTGGTCCC	0.028	3.1	Na_454_13354	26/26	Nicotiana attenuata	sp|Q8VZT6|TRL32_ARATH	Thioredoxin-like 3-2, chloroplastic
SAGE_000454	CATGTTGAACAGGCTTCTGCGTTTGG	0.028	3.1	Na_454_02662	26/26	Nicotiana attenuata	tr|C6H9U1|C6H9U1_AJECH	Pre-mRNA processing splicing factor 8
SAGE_000455	CATGGCCGTGCTGCCGCTGCCGATGC	0.028	3.1	Unmapped	/	/	/	/
SAGE_000456	CATGTGGCAGTGACTGGAGTTTGGGG	0.028	3.1	Na_454_19130	26/26	Nicotiana attenuata	tr|F6I3N8|F6I3N8_VITVI	Putative uncharacterized protein
SAGE_000457	CATGGAAATTTTGAATTTCTGCCATC	0.028	3.1	Unmapped	/	/	/	/
SAGE_000458	CATGAAGTTTCTATCTAGGAAAGATA	0.028	3.1	Na_454_22788	26/26	Nicotiana attenuata	tr|B9N9G3|B9N9G3_POPTR	Oligopeptide transporter OPT family
SAGE_000459	CATGTGTGCCGAGTTTGTGGTCTGAC	0.028	3.1	Na_454_03974	26/26	Nicotiana attenuata	sp|Q9SPE5|SNAG_ARATH	Gamma-soluble NSF attachment protein
SAGE_000460	CATGAAGTGTTTCTTTTCCTAAGGTA	0.028	3.1	Na_454_02458	26/26	Nicotiana attenuata	sp|Q9C971|G3OX4_ARATH	Gibberellin 3-beta-dioxygenase 4
SAGE_000461	CATGTTGCAATCTCCTTGTTCATTTA	0.028	3.1	Unmapped	/	/	/	/
SAGE_000462	CATGTTTTAGGACATTTAACCTTTTC	0.028	3.1	Na_454_08305	26/26	Nicotiana attenuata	sp|Q54J42|ALG5_DICDI	Dolichyl-phosphate beta-glucosyltransferase
SAGE_000463	CATGTTATATTCTGTATGTATATTAG	0.028	3.1	Unmapped	/	/	/	/
SAGE_000464	CATGAAAATTGGGATTTCTGGGTGTC	0.028	3.1	Na_454_46531	26/26	Nicotiana attenuata	/	/
SAGE_000465	CATGAACAGGAAAGGGAACGAAGGAA	0.028	3.1	Na_454_47427	26/26	Nicotiana attenuata	/	/
SAGE_000466	CATGAATGGCAACATAGTTGGGATGG	0.028	3.1	Unmapped	/	/	/	/
SAGE_000467	CATGAATTGCACACGTTGTTAACCTC	0.028	3.1	Unmapped	/	/	/	/
SAGE_000468	CATGACAGACACCCCGGACCATCCGG	0.028	3.1	Na_454_39867	26/26	Nicotiana attenuata	/	/
SAGE_000469	CATGATGTGTATCTTTCGTTTGGCTA	0.028	3.1	Unmapped	/	/	/	/
SAGE_000470	CATGCCCTTGGCATCTTTTGGTGCAT	0.028	3.1	Unmapped	/	/	/	/
SAGE_000471	CATGCCGCTCTATTTAAGCTCGATAC	0.028	3.1	Unmapped	/	/	/	/
SAGE_000472	CATGCTGAAGTTTAAACAATGCCTGT	0.028	3.1	Na_454_48443	26/26	Nicotiana attenuata	/	/
SAGE_000473	CATGGGACAATTGTTTTGCAATCTTT	0.028	3.1	Na_454_24564	26/26	Nicotiana attenuata	/	tr|A5B681|A5B681_VITVI
SAGE_000474	CATGGGCTCAGTGACACCCTGGGAGC	0.028	3.1	Na_454_77316	26/26	Nicotiana attenuata	/	/
SAGE_000474	CATGGGCTCAGTGACACCCTGGGAGC	0.028	3.1	Na_454_72315	26/26	Nicotiana attenuata	/	/
SAGE_000474	CATGGGCTCAGTGACACCCTGGGAGC	0.028	3.1	Na_454_27513	26/26	Nicotiana attenuata	/	/
SAGE_000475	CATGGTCTTTGTGTGTACTTGCATTC	0.028	3.1	Na_454_35483	26/26	Nicotiana attenuata	/	/
SAGE_000476	CATGTAGTTTTCAAAGATATATAGAT	0.028	3.1	Unmapped	/	/	/	/
SAGE_000477	CATGTATTTGAAACAATCTCTTTTGT	0.028	3.1	Na_454_29834	26/26	Nicotiana attenuata	/	/
SAGE_000478	CATGTGATTTGGCTAATGAGTTGGTT	0.028	3.1	Na_454_27639	26/26	Nicotiana attenuata	/	/
SAGE_000479	CATGTGTAAAGTAAAAATTGTGTGTA	0.028	3.1	Na_454_51843	26/26	Nicotiana attenuata	/	/
SAGE_000480	CATGTGTAAATTTCTACAAATTTTGA	0.028	3.1	Unmapped	/	/	/	/
SAGE_000481	CATGTTCGAGCTCAGTCTAAAATGAC	0.028	3.1	Unmapped	/	/	/	/
SAGE_000482	CATGTTCGCTTTCGGTGCTCGTTCAC	0.028	3.1	Unmapped	/	/	/	/
SAGE_000483	CATGTTGTTTCTATTTTTCCTATGAT	0.028	3.1	Unmapped	/	/	/	/
SAGE_000484	CATGAAATTTACCTTCTTTTTATCTT	0.028	3.1	Unmapped	/	/	/	/
SAGE_000485	CATGACACACGGGAGCTTTCTTGAGT	0.028	3.1	Na_454_42669	26/26	Nicotiana attenuata	/	/
SAGE_000486	CATGAGCCGAATCCGAGATGCAGTGT	0.028	3.1	Na_454_06726	26/26	Nicotiana attenuata	tr|B9HZ36|B9HZ36_POPTR	/
SAGE_000487	CATGCTGTACCTGAAACACCTCAAAT	0.028	3.1	Na_454_32868	26/26	Nicotiana attenuata	/	/
SAGE_000487	CATGCTGTACCTGAAACACCTCAAAT	0.028	3.1	Na_454_20204	26/26	Nicotiana attenuata	sp|Q9AT76|AGL27_ARATH	Agamous-like MADS-box protein AGL27
SAGE_000488	CATGGCAATCACATCTCTGAAAAAAA	0.028	3.1	Unmapped	/	/	/	/
SAGE_000489	CATGGCATGTTGACTTTTGAGGTTTG	0.028	3.1	Na_454_03304	26/26	Nicotiana attenuata	tr|Q8RW42|Q8RW42_SOLLC	/
SAGE_000490	CATGGCGGAAGGTTTTGTCCTCTCTT	0.028	3.1	Na_454_47966	26/26	Nicotiana attenuata	/	/
SAGE_000490	CATGGCGGAAGGTTTTGTCCTCTCTT	0.028	3.1	Na_454_07853	26/26	Nicotiana attenuata	tr|D7TBA6|D7TBA6_VITVI	/
SAGE_000491	CATGTAGCAAAGGATGAAATTGTGTG	0.028	3.1	Na_454_03632	26/26	Nicotiana attenuata	tr|B9S5N0|B9S5N0_RICCO	/
SAGE_000492	CATGTGAGATTACACTGAGTTTGTTA	0.028	3.1	Unmapped	/	/	/	/
SAGE_000493	CATGTGCAGTTCAGTCTCAGTCTTAT	0.028	3.1	Na_454_02065	26/26	Nicotiana attenuata	sp|Q9SX98|LHTL8_ARATH	Lysine histidine transporter-like 8
SAGE_000494	CATGTTTCTTGGCTATATTCAAGTTA	0.028	3.1	Unmapped	/	/	/	/
SAGE_000495	CATGTTTTATGTTTAAATCCATTCTT	0.028	3.1	Na_454_28223	26/26	Nicotiana attenuata	/	/
SAGE_000495	CATGTTTTATGTTTAAATCCATTCTT	0.028	3.1	Na_454_26257	26/26	Nicotiana attenuata	/	/
SAGE_000496	CATGAATGTGAATGGCAGTGGAATTT	0.028	3.1	Unmapped	/	/	/	/
SAGE_000497	CATGAGTATATATATATTTGAAGCAT	0.028	3.1	Na_454_00594	26/26	Nicotiana attenuata	sp|Q9SMM9|CXE13_ARATH	Probable carboxylesterase 13
SAGE_000498	CATGCTAGTGACTCTGATACTGCCTT	0.028	3.1	Na_454_15005	26/26	Nicotiana attenuata	tr|B9SY72|B9SY72_RICCO	Amino acid transporter, putative
SAGE_000499	CATGGCTTGATACATTTAGGAGGATA	0.028	3.1	Na_454_12644	26/26	Nicotiana attenuata	/	/
SAGE_000500	CATGTTGTCTGCTAGCAACAATGAGA	0.028	3.1	Na_454_20071	26/26	Nicotiana attenuata	/	/
SAGE_000500	CATGTTGTCTGCTAGCAACAATGAGA	0.028	3.1	Na_454_00002	26/26	Nicotiana attenuata	sp|A8KBL5|S38AB_DANRE	Putative sodium-coupled neutral amino acid transporter 11
SAGE_000501	CATGTTCCATTCGGTGACCACCCTGC	0.028	3.1	Unmapped	/	/	/	/
SAGE_000502	CATGAACAAGCACCAGGACATCCAAT	0.028	3.1	Unmapped	/	/	/	/
SAGE_000503	CATGAACAATTGATTTATAAGTTATG	0.028	3.1	Unmapped	/	/	/	/
SAGE_000504	CATGAACTACATCATTGTACGTTTAG	0.028	3.1	Unmapped	/	/	/	/
SAGE_000505	CATGAACTGCTGGAGACCAGCCTGGG	0.028	3.1	Unmapped	/	/	/	/
SAGE_000506	CATGAAGCACGCATCCCGCCCGCATT	0.028	3.1	Unmapped	/	/	/	/
SAGE_000507	CATGAAGGAGCTCTTCGCGCAGGAAG	0.028	3.1	Unmapped	/	/	/	/
SAGE_000508	CATGAATATTTCTGCTTGGTTTGGTT	0.028	3.1	Na_454_76553	26/26	Nicotiana attenuata	/	/
SAGE_000509	CATGAATGATCTATTCAAAGAAGTAT	0.028	3.1	Unmapped	/	/	/	/
SAGE_000510	CATGAATGTTGGAATTAGTCCAGTTT	0.028	3.1	Na_454_49481	26/26	Nicotiana attenuata	/	/
SAGE_000511	CATGACAAATGCTGTTTGTCCCTCTT	0.028	3.1	Unmapped	/	/	/	/
SAGE_000512	CATGACAAGTGGGACTTGGGTTTTCT	0.028	3.1	Unmapped	/	/	/	/
SAGE_000513	CATGACATCTGGTACTCCCCAAAGAG	0.028	3.1	Unmapped	/	/	/	/
SAGE_000514	CATGACCATCGAGCTCGGCCAATGGG	0.028	3.1	Unmapped	/	/	/	/
SAGE_000515	CATGACCTATTCTGGTCGAAACGTTC	0.028	3.1	Unmapped	/	/	/	/
SAGE_000516	CATGACTGGAGTGAAATCTTAAGAAT	0.028	3.1	Unmapped	/	/	/	/
SAGE_000517	CATGACTTCCACCTGGTGACGGATCC	0.028	3.1	Unmapped	/	/	/	/
SAGE_000518	CATGAGACATCTCTACCTTGTTCCTT	0.028	3.1	Unmapped	/	/	/	/
SAGE_000519	CATGAGGACGACGACTCTGGCGAAGG	0.028	3.1	Unmapped	/	/	/	/
SAGE_000520	CATGAGGAGTACCTTATAATGTTTAA	0.028	3.1	Na_454_23846	26/26	Nicotiana attenuata	tr|F6I496|F6I496_VITVI	/
SAGE_000521	CATGATAATACAAAATCTTCTCTCAT	0.028	3.1	Unmapped	/	/	/	/
SAGE_000522	CATGATGAAGCTCTTTCAGAGATGTA	0.028	3.1	Unmapped	/	/	/	/
SAGE_000523	CATGATGCGGCGCTCGACGCCATCGC	0.028	3.1	Unmapped	/	/	/	/
SAGE_000524	CATGATGGAGTCTGCCGCTTGATCTA	0.028	3.1	Unmapped	/	/	/	/
SAGE_000525	CATGATGGCCAAAAAAGGACTTTGGG	0.028	3.1	Unmapped	/	/	/	/
SAGE_000526	CATGATTATTAAAAAACAATAAGTGT	0.028	3.1	Unmapped	/	/	/	/
SAGE_000527	CATGATTCTTACATTGCTAGCTTTGT	0.028	3.1	Unmapped	/	/	/	/
SAGE_000528	CATGATTTGTGGAATCTCTTAACCAT	0.028	3.1	Na_454_58489	26/26	Nicotiana attenuata	/	/
SAGE_000529	CATGCCCAAGCTCGAGGGCCGTCAGA	0.028	3.1	Unmapped	/	/	/	/
SAGE_000530	CATGCCCAGGCTGCATCCCAGGTTCA	0.028	3.1	Unmapped	/	/	/	/
SAGE_000531	CATGCCCCGACACATCCAGCTGGCCA	0.028	3.1	Unmapped	/	/	/	/
SAGE_000532	CATGCCCCTTTACAATTTTGAATTTA	0.028	3.1	Unmapped	/	/	/	/
SAGE_000533	CATGCCCGCGACCGGCGGTGAAAGTG	0.028	3.1	Unmapped	/	/	/	/
SAGE_000534	CATGCCGAACGCCAAGCCGGGGGCCT	0.028	3.1	Unmapped	/	/	/	/
SAGE_000535	CATGCCGCCGCTGGACGCCGCCACCT	0.028	3.1	Unmapped	/	/	/	/
SAGE_000536	CATGCCGGCCAGCAGTGCGGCGCGGC	0.028	3.1	Unmapped	/	/	/	/
SAGE_000537	CATGCCGGGACAGGATCCCTGCTCGC	0.028	3.1	Unmapped	/	/	/	/
SAGE_000538	CATGCCTGGTCGCTATATTGCTGGTC	0.028	3.1	Unmapped	/	/	/	/
SAGE_000539	CATGCCTTCCACCAGTTCGACCGGCT	0.028	3.1	Unmapped	/	/	/	/
SAGE_000540	CATGCGACGCGTCGAGCGGCGGAGAC	0.028	3.1	Unmapped	/	/	/	/
SAGE_000541	CATGCGCATTCGCAACAAGCAGTTCC	0.028	3.1	Unmapped	/	/	/	/
SAGE_000542	CATGCGCGCGCTGGTCGAGCGGCTCG	0.028	3.1	Unmapped	/	/	/	/
SAGE_000543	CATGCGCTGGCCGAGCGTCAGCTGTG	0.028	3.1	Unmapped	/	/	/	/
SAGE_000544	CATGCGGCGCGTGCTGGGCATTCCGG	0.028	3.1	Unmapped	/	/	/	/
SAGE_000545	CATGCGGTCTGGTCGGCCGATGGCCG	0.028	3.1	Unmapped	/	/	/	/
SAGE_000546	CATGCTCAATTAGCCTACTGCATTCC	0.028	3.1	Unmapped	/	/	/	/
SAGE_000547	CATGCTGAAGCAGGCCGGCCAGACCG	0.028	3.1	Unmapped	/	/	/	/
SAGE_000548	CATGCTGCTGCTTTCTCCTCACAGCG	0.028	3.1	Unmapped	/	/	/	/
SAGE_000549	CATGCTGCTGTACTGGTACCACTGGG	0.028	3.1	Unmapped	/	/	/	/
SAGE_000550	CATGCTGGCCGCCAAGACGCTGGTGC	0.028	3.1	Unmapped	/	/	/	/
SAGE_000551	CATGCTTAGTGGACGCTCTTATGCGT	0.028	3.1	Unmapped	/	/	/	/
SAGE_000552	CATGCTTGTTGGTTGATGGATTGATA	0.028	3.1	Unmapped	/	/	/	/
SAGE_000553	CATGCTTTTTATTTTTTATCCCTTTT	0.028	3.1	Unmapped	/	/	/	/
SAGE_000554	CATGGAAACCTTCCCCGAGGCGCGCG	0.028	3.1	Unmapped	/	/	/	/
SAGE_000555	CATGGAAGGCGACAAGCGCTGGAAAG	0.028	3.1	Unmapped	/	/	/	/
SAGE_000556	CATGGACCTGCTGGACATCCACGCGC	0.028	3.1	Unmapped	/	/	/	/
SAGE_000557	CATGGACGATCCGAAGGACCTGTTCG	0.028	3.1	Unmapped	/	/	/	/
SAGE_000558	CATGGAGAAGGTCGGCTCGAACTCTG	0.028	3.1	Unmapped	/	/	/	/
SAGE_000559	CATGGAGAGCGTGCCGCTGCCGCGGC	0.028	3.1	Unmapped	/	/	/	/
SAGE_000560	CATGGATATGTTAAAAAGCTTCCGAT	0.028	3.1	Unmapped	/	/	/	/
SAGE_000561	CATGGATGACCACGATCGGAGGATTC	0.028	3.1	Unmapped	/	/	/	/
SAGE_000562	CATGGATGAGCCGCTGTCGCCGCTGG	0.028	3.1	Unmapped	/	/	/	/
SAGE_000563	CATGGCATCGAGCCCAGCCTGAGGGG	0.028	3.1	Unmapped	/	/	/	/
SAGE_000564	CATGGCCCTGCCGCTACGGCATCGGA	0.028	3.1	Unmapped	/	/	/	/
SAGE_000565	CATGGCCGCGCTCGACGCGCAGCGCT	0.028	3.1	Unmapped	/	/	/	/
SAGE_000566	CATGGCCGGCCAGGCGCGCGTGATGG	0.028	3.1	Unmapped	/	/	/	/
SAGE_000567	CATGGCGACGAGCAGCGGCTGTGGGA	0.028	3.1	Unmapped	/	/	/	/
SAGE_000568	CATGGCGCGCAGCAGGCCTCGTCCAA	0.028	3.1	Unmapped	/	/	/	/
SAGE_000569	CATGGCGGCACTCGACGCACAGCGCT	0.028	3.1	Unmapped	/	/	/	/
SAGE_000570	CATGGCTCGTTCCCTCAAGAAGGGTC	0.028	3.1	Unmapped	/	/	/	/
SAGE_000571	CATGGCTGAGGAATAGAGCCTCTAGG	0.028	3.1	Na_454_80129	26/26	Nicotiana attenuata	/	/
SAGE_000572	CATGGCTGTAATTCTTAGGCATAAAA	0.028	3.1	Unmapped	/	/	/	/
SAGE_000573	CATGGGAATGGAAAAAATCTTGGTAG	0.028	3.1	Unmapped	/	/	/	/
SAGE_000574	CATGGGCCGCGCGGTCCTGGACACGC	0.028	3.1	Unmapped	/	/	/	/
SAGE_000575	CATGGGCGGGGCCTGGCTGGGCTTCG	0.028	3.1	Unmapped	/	/	/	/
SAGE_000576	CATGGGGCTGATGCTCTCGCGCCTGC	0.028	3.1	Unmapped	/	/	/	/
SAGE_000577	CATGGGTGGGATCTGGACCAGGCCGG	0.028	3.1	Unmapped	/	/	/	/
SAGE_000578	CATGGTAACTAAAAAAATTCAAGGCT	0.028	3.1	Unmapped	/	/	/	/
SAGE_000579	CATGGTCGAGGTGGAGCGCCAGGTGG	0.028	3.1	Unmapped	/	/	/	/
SAGE_000580	CATGGTGAGACAGGTGCGGGATGGTA	0.028	3.1	Unmapped	/	/	/	/
SAGE_000581	CATGGTGCGCCTGGTCAAGGGCGCCT	0.028	3.1	Unmapped	/	/	/	/
SAGE_000582	CATGGTGCTGATCGGCAACCAGTTCT	0.028	3.1	Unmapped	/	/	/	/
SAGE_000583	CATGGTTCGTACAAAATCTGTTGTAC	0.028	3.1	Unmapped	/	/	/	/
SAGE_000584	CATGGTTTTAGAGGAGAATCCAGTGT	0.028	3.1	Unmapped	/	/	/	/
SAGE_000585	CATGGTTTTATATGATTGTCTCGTTA	0.028	3.1	Na_454_02231	26/26	Nicotiana attenuata	sp|O13775|SYEC_SCHPO	Probable glutamyl-tRNA synthetase, cytoplasmic
SAGE_000586	CATGGTTTTGATAATGAGCTTGGTAT	0.028	3.1	Unmapped	/	/	/	/
SAGE_000587	CATGTATCTGTAATTGACGGGTAGCT	0.028	3.1	Unmapped	/	/	/	/
SAGE_000588	CATGTATGATGTAATTATACGTGTAT	0.028	3.1	Unmapped	/	/	/	/
SAGE_000589	CATGTATTCTACTGTTCCCTCAGTCC	0.028	3.1	Unmapped	/	/	/	/
SAGE_000590	CATGTCATACTTGGTTTATTCTCTCC	0.028	3.1	Unmapped	/	/	/	/
SAGE_000591	CATGTCCGCGCTGCTGGCCGGTCTCC	0.028	3.1	Unmapped	/	/	/	/
SAGE_000592	CATGTCCGGCCCGAAGTCGCGTGACC	0.028	3.1	Unmapped	/	/	/	/
SAGE_000593	CATGTCGAAATATATTTCAGTCATTG	0.028	3.1	Unmapped	/	/	/	/
SAGE_000594	CATGTCTCCTCTGATCCACAAGTCGA	0.028	3.1	Unmapped	/	/	/	/
SAGE_000595	CATGTCTTTGATGTATTAAATCCTTT	0.028	3.1	Unmapped	/	/	/	/
SAGE_000596	CATGTGATGCTTTTAGGACTTTGGTT	0.028	3.1	Unmapped	/	/	/	/
SAGE_000597	CATGTGATTGATCACATTTAGCATTT	0.028	3.1	Unmapped	/	/	/	/
SAGE_000598	CATGTGCAACTGGCGCGGCGCGCGAG	0.028	3.1	Unmapped	/	/	/	/
SAGE_000599	CATGTGCCGATCATTTTCCTGACCGC	0.028	3.1	Unmapped	/	/	/	/
SAGE_000600	CATGTGCCGCGCGATCCGCGCGGGGG	0.028	3.1	Unmapped	/	/	/	/
SAGE_000601	CATGTGCTTTTGTGCGTGCTGAGTGA	0.028	3.1	Na_454_79581	26/26	Nicotiana attenuata	/	/
SAGE_000602	CATGTGGGGCGTGACGATGTTCGACC	0.028	3.1	Unmapped	/	/	/	/
SAGE_000603	CATGTTAACGTAAACTGTGGTAGCTG	0.028	3.1	Unmapped	/	/	/	/
SAGE_000604	CATGTTAGTGTTTCAGTAATTCCTCT	0.028	3.1	Unmapped	/	/	/	/
SAGE_000605	CATGTTCAACCTGCGCGGCGCGCGGC	0.028	3.1	Unmapped	/	/	/	/
SAGE_000606	CATGTTCCGATGGTTCTCTGTGCCCA	0.028	3.1	Na_454_59590	26/26	Nicotiana attenuata	/	/
SAGE_000607	CATGTTCTTATCGGAATTGTTAGCCT	0.028	3.1	Unmapped	/	/	/	/
SAGE_000608	CATGTTGATAGCGGCTTTAATTGTTC	0.028	3.1	Na_454_14130	26/26	Nicotiana attenuata	sp|Q8GUI6|JMJ14_ARATH	Probable lysine-specific demethylase JMJ14
SAGE_000609	CATGTTTAATACTATTATTCTCATTA	0.028	3.1	Unmapped	/	/	/	/
SAGE_000610	CATGTTTAATCCGTTTCTTCTTCTCG	0.028	3.1	Unmapped	/	/	/	/
SAGE_000611	CATGTTTACATAGTGTTTTGGCTTTA	0.028	3.1	Unmapped	/	/	/	/
SAGE_000612	CATGTTTCAATCGTAAATCACCATTA	0.028	3.1	Na_454_62641	26/26	Nicotiana attenuata	/	/
SAGE_000613	CATGTTTTAACTCCATTTCAGAATTT	0.028	3.1	Na_454_93335	26/26	Nicotiana attenuata	/	/
SAGE_000614	CATGACTTGTGCCTATAACAAATTGT	0.028	3.1	Unmapped	/	/	/	/
SAGE_000615	CATGTATGGCAAGTTCTGCAGATACA	0.028	3.1	Na_454_03561	26/26	Nicotiana attenuata	sp|A2PZE5|CSPL1_IPONI	CASP-like protein IN26
SAGE_000616	CATGGCATTTCCCAGAGTTGGTGAAG	0.028	3.1	Na_454_23638	26/26	Nicotiana attenuata	tr|Q8H2U5|Q8H2U5_ORYSJ	Putative nucleolar protein
SAGE_000617	CATGAGGGTTCTCAGGAGTCTGCTAA	0.028	3.1	Na_454_12150	26/26	Nicotiana attenuata	sp|P14233|TGA1B_TOBAC	TGACG-sequence-specific DNA-binding protein TGA-1B
SAGE_000618	CATGGGTGTTTGTTTTACTAAGTTCT	0.028	3.1	Unmapped	/	/	/	/
SAGE_000619	CATGCAGTGTCATGGTTCACCGGGGA	0.028	3.1	Na_454_01381	26/26	Nicotiana attenuata	sp|O59797|YCO6_SCHPO	Putative nucleosome assembly protein C364.06
SAGE_000620	CATGTGTGGATTGAAATAAGCCCTTG	0.028	3.1	Unmapped	/	/	/	/
SAGE_000621	CATGCAAAAGTTTTGTTGTTGTGGTT	0.028	3.1	Unmapped	/	/	/	/
SAGE_000622	CATGAAAGTTAGGTCTGGTAGAGGAT	0.028	3.1	Na_454_44000	26/26	Nicotiana attenuata	tr|B9MUD1|B9MUD1_POPTR	60S ribosomal protein L13
SAGE_000622	CATGAAAGTTAGGTCTGGTAGAGGAT	0.028	3.1	Na_454_25864	26/26	Nicotiana attenuata	/	/
SAGE_000622	CATGAAAGTTAGGTCTGGTAGAGGAT	0.028	3.1	Na_454_02992	26/26	Nicotiana attenuata	sp|P41127|RL131_ARATH	60S ribosomal protein L13-1
SAGE_000623	CATGCACAAAATTGGAGAAGGAGGCA	0.028	3.1	Unmapped	/	/	/	/
SAGE_000624	CATGCAATTGAGCCAGCTGCATCACT	0.028	3.1	Na_454_56353	26/26	Nicotiana attenuata	/	tr|B3V758|B3V758_OLEEU
SAGE_000624	CATGCAATTGAGCCAGCTGCATCACT	0.028	3.1	Na_454_00701	26/26	Nicotiana attenuata	sp|P52579|IFRH_TOBAC	Isoflavone reductase homolog A622
SAGE_000625	CATGAGACCATCAATCATCAACCAAT	0.028	3.1	Na_454_43076	26/26	Nicotiana attenuata	/	tr|Q3ELA3|Q3ELA3_BACTI
SAGE_000625	CATGAGACCATCAATCATCAACCAAT	0.028	3.1	Na_454_42280	26/26	Nicotiana attenuata	/	tr|Q3ELA3|Q3ELA3_BACTI
SAGE_000625	CATGAGACCATCAATCATCAACCAAT	0.028	3.1	Na_454_08182	26/26	Nicotiana attenuata	sp|P73467|Y1223_SYNY3	Epimerase family protein slr1223
SAGE_000626	CATGGCTAGCTGATAATTTGAGCCAA	0.028	3.1	Unmapped	/	/	/	/
SAGE_000627	CATGATAGCTCGTTTGTTTAACGCAC	0.028	3.1	Na_454_61520	26/26	Nicotiana attenuata	/	/
SAGE_000627	CATGATAGCTCGTTTGTTTAACGCAC	0.028	3.1	Na_454_00111	26/26	Nicotiana attenuata	sp|Q07346|DCE_PETHY	Glutamate decarboxylase
SAGE_000628	CATGCCTGGGCCTTTGAGTGAATCTG	0.028	3.1	Unmapped	/	/	/	/
SAGE_000629	CATGATTTTTTGTTGATGTATTTTGA	0.028	3.1	Unmapped	/	/	/	/
SAGE_000630	CATGGTGTGATTGAGGTGCTATTTCT	0.028	3.1	Na_454_03940	26/26	Nicotiana attenuata	sp|Q40784|AAPC_CENCI	Putative glucose-6-phosphate 1-epimerase
SAGE_000631	CATGAACATCAATGCTGCCAAGGGTT	0.028	3.1	Na_454_21758	26/26	Nicotiana attenuata	/	tr|D5AE12|D5AE12_PICSI
SAGE_000632	CATGTCTTTGATCACTCTTGGCTGGC	0.028	3.1	Na_454_04641	26/26	Nicotiana attenuata	tr|B9H5Q6|B9H5Q6_POPTR	Predicted protein
SAGE_000633	CATGGTCTAGATCTTAATCTTTCTCT	0.028	3.1	Unmapped	/	/	/	/
SAGE_000634	CATGTCACAGGGCAAGCAATTGTATT	0.028	3.1	Na_454_35230	26/26	Nicotiana attenuata	/	tr|B2KZF6|B2KZF6_PICAB
SAGE_000635	CATGATTTGAAGGGAGGTTATTGATC	0.028	3.1	Unmapped	/	/	/	/
SAGE_000636	CATGTTGCACCTGCTCATTGGTCTTT	0.028	3.1	Unmapped	/	/	/	/
SAGE_000637	CATGTTTGAAAAGATTCCTAATGCTA	0.028	3.1	Na_454_40849	26/26	Nicotiana attenuata	tr|B0EXK0|B0EXK0_CATRO	16-hydroxytabersonine O-methyltransferase
SAGE_000638	CATGGGAGTATATCATTTTCACACGC	0.028	3.1	Unmapped	/	/	/	/
SAGE_000639	CATGGCCTTCCGTGTGTTTTTGGCTG	0.028	3.1	Unmapped	/	/	/	/
SAGE_000640	CATGAGAGAGAGACAAAATTGGAAAG	0.028	3.1	Na_454_12894	26/26	Nicotiana attenuata	tr|F6H3T9|F6H3T9_VITVI	Putative uncharacterized protein
SAGE_000641	CATGATTAAATTAGTAATGTGTGGTG	0.028	3.1	Na_454_18709	26/26	Nicotiana attenuata	sp|P63169|DYL1_RABIT	Dynein light chain 1, cytoplasmic
SAGE_000642	CATGCTCGGCGTTTTGTTGTGGGCAA	0.028	3.1	Na_454_22608	26/26	Nicotiana attenuata	tr|B9R9V6|B9R9V6_RICCO	/
SAGE_000643	CATGGATTGTGGATTACTCATATTCC	0.028	3.1	Na_454_17634	26/26	Nicotiana attenuata	/	/
SAGE_000643	CATGGATTGTGGATTACTCATATTCC	0.028	3.1	Na_454_13079	26/26	Nicotiana attenuata	sp|Q9TTV2|ROA2_SAGOE	Heterogeneous nuclear ribonucleoproteins A2/B1
SAGE_000644	CATGATTATTTCAAAAGAAAATGATT	0.028	3.1	Na_454_04523	26/26	Nicotiana attenuata	sp|Q08BH5|RBM46_DANRE	Probable RNA-binding protein 46
SAGE_000645	CATGTTATAAACATTCCTTTATCAGT	0.028	3.1	Na_454_12206	26/26	Nicotiana attenuata	tr|A5B3C9|A5B3C9_VITVI	Putative uncharacterized protein
SAGE_000646	CATGGCAGTAACTTTACCGGTTACGC	0.028	3.1	Unmapped	/	/	/	/
SAGE_000647	CATGTGAGCTGGATAATTGAAATGGC	0.028	3.1	Unmapped	/	/	/	/
SAGE_000648	CATGTTCTACTTTTGTGCTGCTTTAG	0.028	3.1	Unmapped	/	/	/	/
SAGE_000649	CATGAGAAATGAGGATATGAATTCCT	0.028	3.1	Unmapped	/	/	/	/
SAGE_000650	CATGTGAACGGCACTTGCACATGGGT	0.028	3.1	Na_454_00170	26/26	Nicotiana attenuata	tr|C1NAN1|C1NAN1_MICPC	/
SAGE_000651	CATGAAATCAATGGTGTTCTTCGGGT	0.028	3.1	Unmapped	/	/	/	/
SAGE_000652	CATGGTCTGGGAGGGCCGTGATGCTG	0.028	3.1	Unmapped	/	/	/	/
SAGE_000653	CATGAAATAACATCCCTGTCGATCTT	1.4e-80	3.1	Na_454_03542	26/26	Nicotiana attenuata	sp|P80691|LSPI_CARPA	Latex serine proteinase inhibitor
SAGE_000654	CATGCAACTTCTATCAAACAAGAAGA	6.4e-08	3.1	Na_454_00561	26/26	Nicotiana attenuata	tr|Q38M48|Q38M48_SOLTU	/
SAGE_000655	CATGCTTGCTGTTTGCTTGAGGAGAA	6.4e-08	3.1	Unmapped	/	/	/	/
SAGE_000656	CATGTTGTTGTGATGTCGTCGATTTG	6.4e-08	3.1	Unmapped	/	/	/	/
SAGE_000657	CATGGTTTCTTGTGTCCCAAAAAAAA	6.4e-08	3.1	Unmapped	/	/	/	/
SAGE_000658	CATGGGGTGTGCGTGTGTTGGATAAT	6.4e-08	3.1	Na_454_00756	26/26	Nicotiana attenuata	sp|Q9SSB5|PRS7A_ARATH	26S protease regulatory subunit 7 homolog A
SAGE_000659	CATGGCAGATTACATTATGATCCAGA	6.4e-08	3.1	Na_454_11715	26/26	Nicotiana attenuata	/	/
SAGE_000660	CATGGTTATGGCTGCTGTTAAGAAGG	6.4e-08	3.1	Unmapped	/	/	/	/
SAGE_000661	CATGATGCTCGACTTTGTTTTTCAGT	6.4e-08	3.1	Na_454_04297	26/26	Nicotiana attenuata	sp|Q86I22|FAHD1_DICDI	Acylpyruvase FAHD1, mitochondrial
SAGE_000662	CATGTAATTTTAATGCTTTCCTTGTT	1.1e-08	3.1	Unmapped	/	/	/	/
SAGE_000663	CATGTGGTAAATTTGCGAAATACTAC	1.8e-06	3	Unmapped	/	/	/	/
SAGE_000664	CATGCCGGGGCAACGCTCGAGATTCC	1.7e-10	3	Na_454_05107	26/26	Nicotiana attenuata	tr|B9SAR4|B9SAR4_RICCO	/
SAGE_000665	CATGAGCTTTTGAACTGGACTTTGAG	0.00033	3	Na_454_49559	26/26	Nicotiana attenuata	/	/
SAGE_000665	CATGAGCTTTTGAACTGGACTTTGAG	0.00033	3	Na_454_34089	26/26	Nicotiana attenuata	/	/
SAGE_000665	CATGAGCTTTTGAACTGGACTTTGAG	0.00033	3	Na_454_29420	26/26	Nicotiana attenuata	tr|Q945L7|Q945L7_ARATH	At4g35240/F23E12_200
SAGE_000665	CATGAGCTTTTGAACTGGACTTTGAG	0.00033	3	Na_454_18887	26/26	Nicotiana attenuata	tr|Q0J289|Q0J289_ORYSJ	/
SAGE_000666	CATGAAAACTACTTAACTTTATTTGG	0.00033	3	Unmapped	/	/	/	/
SAGE_000667	CATGCGCATAAGCCATTTAGTTTTCT	0.00033	3	Unmapped	/	/	/	/
SAGE_000668	CATGTCCGATGTGTATTGGGAGGAAG	0.00033	3	Na_454_28891	26/26	Nicotiana attenuata	tr|B9GUY3|B9GUY3_POPTR	Predicted protein
SAGE_000669	CATGTCCAAATAATATGGTTGCTGCT	0.00033	3	Na_454_07074	26/26	Nicotiana attenuata	/	tr|Q6L3J0|Q6L3J0_SOLDE
SAGE_000670	CATGAGCGCGGGCGGAGTCGTGGAAC	0.00033	3	Unmapped	/	/	/	/
SAGE_000671	CATGGAAACAGTGGCGTCGTCAGAGC	0.00033	3	Na_454_03103	26/26	Nicotiana attenuata	sp|Q9C912|R35A3_ARATH	60S ribosomal protein L35a-3
SAGE_000672	CATGCAGGTTCATTCAGGTGCAGGCT	3.5e-07	3	Na_454_16699	26/26	Nicotiana attenuata	/	/
SAGE_000672	CATGCAGGTTCATTCAGGTGCAGGCT	3.5e-07	3	Na_454_11732	26/26	Nicotiana attenuata	tr|Q5ZF84|Q5ZF84_PLAMJ	/
SAGE_000673	CATGTTGCTGAAGTTTTCACGGGTGC	2.9e-37	3	Na_454_00447	26/26	Nicotiana attenuata	sp|P17614|ATPBM_NICPL	ATP synthase subunit beta, mitochondrial
SAGE_000674	CATGTACTGGTTTTGCCCTGCTGTAT	2e-07	3	Unmapped	/	/	/	/
SAGE_000675	CATGGATGAACTGTAAAGTGATTCAG	2e-07	3	Na_454_10203	26/26	Nicotiana attenuata	/	/
SAGE_000676	CATGAAGCACGCACATCCCTTCGTTT	2e-07	3	Unmapped	/	/	/	/
SAGE_000677	CATGATGGGAAAAAATGACAACAACA	2e-07	3	Unmapped	/	/	/	/
SAGE_000678	CATGATTTGTTATTCTTTTTGAGTGT	2e-07	3	Na_454_69855	26/26	Nicotiana attenuata	/	/
SAGE_000679	CATGGCGATCGGCCCCAAGGACCAGC	4.6e-06	3	Na_454_29480	26/26	Nicotiana attenuata	/	/
SAGE_000680	CATGGAACCTACTGTCTACTATTGTT	3.7e-31	3	Unmapped	/	/	/	/
SAGE_000681	CATGTGTAGAAAGTGGTGTGATGTGG	6.9e-08	2.9	Unmapped	/	/	/	/
SAGE_000682	CATGCGGGTGCCCTCGATCCCGGACC	1.7e-11	2.9	Unmapped	/	/	/	/
SAGE_000683	CATGTTGATGGAACTCACTCTTGTTG	6.1e-05	2.9	Na_454_10453	26/26	Nicotiana attenuata	sp|Q8LCY2|ISAM2_ARATH	Iron-sulfur assembly protein IscA-like 2, mitochondrial
SAGE_000684	CATGTTGCTAGATTGGGTCAAGGGAC	6.1e-05	2.9	Na_454_02210	26/26	Nicotiana attenuata	sp|Q94F62|BAK1_ARATH	BRASSINOSTEROID INSENSITIVE 1-associated receptor kinase 1
SAGE_000685	CATGAACTAAAGTTTTATGAAATGCT	6.1e-05	2.9	Na_454_15007	26/26	Nicotiana attenuata	tr|B9RDK3|B9RDK3_RICCO	Ring finger protein, putative
SAGE_000686	CATGCACAATTTATAGCTCAATACCG	6.1e-05	2.9	Na_454_02673	26/26	Nicotiana attenuata	tr|F6H2U7|F6H2U7_VITVI	Putative uncharacterized protein
SAGE_000687	CATGGAATTGAGATACCTGGACTTCG	0.0047	2.9	Na_454_16742	26/26	Nicotiana attenuata	/	tr|D8SMK6|D8SMK6_SELML
SAGE_000687	CATGGAATTGAGATACCTGGACTTCG	0.0047	2.9	Na_454_15433	26/26	Nicotiana attenuata	sp|Q4IQC1|PPME1_GIBZE	Protein phosphatase methylesterase 1
SAGE_000688	CATGGCATTAACTTATGAAGTAATAT	0.0047	2.9	Na_454_76809	26/26	Nicotiana attenuata	/	/
SAGE_000689	CATGTTTTTATTGTGAGTCGTATTAC	0.0047	2.9	Unmapped	/	/	/	/
SAGE_000690	CATGTTTAGTTTGTTGTTTCCAATCC	0.0047	2.9	Unmapped	/	/	/	/
SAGE_000691	CATGGAAGTTTTAAGTGTCATGATAA	0.0047	2.9	Na_454_04752	26/27	Nicotiana attenuata	sp|P93788|REMO_SOLTU	Remorin
SAGE_000692	CATGAGAAGTGTGTCTGTGACAACTT	0.0047	2.9	Unmapped	/	/	/	/
SAGE_000693	CATGAATTATTTAATCTCAAACTACT	0.0047	2.9	Unmapped	/	/	/	/
SAGE_000694	CATGAGGGTAAAGGAGGGGTGAGGTT	0.0047	2.9	Na_454_18977	26/26	Nicotiana attenuata	tr|A5BKQ5|A5BKQ5_VITVI	/
SAGE_000695	CATGCCTGGATCTGGTTGAAGCTTGT	0.0047	2.9	Na_454_28342	26/26	Nicotiana attenuata	/	/
SAGE_000696	CATGCGAATTTGATATGCTTTATAAT	0.0047	2.9	Unmapped	/	/	/	/
SAGE_000697	CATGGTTGAAGCTTTGGATGGGAAGG	0.0047	2.9	Na_454_44035	26/26	Nicotiana attenuata	/	/
SAGE_000698	CATGTTTACAAATTACTCATAGATAT	0.0047	2.9	Na_454_42167	26/27	Nicotiana attenuata	/	tr|Q9SJB2|Q9SJB2_ARATH
SAGE_000699	CATGCTCGGTTTTCGAAGGCGTTGGG	0.0047	2.9	Unmapped	/	/	/	/
SAGE_000700	CATGAATATGAATGTTTGTGGCATTG	0.0047	2.9	Na_454_28864	26/26	Nicotiana attenuata	/	/
SAGE_000701	CATGAGTGGTATCACTGTGACCGATG	0.0047	2.9	Unmapped	/	/	/	/
SAGE_000702	CATGATAGACAGATAGAGTAATATGT	0.0047	2.9	Unmapped	/	/	/	/
SAGE_000703	CATGCCCGAACTCACGGGCCATCAGG	0.0047	2.9	Unmapped	/	/	/	/
SAGE_000704	CATGCCGGTCGACGTGCTGACCGGCT	0.0047	2.9	Unmapped	/	/	/	/
SAGE_000705	CATGCGCAGATCGTCGTGCTGCAGGG	0.0047	2.9	Unmapped	/	/	/	/
SAGE_000706	CATGCTCTAACTTTTCACCTGGGTGG	0.0047	2.9	Unmapped	/	/	/	/
SAGE_000707	CATGCTGATGAAACGCCTTGTCCCGA	0.0047	2.9	Unmapped	/	/	/	/
SAGE_000708	CATGCTGGTCGAGGGCCGGCACTTCC	0.0047	2.9	Unmapped	/	/	/	/
SAGE_000709	CATGGAACAACCAATCACACTCCCTC	0.0047	2.9	Unmapped	/	/	/	/
SAGE_000710	CATGGAAGTTACTCTAAATTACTTGC	0.0047	2.9	Unmapped	/	/	/	/
SAGE_000711	CATGGACGGCCTGCTCCCGCGCCAGG	0.0047	2.9	Unmapped	/	/	/	/
SAGE_000712	CATGGACGGTGCGGAATGCCGCCGCC	0.0047	2.9	Unmapped	/	/	/	/
SAGE_000713	CATGGTGCTGTTAGCGAGGGTGCTGG	0.0047	2.9	Na_454_44401	26/26	Nicotiana attenuata	tr|B9GJI2|B9GJI2_POPTR	Predicted protein
SAGE_000714	CATGTTTGCTGATCCCAAGAAATCTT	0.0047	2.9	Unmapped	/	/	/	/
SAGE_000715	CATGTGTCTTTAGTTAGGGTAGTCTG	0.0047	2.9	Unmapped	/	/	/	/
SAGE_000716	CATGGAGTGCTAAGCAACTGAAGGGT	0.0047	2.9	Unmapped	/	/	/	/
SAGE_000717	CATGGTGGTGCACCTTACCCAGGCTA	0.0047	2.9	Na_454_11594	26/26	Nicotiana attenuata	/	/
SAGE_000717	CATGGTGGTGCACCTTACCCAGGCTA	0.0047	2.9	Na_454_06931	26/26	Nicotiana attenuata	/	/
SAGE_000717	CATGGTGGTGCACCTTACCCAGGCTA	0.0047	2.9	Na_454_01934	26/26	Nicotiana attenuata	tr|Q2V9B8|Q2V9B8_SOLTU	RNA-binding protein AKIP1-like
SAGE_000718	CATGCTGTTGTACAGCCATCTGTAGG	0.0047	2.9	Na_454_12865	26/26	Nicotiana attenuata	sp|Q9SW27|MUB3_ARATH	Membrane-anchored ubiquitin-fold protein 3
SAGE_000719	CATGCCAACAGTGTCATTGCCTGTAT	0.0047	2.9	Na_454_08711	26/26	Nicotiana attenuata	tr|D7U376|D7U376_VITVI	/
SAGE_000720	CATGGGCTACAGGGGTGATCACGTGG	0.0047	2.9	Na_454_02971	26/26	Nicotiana attenuata	tr|B9RVZ9|B9RVZ9_RICCO	/
SAGE_000721	CATGTCTTTGCTATTGTGTATTCATT	0.0047	2.9	Unmapped	/	/	/	/
SAGE_000722	CATGGGCCTTCCGGCCCATATGTACT	0.0047	2.9	Unmapped	/	/	/	/
SAGE_000723	CATGAGGCTGAGCTTGCTGCTGCTGC	5.3e-10	2.9	Na_454_02975	26/26	Nicotiana attenuata	sp|P41918|RANA1_TOBAC	GTP-binding nuclear protein Ran-A1
SAGE_000724	CATGAAAACGAGTAGGACGGGACACG	1.2e-05	2.9	Unmapped	/	/	/	/
SAGE_000725	CATGTTTGATAAAACCAATAAGGCCC	6.4e-07	2.8	Unmapped	/	/	/	/
SAGE_000726	CATGGCCGGAGCTTATTGGGGTACCA	6.4e-07	2.8	Unmapped	/	/	/	/
SAGE_000727	CATGAAGATGCAGTGAAAATATGGTC	6.4e-07	2.8	Unmapped	/	/	/	/
SAGE_000728	CATGGAGTCACTACTATTGAGCCTTA	6.4e-07	2.8	Na_454_12289	26/26	Nicotiana attenuata	/	/
SAGE_000728	CATGGAGTCACTACTATTGAGCCTTA	6.4e-07	2.8	Na_454_07652	26/26	Nicotiana attenuata	/	/
SAGE_000729	CATGATCTTCAGCTGTCAAAAAAAAA	6.4e-07	2.8	Unmapped	/	/	/	/
SAGE_000730	CATGCCGGCGTGCTTCGCCGCCGCCC	6.4e-07	2.8	Unmapped	/	/	/	/
SAGE_000731	CATGTGCAATCAGAAATTTTTATCAC	6.4e-07	2.8	Unmapped	/	/	/	/
SAGE_000732	CATGAAAGGTTACCTGAATGATCCCG	0.00083	2.8	Na_454_00021	26/26	Nicotiana attenuata	sp|O24145|4CL1_TOBAC	4-coumarate--CoA ligase 1
SAGE_000733	CATGAAAGGAAAGGAGGACAAGGTTG	0.00083	2.8	Na_454_11214	26/26	Nicotiana attenuata	sp|P42791|RL182_ARATH	60S ribosomal protein L18-2
SAGE_000734	CATGCAAAAGTTGGACAGCTGAACCG	0.00083	2.8	Na_454_18308	26/26	Nicotiana attenuata	tr|F1BPW5|F1BPW5_SOLPN	Folylpolyglutamate synthase
SAGE_000735	CATGAATAAATTGATTGAAGCTACCT	0.00083	2.8	Na_454_74501	26/26	Nicotiana attenuata	/	/
SAGE_000736	CATGTTTGCTCAAAGTCAAGTAGTAT	0.00083	2.8	Unmapped	/	/	/	/
SAGE_000737	CATGTGATCTACAGGTAGGCTGTGGG	0.00083	2.8	Na_454_19705	26/26	Nicotiana attenuata	tr|B9N1Y5|B9N1Y5_POPTR	/
SAGE_000738	CATGTTATCTTGTTTACTCTCTTGTC	0.00083	2.8	Unmapped	/	/	/	/
SAGE_000739	CATGCTATTAAGAGAATGTTACTTGT	0.00083	2.8	Na_454_14140	26/26	Nicotiana attenuata	/	/
SAGE_000740	CATGATGTTAGAACTACAGAATATCT	0.00083	2.8	Unmapped	/	/	/	/
SAGE_000741	CATGCTGCGCCGGCGCGAGGACAAGC	0.00083	2.8	Unmapped	/	/	/	/
SAGE_000742	CATGGATTTTTGGGGTGGTTAGGTTT	0.00083	2.8	Unmapped	/	/	/	/
SAGE_000743	CATGTCGACGGCAAGTTTAGTGGCTT	4.3e-07	2.8	Na_454_86670	26/26	Nicotiana attenuata	/	/
SAGE_000743	CATGTCGACGGCAAGTTTAGTGGCTT	4.3e-07	2.8	Na_454_28366	26/26	Nicotiana attenuata	/	/
SAGE_000744	CATGAATGAAGCTCAGGTCTGTGTAT	0.00015	2.8	Na_454_00940	26/26	Nicotiana attenuata	sp|Q94AR8|LEUC_ARATH	3-isopropylmalate dehydratase
SAGE_000745	CATGCTTCTTTTCCTTTTATTTGTCG	0.00015	2.8	Unmapped	/	/	/	/
SAGE_000746	CATGTTTACAAACTCTCGTGGTGGCT	0.00015	2.8	Na_454_17933	26/26	Nicotiana attenuata	sp|B9HTK2|CSPLI_POPTR	CASP-like protein POPTRDRAFT_822486
SAGE_000747	CATGTTGCTTATAAATCCAAGTTGCT	5.1e-11	2.8	Na_454_02672	26/26	Nicotiana attenuata	sp|P49026|GBLP_TOBAC	/
SAGE_000748	CATGGGTTCTACCGTTTGCCGGACCT	1.6e-08	2.8	Na_454_08225	26/26	Nicotiana attenuata	tr|D7T7V6|D7T7V6_VITVI	/
SAGE_000749	CATGAGAGAGTTTTTGGATCGATGTT	2.9e-05	2.8	Na_454_48449	26/27	Nicotiana attenuata	/	/
SAGE_000750	CATGTTTTGATCAGAGCTAGCTGTTG	5.5e-06	2.8	Unmapped	/	/	/	/
SAGE_000751	CATGCTTGCTGCTTTTTAGTGTGTAT	4.9e-58	2.8	Na_454_28061	26/26	Nicotiana attenuata	/	/
SAGE_000752	CATGAAGAAACGCCAGAAAAAGAAAG	2e-06	2.7	Unmapped	/	/	/	/
SAGE_000753	CATGAAGTTGAATAGATGCTTTGAAA	2e-06	2.7	Unmapped	/	/	/	/
SAGE_000754	CATGCAACTTCTATCAAACAAAAAAA	2e-06	2.7	Unmapped	/	/	/	/
SAGE_000755	CATGGCCGGAACTTATTGGGGTGCCA	2e-06	2.7	Unmapped	/	/	/	/
SAGE_000756	CATGTCGAAGAAGTTTTATCGTTTAA	2e-06	2.7	Unmapped	/	/	/	/
SAGE_000757	CATGACCAGAATAAATATGCTATCCC	2e-06	2.7	Unmapped	/	/	/	/
SAGE_000758	CATGTTGTTAGCCATAATCATCGTAA	2e-06	2.7	Unmapped	/	/	/	/
SAGE_000759	CATGAGCGTGTCCACGCCCGAGATCA	2e-06	2.7	Unmapped	/	/	/	/
SAGE_000760	CATGCTGCATACGAAGCGACGCAGCA	2e-06	2.7	Unmapped	/	/	/	/
SAGE_000761	CATGCTGCTGGTCGAGAGATAAAGAG	2e-06	2.7	Unmapped	/	/	/	/
SAGE_000762	CATGGACGACCTGTCGCGCGTGCTGA	2e-06	2.7	Unmapped	/	/	/	/
SAGE_000763	CATGGAGAAAGCAAGGGTAATCAAAA	2e-06	2.7	Unmapped	/	/	/	/
SAGE_000764	CATGGTGAGCAAAAGTGAAACACTAA	2e-06	2.7	Unmapped	/	/	/	/
SAGE_000765	CATGATCCTGATGATGTTTACCCTGG	2e-06	2.7	Na_454_07617	26/26	Nicotiana attenuata	tr|B9HUV9|B9HUV9_POPTR	Predicted protein
SAGE_000766	CATGGGATAGCATTATAGGATTTCGG	2e-06	2.7	Unmapped	/	/	/	/
SAGE_000767	CATGTAGGCGTGCTCTTTAGGCAAAT	6.1e-72	2.7	Unmapped	/	/	/	/
SAGE_000768	CATGACAATTTGACTTGTCTTACCTA	0.00038	2.7	Unmapped	/	/	/	/
SAGE_000769	CATGTTATCCTGTAAGAATCTTTCTT	0.00038	2.7	Unmapped	/	/	/	/
SAGE_000770	CATGTTCCCCTGTTTTCTCCCCCAGC	0.00038	2.7	Na_454_51307	26/26	Nicotiana attenuata	/	/
SAGE_000771	CATGAATGCTCCTGTGATGGTTGAGT	0.012	2.7	Na_454_08283	26/26	Nicotiana attenuata	sp|P61217|RPAB2_CRIGR	DNA-directed RNA polymerases I, II, and III subunit RPABC2
SAGE_000771	CATGAATGCTCCTGTGATGGTTGAGT	0.012	2.7	Na_454_07379	26/26	Nicotiana attenuata	sp|P61217|RPAB2_CRIGR	DNA-directed RNA polymerases I, II, and III subunit RPABC2
SAGE_000772	CATGGTGACATTCAAACTTCCCTTGT	0.012	2.7	Na_454_05173	26/26	Nicotiana attenuata	sp|P13917|7SB1_SOYBN	Basic 7S globulin
SAGE_000773	CATGAAGCTGTGGCCATTCAAGGTCA	0.012	2.7	Na_454_00070	26/26	Nicotiana attenuata	sp|P27322|HSP72_SOLLC	Heat shock cognate 70 kDa protein 2
SAGE_000774	CATGAATTACTTGTTAAATCCAATTT	0.012	2.7	Na_454_06894	26/26	Nicotiana attenuata	sp|P62302|RS13_SOYBN	40S ribosomal protein S13
SAGE_000775	CATGGTTTCAGAATGGCATTGTGGTA	0.012	2.7	Na_454_79710	26/26	Nicotiana attenuata	/	/
SAGE_000775	CATGGTTTCAGAATGGCATTGTGGTA	0.012	2.7	Na_454_00456	26/26	Nicotiana attenuata	sp|P93400|PLDA1_TOBAC	Phospholipase D alpha 1
SAGE_000776	CATGGCGGAAACTGAACCTCAAGCCT	0.012	2.7	Na_454_16100	26/26	Nicotiana attenuata	tr|B9RLY4|B9RLY4_RICCO	Putative uncharacterized protein
SAGE_000777	CATGAAGTGCACTTCAGTTTCAAACT	0.012	2.7	Na_454_08021	26/26	Nicotiana attenuata	tr|D5AC06|D5AC06_PICSI	Putative uncharacterized protein
SAGE_000778	CATGCCGAGGAGCAGAGAATCAAGAG	0.012	2.7	Na_454_15046	26/26	Nicotiana attenuata	sp|Q8L8Q8|Y5486_ARATH	Uncharacterized protein At5g64816
SAGE_000779	CATGAGACGGTTCAGGCTTGAGTATG	0.012	2.7	Unmapped	/	/	/	/
SAGE_000780	CATGACTGATGACATCTTCTATCTTG	0.012	2.7	Na_454_17878	26/26	Nicotiana attenuata	tr|B9H4N7|B9H4N7_POPTR	/
SAGE_000781	CATGGTTCACAATATGATATAAGCAT	0.012	2.7	Na_454_48635	26/26	Nicotiana attenuata	/	/
SAGE_000781	CATGGTTCACAATATGATATAAGCAT	0.012	2.7	Na_454_29116	26/26	Nicotiana attenuata	/	/
SAGE_000781	CATGGTTCACAATATGATATAAGCAT	0.012	2.7	Na_454_00523	26/26	Nicotiana attenuata	tr|A5BPH6|A5BPH6_VITVI	/
SAGE_000782	CATGTTCTACCTATGATTCCCAGTGG	0.012	2.7	Na_454_00712	26/26	Nicotiana attenuata	sp|P09342|ILVB1_TOBAC	Acetolactate synthase 1, chloroplastic
SAGE_000783	CATGACTATTATGCATTAGTGTGCCG	0.012	2.7	Unmapped	/	/	/	/
SAGE_000784	CATGGTCCGTAGCATTGCTGGTTTCT	0.012	2.7	Unmapped	/	/	/	/
SAGE_000785	CATGTACTAATGCAGGGTCTATGTCT	0.012	2.7	Unmapped	/	/	/	/
SAGE_000786	CATGGACCTTCCAGTCATTGGTAACT	0.012	2.7	Unmapped	/	/	/	/
SAGE_000787	CATGCTCTTAACTTGAATCTGCCTTA	0.012	2.7	Na_454_10833	26/26	Nicotiana attenuata	sp|Q1ZXK3|LSM3_DICDI	Probable U6 snRNA-associated Sm-like protein LSm3
SAGE_000788	CATGAGCTATGTCTAGGTAAAAGGAT	0.012	2.7	Unmapped	/	/	/	/
SAGE_000789	CATGTGTGCTTCTCTTGAGGAGCTTG	0.012	2.7	Na_454_10310	26/26	Nicotiana attenuata	sp|O80574|DAPB1_ARATH	Dihydrodipicolinate reductase 1, chloroplastic
SAGE_000790	CATGACATCGGTCGCTCTTGTCCAAG	0.012	2.7	Na_454_18875	26/26	Nicotiana attenuata	tr|Q5VNW9|Q5VNW9_ORYSJ	Florfenicol resistance protein-like
SAGE_000791	CATGCCCGGCTTCAAGTTGTACTTCA	0.012	2.7	Unmapped	/	/	/	/
SAGE_000792	CATGTCCTATTGCACTCCTTGTGCTT	0.012	2.7	Na_454_24444	26/26	Nicotiana attenuata	tr|Q147F9|Q147F9_ARATH	Cytochrome BC1 synthesis-like protein
SAGE_000793	CATGTTGTGTGTGATTTAAGGATGTT	0.012	2.7	Na_454_02241	26/26	Nicotiana attenuata	sp|P43291|SRK2A_ARATH	Serine/threonine-protein kinase SRK2A
SAGE_000794	CATGAACTCTTGAATTTGGCAGCCCG	0.012	2.7	Unmapped	/	/	/	/
SAGE_000795	CATGAGGAAACTCAGTCATTACTCTC	0.012	2.7	Na_454_43097	26/26	Nicotiana attenuata	/	/
SAGE_000795	CATGAGGAAACTCAGTCATTACTCTC	0.012	2.7	Na_454_13514	26/26	Nicotiana attenuata	sp|Q39491|PTP3_CHLMO	Dual specificity protein phosphatase
SAGE_000796	CATGTGCTAGTACAGCCAGCTTCACC	0.012	2.7	Na_454_06511	26/26	Nicotiana attenuata	/	tr|E7D4U0|E7D4U0_ACTDE
SAGE_000796	CATGTGCTAGTACAGCCAGCTTCACC	0.012	2.7	Na_454_01397	26/26	Nicotiana attenuata	sp|Q940Q1|PLY1_ARATH	Probable pectate lyase 1
SAGE_000797	CATGTGTCTTGGTGTTGTTGATATTT	0.012	2.7	Unmapped	/	/	/	/
SAGE_000798	CATGCCTATGTTGATCCAATTTTCCC	0.012	2.7	Na_454_22838	26/26	Nicotiana attenuata	sp|Q9LUJ3|RDM1_ARATH	Protein RDM1
SAGE_000799	CATGTGTTTCATTTGTTTGCTCCTAC	0.012	2.7	Na_454_05065	26/26	Nicotiana attenuata	sp|Q9ZQ91|CXE7_ARATH	Probable carboxylesterase 7
SAGE_000800	CATGAATGGATTTGTTTTGGATCTTT	0.012	2.7	Na_454_35393	26/27	Nicotiana attenuata	/	/
SAGE_000801	CATGACCATTATATAGAGGACTGATC	0.012	2.7	Na_454_10089	26/26	Nicotiana attenuata	sp|Q1PET6|ICML2_ARATH	Probable isoprenylcysteine alpha-carbonyl methylesterase ICMEL2
SAGE_000802	CATGAGGATTTCTCTTTTGTTGCTAC	0.012	2.7	Na_454_45075	26/26	Nicotiana attenuata	/	/
SAGE_000803	CATGCAACATATGTGAAGGGTAAGCC	0.012	2.7	Na_454_31424	26/26	Nicotiana attenuata	/	/
SAGE_000804	CATGGAACGAAGAAGGAACGGGGAAG	0.012	2.7	Unmapped	/	/	/	/
SAGE_000805	CATGGGCAACCTGCTGGTTGCTGGTT	0.012	2.7	Na_454_34227	26/26	Nicotiana attenuata	/	/
SAGE_000806	CATGGTGTTGTATGACTGCGTGGTAC	0.012	2.7	Na_454_49164	26/26	Nicotiana attenuata	/	/
SAGE_000807	CATGTTCGTGGGGTCTTGGAGCCATA	0.012	2.7	Na_454_21402	26/26	Nicotiana attenuata	/	/
SAGE_000808	CATGTTTGTTTGTTCTAAAACTATGT	0.012	2.7	Na_454_13780	26/26	Nicotiana attenuata	sp|Q9LS10|MT810_ARATH	Probable S-adenosylmethionine-dependent methyltransferase At5g38100
SAGE_000809	CATGATCTCCTACTTTTTCTTTTATT	0.012	2.7	Na_454_11850	26/26	Nicotiana attenuata	/	/
SAGE_000810	CATGCTGATTCTAACTATGATATGAT	0.012	2.7	Na_454_24188	26/26	Nicotiana attenuata	/	/
SAGE_000811	CATGACTTCTTGCTATGAATCTTTGT	0.012	2.7	Unmapped	/	/	/	/
SAGE_000812	CATGAAAGAATCTATCATAGGCCCGA	0.012	2.7	Unmapped	/	/	/	/
SAGE_000813	CATGACGCCGCGGCGCCAGGGGCAGG	0.012	2.7	Unmapped	/	/	/	/
SAGE_000814	CATGAGATGGAGAACTAGAATGGAAG	0.012	2.7	Unmapped	/	/	/	/
SAGE_000815	CATGAGCGCCGCCGGCGAAGCGGGCC	0.012	2.7	Unmapped	/	/	/	/
SAGE_000816	CATGAGTTAACATGTCATAGCTGACC	0.012	2.7	Unmapped	/	/	/	/
SAGE_000817	CATGATTTTCCTGTATATTTTCCCCC	0.012	2.7	Unmapped	/	/	/	/
SAGE_000818	CATGCAGGAAAAGTACGGCGCGCAGG	0.012	2.7	Unmapped	/	/	/	/
SAGE_000819	CATGCGCGCCTGGGTCAACGGCGAGG	0.012	2.7	Unmapped	/	/	/	/
SAGE_000820	CATGCGGAGCGCGAGGCGCTCGCGCG	0.012	2.7	Unmapped	/	/	/	/
SAGE_000821	CATGCGGGTTCTGAGCCGAAATCAGT	0.012	2.7	Unmapped	/	/	/	/
SAGE_000822	CATGCTACAATATGTGATATCAACGT	0.012	2.7	Unmapped	/	/	/	/
SAGE_000823	CATGGAACTGAGCGGGCAATCGTCAC	0.012	2.7	Unmapped	/	/	/	/
SAGE_000824	CATGGACAGAAACGACGGCCATCCCC	0.012	2.7	Unmapped	/	/	/	/
SAGE_000825	CATGGCAAAAGCGGGGTTTCAGGTTG	0.012	2.7	Unmapped	/	/	/	/
SAGE_000826	CATGGCGCCCCTCCTAGAATCGGTGG	0.012	2.7	Unmapped	/	/	/	/
SAGE_000827	CATGGGACTGAACTGAACAGCCGGCC	0.012	2.7	Unmapped	/	/	/	/
SAGE_000828	CATGGTCGCGCCGCGCGACCTCGGGG	0.012	2.7	Unmapped	/	/	/	/
SAGE_000829	CATGGTTTAGCGTCTGAACTCTGAAT	0.012	2.7	Unmapped	/	/	/	/
SAGE_000830	CATGTAGGTTGCTGGGACTTGTAATC	0.012	2.7	Unmapped	/	/	/	/
SAGE_000831	CATGTCCACCCTCCGCGTCTTCCGCA	0.012	2.7	Unmapped	/	/	/	/
SAGE_000832	CATGTGCATCCGCAGCTGGACGCCTC	0.012	2.7	Unmapped	/	/	/	/
SAGE_000833	CATGTGGACTTCGCGCCCGGCGAGCA	0.012	2.7	Unmapped	/	/	/	/
SAGE_000834	CATGTGTATCGGGTGCGCGACCGGCG	0.012	2.7	Unmapped	/	/	/	/
SAGE_000835	CATGTTACACTTAATAAGATCATACT	0.012	2.7	Unmapped	/	/	/	/
SAGE_000836	CATGTTATGCATTAGTGTGTCTATGT	0.012	2.7	Unmapped	/	/	/	/
SAGE_000837	CATGTTTAGTGAGTGTCGCGACCCAA	0.012	2.7	Unmapped	/	/	/	/
SAGE_000838	CATGTTTCAGGCTTTGAGTGAATTTG	0.012	2.7	Na_454_28984	26/26	Nicotiana attenuata	/	tr|C4J3N8|C4J3N8_MAIZE
SAGE_000838	CATGTTTCAGGCTTTGAGTGAATTTG	0.012	2.7	Na_454_18805	26/26	Nicotiana attenuata	/	/
SAGE_000839	CATGCGCATTCTAATGGTTGGTCTTG	0.012	2.7	Unmapped	/	/	/	/
SAGE_000840	CATGTGAATAGGACGGACTATCAGCT	0.012	2.7	Na_454_37632	26/26	Nicotiana attenuata	/	/
SAGE_000840	CATGTGAATAGGACGGACTATCAGCT	0.012	2.7	Na_454_01489	26/26	Nicotiana attenuata	sp|P69039|IF5A1_NICPL	Eukaryotic translation initiation factor 5A-1
SAGE_000841	CATGCAAGATTTTTGACGAGGCTAAG	0.012	2.7	Na_454_01749	26/26	Nicotiana attenuata	sp|A2WMG6|SRS1_ORYSI	/
SAGE_000842	CATGCCTAGTCAATCCATCATCTATC	0.012	2.7	Unmapped	/	/	/	/
SAGE_000843	CATGATTCCTCGGCCAACCGAAACTA	0.012	2.7	Na_454_32555	26/26	Nicotiana attenuata	/	/
SAGE_000844	CATGTCCTAAATTGAGAAGTTCTCTC	0.012	2.7	Na_454_04497	26/26	Nicotiana attenuata	tr|Q4LAW3|Q4LAW3_CAPCH	/
SAGE_000845	CATGCTTTTCTAGTAGGTTGTTGTTT	0.012	2.7	Unmapped	/	/	/	/
SAGE_000846	CATGCGAAAAGGAGAAATGAATGTTG	0.012	2.7	Na_454_33105	26/26	Nicotiana attenuata	sp|P37119|C71A3_SOLME	Cytochrome P450 71A3
SAGE_000847	CATGCTAAATGTCACTTTGTGGCAAT	0.012	2.7	Na_454_61736	26/26	Nicotiana attenuata	tr|Q10CJ2|Q10CJ2_ORYSJ	Eukaryotic translation initiation factor 5A-2, putative, expressed
SAGE_000847	CATGCTAAATGTCACTTTGTGGCAAT	0.012	2.7	Na_454_16834	26/26	Nicotiana attenuata	sp|P56335|IF5A3_SOLTU	Eukaryotic translation initiation factor 5A-3
SAGE_000847	CATGCTAAATGTCACTTTGTGGCAAT	0.012	2.7	Na_454_00827	26/26	Nicotiana attenuata	sp|P56335|IF5A3_SOLTU	Eukaryotic translation initiation factor 5A-3
SAGE_000848	CATGGCCAGAGGAAATGCCTCTGTCC	7.1e-05	2.7	Na_454_82119	26/26	Nicotiana attenuata	/	tr|Q9ZPE2|Q9ZPE2_ARATH
SAGE_000848	CATGGCCAGAGGAAATGCCTCTGTCC	7.1e-05	2.7	Na_454_00090	26/26	Nicotiana attenuata	sp|Q42699|METE_CATRO	5-methyltetrahydropteroyltriglutamate--homocysteine methyltransferase
SAGE_000848	CATGGCCAGAGGAAATGCCTCTGTCC	7.1e-05	2.7	Na_454_00068	26/26	Nicotiana attenuata	sp|Q42699|METE_CATRO	5-methyltetrahydropteroyltriglutamate--homocysteine methyltransferase
SAGE_000849	CATGTTCTCAGATGCTTGTTTTGCCC	7.1e-05	2.7	Na_454_49693	26/26	Nicotiana attenuata	/	/
SAGE_000849	CATGTTCTCAGATGCTTGTTTTGCCC	7.1e-05	2.7	Na_454_19091	26/26	Nicotiana attenuata	sp|Q9ZVJ6|ANXD4_ARATH	Annexin D4
SAGE_000849	CATGTTCTCAGATGCTTGTTTTGCCC	7.1e-05	2.7	Na_454_05977	26/26	Nicotiana attenuata	sp|Q9ZVJ6|ANXD4_ARATH	Annexin D4
SAGE_000850	CATGTTTACAATACATTTATGCTCTT	7.1e-05	2.7	Na_454_06313	26/26	Nicotiana attenuata	sp|Q93W77|NIFU1_ARATH	NifU-like protein 1, chloroplastic
SAGE_000851	CATGTGAGGAAAATTATGGAAAGCTA	7.1e-05	2.7	Na_454_35470	26/26	Nicotiana attenuata	/	/
SAGE_000852	CATGAATACCCGAATTCAACTTGTTT	1.9e-08	2.7	Unmapped	/	/	/	/
SAGE_000853	CATGGTGACGAAGCCAGATTGGTGGC	1.2e-19	2.7	Na_454_12601	26/26	Nicotiana attenuata	/	/
SAGE_000854	CATGGTGAAGGTTGTTGGAGGTCTCT	1.4e-10	2.7	Na_454_12490	26/26	Nicotiana attenuata	sp|P81393|MYB08_ANTMA	Myb-related protein 308
SAGE_000854	CATGGTGAAGGTTGTTGGAGGTCTCT	1.4e-10	2.7	Na_454_08145	26/26	Nicotiana attenuata	sp|P81393|MYB08_ANTMA	Myb-related protein 308
SAGE_000855	CATGAACCTAGACTAGCGTTGGATGG	0.0021	2.7	Na_454_26392	26/26	Nicotiana attenuata	sp|P74003|HEMK_SYNY3	Protein methyltransferase hemK homolog
SAGE_000856	CATGAATGCATTCGAGTTGATTTCTA	0.0021	2.7	Na_454_32871	26/26	Nicotiana attenuata	/	/
SAGE_000856	CATGAATGCATTCGAGTTGATTTCTA	0.0021	2.7	Na_454_01306	26/26	Nicotiana attenuata	sp|Q2V452|CIPK3_ARATH	CBL-interacting serine/threonine-protein kinase 3
SAGE_000857	CATGCCCCTTGAAGTCATTACAGAAT	0.0021	2.7	Na_454_13676	26/26	Nicotiana attenuata	sp|Q9XSC2|GTR3_RABIT	Solute carrier family 2, facilitated glucose transporter member 3
SAGE_000858	CATGAGGGCTGAGATCAACCAGATTT	0.0021	2.7	Na_454_07283	26/26	Nicotiana attenuata	sp|Q9LJ98|PFD2_ARATH	Probable prefoldin subunit 2
SAGE_000859	CATGAGATCTTTAGGTATAGACCACA	0.0021	2.7	Na_454_00209	26/26	Nicotiana attenuata	sp|P85524|KIRO_ACTDE	Kirola
SAGE_000860	CATGCCATTTCAGCCTTCTGGGTCAT	0.0021	2.7	Na_454_28009	26/26	Nicotiana attenuata	/	/
SAGE_000861	CATGGTTATGTATAGCTAGTTGACAT	0.0021	2.7	Na_454_02146	26/26	Nicotiana attenuata	sp|Q9SJG2|Y2296_ARATH	Probable receptor-like protein kinase At2g42960
SAGE_000862	CATGCACGAACAAATGCCCGAAATTC	0.0021	2.7	Na_454_36124	26/26	Nicotiana attenuata	/	/
SAGE_000862	CATGCACGAACAAATGCCCGAAATTC	0.0021	2.7	Na_454_07905	26/26	Nicotiana attenuata	tr|Q5YJL8|Q5YJL8_HYAOR	Hydrolase
SAGE_000863	CATGGTTCTCTATTTTATGTTTCTAT	0.0021	2.7	Unmapped	/	/	/	/
SAGE_000864	CATGAAGGCCCTGACCCCCAGCCCCG	0.0021	2.7	Unmapped	/	/	/	/
SAGE_000865	CATGAGCCTCCCTCCGATGGGCGGTT	0.0021	2.7	Unmapped	/	/	/	/
SAGE_000866	CATGATGATGCAGATGAAACAAACCC	0.0021	2.7	Unmapped	/	/	/	/
SAGE_000867	CATGCGGAAGGCTCGGGCAGTTTCCT	0.0021	2.7	Unmapped	/	/	/	/
SAGE_000868	CATGACTGGTACTAGGTAGTACTTAT	0.0021	2.7	Na_454_08896	26/26	Nicotiana attenuata	sp|Q9LUW5|RH53_ARATH	DEAD-box ATP-dependent RNA helicase 53
SAGE_000869	CATGTCAAGTGAGTGCAAAGAACCCC	0.0021	2.7	Na_454_04932	26/26	Nicotiana attenuata	sp|Q9ZT66|E134_MAIZE	Endo-1,3;1,4-beta-D-glucanase
SAGE_000870	CATGTGCTTCAAACAGATTGTGCTGT	0.0021	2.7	Na_454_02504	26/26	Nicotiana attenuata	tr|Q53HY4|Q53HY4_TOBAC	/
SAGE_000871	CATGTTGTTTGCGTGGGTTATGTATA	0.0021	2.7	Na_454_47860	26/26	Nicotiana attenuata	/	/
SAGE_000872	CATGCAGCTCCTCAGAGACAACCTGA	0.0021	2.7	Unmapped	/	/	/	/
SAGE_000873	CATGGCGGGGAGCGCTTCGGCGCAGG	1.3e-05	2.7	Unmapped	/	/	/	/
SAGE_000874	CATGAATGAGAAAGTTAAGGCAACTA	1.3e-05	2.7	Na_454_09506	26/26	Nicotiana attenuata	sp|P17407|21KD_DAUCA	21 kDa protein
SAGE_000875	CATGGACGCCAACTAGCGAATTTCCT	0.075	2.7	Na_454_13022	26/26	Nicotiana attenuata	tr|D7U3F0|D7U3F0_VITVI	Putative uncharacterized protein
SAGE_000875	CATGGACGCCAACTAGCGAATTTCCT	0.075	2.7	Na_454_12880	26/26	Nicotiana attenuata	tr|Q8H9B4|Q8H9B4_PANGI	UDP-glucose:sterol 3-O-glucosyltransferase
SAGE_000876	CATGGAGGATTGGGAGGATGAACAGA	0.075	2.7	Na_454_71799	26/26	Nicotiana attenuata	/	/
SAGE_000876	CATGGAGGATTGGGAGGATGAACAGA	0.075	2.7	Na_454_08846	26/26	Nicotiana attenuata	tr|B9S0Q8|B9S0Q8_RICCO	Eukaryotic translation initiation factor 3 subunit, putative
SAGE_000877	CATGGAAAGGTCAAAGCAGTTATTGA	0.075	2.7	Na_454_09291	26/26	Nicotiana attenuata	tr|B9HF43|B9HF43_POPTR	Predicted protein
SAGE_000877	CATGGAAAGGTCAAAGCAGTTATTGA	0.075	2.7	Na_454_08063	26/26	Nicotiana attenuata	tr|B9RFC9|B9RFC9_RICCO	50S ribosomal protein L18, putative
SAGE_000878	CATGGGTTTGAAGGAGGATTTTGAAG	0.075	2.7	Na_454_01652	26/26	Nicotiana attenuata	sp|O04066|ACBP_RICCO	Acyl-CoA-binding protein
SAGE_000879	CATGATTCAGATTTTGGATGGGGAAG	0.075	2.7	Na_454_00193	26/26	Nicotiana attenuata	sp|Q8GSM7|HCT_TOBAC	Hydroxycinnamoyl-Coenzyme A shikimate/quinate hydroxycinnamoyltransferase
SAGE_000880	CATGCCGAAGAGTTAGTGTTTAGTTT	0.075	2.7	Na_454_35906	26/26	Nicotiana attenuata	/	tr|C0Z3F8|C0Z3F8_ARATH
SAGE_000880	CATGCCGAAGAGTTAGTGTTTAGTTT	0.075	2.7	Na_454_04313	26/26	Nicotiana attenuata	tr|C0Z3F8|C0Z3F8_ARATH	/
SAGE_000881	CATGCTACATATAGGTGGATTGGAAC	0.075	2.7	Na_454_56263	26/26	Nicotiana attenuata	/	/
SAGE_000881	CATGCTACATATAGGTGGATTGGAAC	0.075	2.7	Na_454_04916	26/26	Nicotiana attenuata	sp|O48671|RER1B_ARATH	Protein RER1B
SAGE_000882	CATGCTTGAAATGTGGCATCTATATT	0.075	2.7	Na_454_09523	26/26	Nicotiana attenuata	sp|O49377|VA711_ARATH	Vesicle-associated membrane protein 711
SAGE_000883	CATGAGTATCCAGTGCAAGGTGTGTA	0.075	2.7	Na_454_79858	26/26	Nicotiana attenuata	sp|O64818|Y2309_ARATH	Uncharacterized protein At2g23090
SAGE_000883	CATGAGTATCCAGTGCAAGGTGTGTA	0.075	2.7	Na_454_07888	26/26	Nicotiana attenuata	sp|O64818|Y2309_ARATH	Uncharacterized protein At2g23090
SAGE_000884	CATGATGACCACAGCAGATCCTTTGG	0.075	2.7	Na_454_00959	26/26	Nicotiana attenuata	sp|O65351|SUBL_ARATH	Subtilisin-like protease
SAGE_000885	CATGACCAAAGATCTTGGTGGAGATT	0.075	2.7	Na_454_02054	26/26	Nicotiana attenuata	sp|Q8LFC0|IDH1_ARATH	Isocitrate dehydrogenase [NAD] regulatory subunit 1, mitochondrial
SAGE_000886	CATGCTTCTTGGAAATCCAAACACCA	0.075	2.7	Na_454_84417	26/26	Nicotiana attenuata	/	/
SAGE_000887	CATGGATGAACCGCGTTAATCTGGCC	0.075	2.7	Na_454_47305	26/26	Nicotiana attenuata	/	/
SAGE_000887	CATGGATGAACCGCGTTAATCTGGCC	0.075	2.7	Na_454_01415	26/26	Nicotiana attenuata	tr|D7SJS7|D7SJS7_VITVI	/
SAGE_000888	CATGATAACTTTGATCAGATTGGGCT	0.075	2.7	Na_454_00029	26/26	Nicotiana attenuata	sp|Q0WNJ6|CLAH1_ARATH	Clathrin heavy chain 1
SAGE_000889	CATGGATTGTGGATGACACAATGGCT	0.075	2.7	Na_454_02773	26/26	Nicotiana attenuata	sp|P28583|CDPK_SOYBN	Calcium-dependent protein kinase SK5
SAGE_000890	CATGGAGATCAACCCAGAGAATGCTA	0.075	2.7	Na_454_00229	26/26	Nicotiana attenuata	sp|P36182|HSP82_TOBAC	Heat shock protein 82
SAGE_000891	CATGGCATAGGGATCTTTGCCGTGTC	0.075	2.7	Na_454_60758	26/26	Nicotiana attenuata	/	/
SAGE_000891	CATGGCATAGGGATCTTTGCCGTGTC	0.075	2.7	Na_454_02975	26/26	Nicotiana attenuata	sp|P41918|RANA1_TOBAC	GTP-binding nuclear protein Ran-A1
SAGE_000892	CATGGCTCTTCCAGGTCAGCAAGCCG	0.075	2.7	Na_454_24714	26/26	Nicotiana attenuata	/	tr|Q42161|Q42161_ARATH
SAGE_000892	CATGGCTCTTCCAGGTCAGCAAGCCG	0.075	2.7	Na_454_02975	26/26	Nicotiana attenuata	sp|P41918|RANA1_TOBAC	GTP-binding nuclear protein Ran-A1
SAGE_000893	CATGATGTGTGCAGCTGACCCTCGTC	0.075	2.7	Na_454_00352	26/26	Nicotiana attenuata	sp|P12411|TBB1_ARATH	Tubulin beta-1 chain
SAGE_000894	CATGCTATTGTGGTGAAAGTGATGGG	0.075	2.7	Na_454_30424	26/26	Nicotiana attenuata	sp|P46302|RS28_MAIZE	40S ribosomal protein S28
SAGE_000894	CATGCTATTGTGGTGAAAGTGATGGG	0.075	2.7	Na_454_09416	26/26	Nicotiana attenuata	sp|P46302|RS28_MAIZE	40S ribosomal protein S28
SAGE_000895	CATGCTAGGTTTTGGGCTGATTATGT	0.075	2.7	Na_454_24543	26/26	Nicotiana attenuata	sp|F4IA73|GSTUL_ARATH	Glutathione S-transferase U21
SAGE_000895	CATGCTAGGTTTTGGGCTGATTATGT	0.075	2.7	Na_454_02602	26/26	Nicotiana attenuata	sp|Q03666|GSTX4_TOBAC	Probable glutathione S-transferase
SAGE_000896	CATGAAGGTTGAGAAAGCTCCCTTGG	0.075	2.7	Na_454_01372	26/26	Nicotiana attenuata	sp|Q9SZD4|PRS4A_ARATH	26S proteasome regulatory subunit 4 homolog A
SAGE_000897	CATGATGAACAAAGATGTAGTTGCCC	0.075	2.7	Na_454_05952	26/26	Nicotiana attenuata	sp|P54408|TCPG_TETPY	T-complex protein 1 subunit gamma
SAGE_000898	CATGAAAAAGCTTAACAAAGTGAATG	0.075	2.7	Na_454_67578	26/26	Nicotiana attenuata	/	/
SAGE_000898	CATGAAAAAGCTTAACAAAGTGAATG	0.075	2.7	Na_454_25946	26/26	Nicotiana attenuata	/	/
SAGE_000898	CATGAAAAAGCTTAACAAAGTGAATG	0.075	2.7	Na_454_23894	26/26	Nicotiana attenuata	/	/
SAGE_000898	CATGAAAAAGCTTAACAAAGTGAATG	0.075	2.7	Na_454_19547	26/26	Nicotiana attenuata	/	/
SAGE_000899	CATGGCATCCCAAATATCATCAGCAA	0.075	2.7	Na_454_04107	26/26	Nicotiana attenuata	/	tr|Q2PYW4|Q2PYW4_SOLTU
SAGE_000900	CATGAACAGTTTTATCAACGATATTT	0.075	2.7	Na_454_20559	26/26	Nicotiana attenuata	sp|Q1S9I9|H2B1_MEDTR	Probable histone H2B.1
SAGE_000901	CATGCTTGGAACTGTTGGTCCACCAT	0.075	2.7	Na_454_15287	26/26	Nicotiana attenuata	tr|B9RCS3|B9RCS3_RICCO	Acyl CoA synthetase, putative
SAGE_000901	CATGCTTGGAACTGTTGGTCCACCAT	0.075	2.7	Na_454_11514	26/26	Nicotiana attenuata	sp|P31686|4CL1_SOYBN	4-coumarate--CoA ligase 1
SAGE_000902	CATGATTTGCAAGACGAGTCATCAAC	0.075	2.7	Na_454_46872	26/26	Nicotiana attenuata	/	tr|D3U598|D3U598_HORVD
SAGE_000902	CATGATTTGCAAGACGAGTCATCAAC	0.075	2.7	Na_454_06537	26/26	Nicotiana attenuata	sp|Q54CM0|PPT3_DICDI	Palmitoyl-protein thioesterase 3
SAGE_000903	CATGGTGTGGGCCCTGCAAGATGATG	0.075	2.7	Na_454_03331	26/26	Nicotiana attenuata	sp|Q38879|TRXH2_ARATH	Thioredoxin H2
SAGE_000904	CATGAAGGCAACGATGTGACCAAGTA	0.075	2.7	Na_454_02906	26/26	Nicotiana attenuata	sp|Q40089|ATP4_IPOBA	ATP synthase subunit delta', mitochondrial
SAGE_000905	CATGATTCACCATGGAACCTGTAAAT	0.075	2.7	Na_454_00865	26/26	Nicotiana attenuata	sp|P29562|IF4A1_RABIT	Eukaryotic initiation factor 4A-I
SAGE_000906	CATGGCAGAAACAGAACCTGAAGTCG	0.075	2.7	Na_454_14661	26/26	Nicotiana attenuata	tr|B9RLY4|B9RLY4_RICCO	Putative uncharacterized protein
SAGE_000907	CATGAAATATGGGAGAGTAGACGTTT	0.075	2.7	Na_454_02319	26/26	Nicotiana attenuata	sp|Q42593|APXT_ARATH	L-ascorbate peroxidase T, chloroplastic
SAGE_000908	CATGGTTTCTGCTGCCAAGGCCATCC	0.075	2.7	Na_454_00094	26/26	Nicotiana attenuata	sp|Q42699|METE_CATRO	5-methyltetrahydropteroyltriglutamate--homocysteine methyltransferase
SAGE_000909	CATGGAAATTGGTGTTTACACTGGCT	0.075	2.7	Na_454_19651	26/26	Nicotiana attenuata	/	tr|Q0P0M6|Q0P0M6_LEUGL
SAGE_000909	CATGGAAATTGGTGTTTACACTGGCT	0.075	2.7	Na_454_02284	26/26	Nicotiana attenuata	sp|Q42945|CAMT6_TOBAC	Caffeoyl-CoA O-methyltransferase 6
SAGE_000910	CATGACCATTCTTGGAGAAGATGTCC	0.075	2.7	Na_454_02631	26/26	Nicotiana attenuata	sp|O22287|GMPP1_ARATH	Mannose-1-phosphate guanylyltransferase 1
SAGE_000911	CATGACCACAATGAGTTCCTCAAGGA	0.075	2.7	Na_454_04882	26/26	Nicotiana attenuata	sp|Q55DP8|ACY1_DICDI	Aminoacylase-1
SAGE_000912	CATGTCCTATCTCCGTCTTGGATCAT	0.075	2.7	Na_454_05570	26/26	Nicotiana attenuata	tr|D7TC92|D7TC92_VITVI	Putative uncharacterized protein
SAGE_000913	CATGGGGTGGTTACAGCATTATTGGC	0.075	2.7	Na_454_01425	26/26	Nicotiana attenuata	sp|Q9UTA3|YL8H_SCHPO	Probable intramembrane protease C25B8.17
SAGE_000914	CATGGTTGATGGTCTTATTCGGCTTA	0.075	2.7	Na_454_78484	26/26	Nicotiana attenuata	/	tr|E0S0Y7|E0S0Y7_BUTPB
SAGE_000914	CATGGTTGATGGTCTTATTCGGCTTA	0.075	2.7	Na_454_42597	26/26	Nicotiana attenuata	/	tr|O24465|O24465_PRUAR
SAGE_000914	CATGGTTGATGGTCTTATTCGGCTTA	0.075	2.7	Na_454_00563	26/26	Nicotiana attenuata	sp|Q6GMI9|UXS1_DANRE	UDP-glucuronic acid decarboxylase 1
SAGE_000915	CATGAAAAGGGATGAATTTGAAACTA	0.075	2.7	Na_454_05198	26/26	Nicotiana attenuata	tr|D7SJX0|D7SJX0_VITVI	Putative uncharacterized protein
SAGE_000916	CATGGACAAGAAGAAAAGCAAGCTCG	0.075	2.7	Na_454_08385	26/26	Nicotiana attenuata	tr|B9GK56|B9GK56_POPTR	/
SAGE_000917	CATGGGATAATTTTGATTTTATGTTA	0.075	2.7	Unmapped	/	/	/	/
SAGE_000918	CATGCTGCTCCCATGTACATTGCTGA	0.075	2.7	Na_454_13744	26/26	Nicotiana attenuata	sp|Q6AWX0|XYLL2_ARATH	D-xylose-proton symporter-like 2
SAGE_000918	CATGCTGCTCCCATGTACATTGCTGA	0.075	2.7	Na_454_06705	26/26	Nicotiana attenuata	sp|Q6AWX0|XYLL2_ARATH	D-xylose-proton symporter-like 2
SAGE_000919	CATGAAGTGGATGATAAATTATTGGC	0.075	2.7	Na_454_07256	26/26	Nicotiana attenuata	sp|A8N6B4|MKAR_COPC7	3-ketoacyl-CoA reductase
SAGE_000920	CATGACAAAAGACGAGGTAAAGGATG	0.075	2.7	Na_454_16768	26/26	Nicotiana attenuata	sp|Q84WN0|Y4920_ARATH	Uncharacterized protein At4g37920, chloroplastic
SAGE_000920	CATGACAAAAGACGAGGTAAAGGATG	0.075	2.7	Na_454_12418	26/26	Nicotiana attenuata	sp|Q84WN0|Y4920_ARATH	Uncharacterized protein At4g37920, chloroplastic
SAGE_000921	CATGCACCATTGCCGCTGTTCTTGCT	0.075	2.7	Na_454_06216	26/26	Nicotiana attenuata	sp|Q8L9S1|R18A1_ARATH	60S ribosomal protein L18a-1
SAGE_000922	CATGCAGCCTGCATAGACAAGTGGTT	0.075	2.7	Na_454_02879	26/26	Nicotiana attenuata	tr|A2XWJ6|A2XWJ6_ORYSI	Putative uncharacterized protein
SAGE_000923	CATGCAACATTTTGAGTCAGCGATAG	0.075	2.7	Na_454_01177	26/26	Nicotiana attenuata	sp|Q8VZI8|FTSHA_ARATH	ATP-dependent zinc metalloprotease FTSH 10, mitochondrial
SAGE_000924	CATGTCAATCAGAATTTGTAAATGAG	0.075	2.7	Na_454_03999	26/26	Nicotiana attenuata	tr|B9T757|B9T757_RICCO	Putative uncharacterized protein
SAGE_000925	CATGCACAAAAGGAGAAAAATGAGCA	0.075	2.7	Na_454_00721	26/26	Nicotiana attenuata	tr|D7TK39|D7TK39_VITVI	Putative uncharacterized protein
SAGE_000926	CATGGTCGCACTGGTCGTGTTTGGAA	0.075	2.7	Na_454_05551	26/26	Nicotiana attenuata	sp|Q43291|RL211_ARATH	60S ribosomal protein L21-1
SAGE_000927	CATGAAGAAGTTTTTTGATTATATTC	0.075	2.7	Na_454_01576	26/26	Nicotiana attenuata	sp|Q9FGK3|MO25N_ARATH	Putative MO25-like protein At5g47540
SAGE_000928	CATGCCAGACAGTTGCAGACATGATC	0.075	2.7	Na_454_00976	26/26	Nicotiana attenuata	sp|Q39255|SKP1A_ARATH	SKP1-like protein 1A
SAGE_000929	CATGCTCTGACCCTCTTTACAGATTT	0.075	2.7	Na_454_02884	26/26	Nicotiana attenuata	sp|Q9LD45|BI1_ARATH	Bax inhibitor 1
SAGE_000930	CATGTATATTGCATCTTCTGTCATCT	0.075	2.7	Na_454_01312	26/26	Nicotiana attenuata	sp|Q9LY66|RK1_ARATH	50S ribosomal protein L1, chloroplastic
SAGE_000931	CATGGCCGTCCTTTGCCACCTCCTTT	0.075	2.7	Na_454_34761	26/26	Nicotiana attenuata	/	/
SAGE_000931	CATGGCCGTCCTTTGCCACCTCCTTT	0.075	2.7	Na_454_20558	26/26	Nicotiana attenuata	sp|Q9S7C9|ESCA_ARATH	Putative DNA-binding protein ESCAROLA
SAGE_000932	CATGGATGGGGAACCTGTTCTTGGTG	0.075	2.7	Na_454_06521	26/26	Nicotiana attenuata	sp|Q9SIU2|NCBP1_ARATH	Nuclear cap-binding protein subunit 1
SAGE_000933	CATGAGAAAGCTGAACCCAACACCAT	0.075	2.7	Na_454_12588	26/26	Nicotiana attenuata	sp|Q55G10|PNCB_DICDI	Nicotinate phosphoribosyltransferase
SAGE_000934	CATGGGAAACTTGCCTTGTGGCTTAC	0.075	2.7	Unmapped	/	/	/	/
SAGE_000935	CATGCTTCACAGAAAGATGATGACAT	0.075	2.7	Na_454_05309	26/26	Nicotiana attenuata	sp|Q9XGM1|VATD_ARATH	V-type proton ATPase subunit D
SAGE_000936	CATGATCAGATTCTTGGTTGATAGCT	0.075	2.7	Na_454_37328	26/26	Nicotiana attenuata	sp|Q9ZQX4|VATF_ARATH	V-type proton ATPase subunit F
SAGE_000936	CATGATCAGATTCTTGGTTGATAGCT	0.075	2.7	Na_454_31712	26/26	Nicotiana attenuata	sp|Q9ZQX4|VATF_ARATH	V-type proton ATPase subunit F
SAGE_000936	CATGATCAGATTCTTGGTTGATAGCT	0.075	2.7	Na_454_03779	26/26	Nicotiana attenuata	sp|Q9ZQX4|VATF_ARATH	V-type proton ATPase subunit F
SAGE_000937	CATGCTACAACCTGGTGGACCTCCTA	0.075	2.7	Na_454_06218	26/26	Nicotiana attenuata	sp|Q9ZR40|U2A2B_NICPL	Splicing factor U2af large subunit B
SAGE_000938	CATGAAACGCAAATAGCTATATATGA	0.075	2.7	Na_454_01083	26/26	Nicotiana attenuata	sp|Q27GK7|TPR4_ARATH	Topless-related protein 4
SAGE_000939	CATGAAAGGAATAACTAACCTCCTAC	0.075	2.7	Na_454_27283	26/26	Nicotiana attenuata	/	/
SAGE_000940	CATGAAGAGGAAGGCAGTGATGGAAG	0.075	2.7	Na_454_07388	26/26	Nicotiana attenuata	tr|B9HVI5|B9HVI5_POPTR	Predicted protein
SAGE_000941	CATGAAGTTCCAGATGGTGGTCATTT	0.075	2.7	Na_454_18031	26/26	Nicotiana attenuata	tr|F6HHG5|F6HHG5_VITVI	/
SAGE_000942	CATGACTAACCTTTGTTCATATTCCT	0.075	2.7	Na_454_37010	26/26	Nicotiana attenuata	/	/
SAGE_000943	CATGATATTTCTAAGCCAACATCATT	0.075	2.7	Na_454_38807	26/26	Nicotiana attenuata	/	tr|Q9FQZ1|Q9FQZ1_TOBAC
SAGE_000944	CATGATTCTTAGTATTTAAGTCTCTG	0.075	2.7	Na_454_15981	26/26	Nicotiana attenuata	/	/
SAGE_000945	CATGCCGCAACAAAAGGATGGTCCCC	0.075	2.7	Na_454_39660	26/26	Nicotiana attenuata	tr|Q6R9J8|Q6R9J8_MAIZE	Putative uncharacterized protein orf99-a1
SAGE_000946	CATGCTGAAACTTTCCGTTTCGTCGA	0.075	2.7	Na_454_83250	26/26	Nicotiana attenuata	tr|Q5M9T0|Q5M9T0_TOBAC	Putative uncharacterized protein orf103d
SAGE_000947	CATGCTTGTTCAAAAGAGAGAAGATG	0.075	2.7	Na_454_13431	26/27	Nicotiana attenuata	tr|B9HNC8|B9HNC8_POPTR	Predicted protein
SAGE_000948	CATGGGAATAGCAAAAAGAGGGAGGC	0.075	2.7	Unmapped	/	/	/	/
SAGE_000949	CATGGGATGTCCATAACCAAAACCCT	0.075	2.7	Na_454_12218	26/26	Nicotiana attenuata	tr|E0CPB9|E0CPB9_VITVI	Putative uncharacterized protein
SAGE_000950	CATGGTGGGATGGACTTTGGCAGTCA	0.075	2.7	Na_454_30798	26/26	Nicotiana attenuata	/	/
SAGE_000951	CATGTAGGCTAAAGCAAACTGTACCA	0.075	2.7	Na_454_28761	26/26	Nicotiana attenuata	/	/
SAGE_000952	CATGTATGGATTCCAGATATATGGGG	0.075	2.7	Na_454_10106	26/26	Nicotiana attenuata	tr|B9SRX3|B9SRX3_RICCO	/
SAGE_000953	CATGCTTCTGGAGTCTGCTGATGACT	0.075	2.7	Na_454_12625	26/26	Nicotiana attenuata	tr|F4YBE6|F4YBE6_SOLNI	Programmed cell death protein
SAGE_000953	CATGCTTCTGGAGTCTGCTGATGACT	0.075	2.7	Na_454_09862	26/26	Nicotiana attenuata	tr|F4YBE6|F4YBE6_SOLNI	Programmed cell death protein
SAGE_000954	CATGATACTTTTCATTTGCACAAGTG	0.075	2.7	Na_454_51849	26/26	Nicotiana attenuata	/	/
SAGE_000954	CATGATACTTTTCATTTGCACAAGTG	0.075	2.7	Na_454_07384	26/26	Nicotiana attenuata	tr|C6T082|C6T082_SOYBN	Putative uncharacterized protein
SAGE_000955	CATGCACACTATGACTTGTTCAGGAG	0.075	2.7	Na_454_33410	26/26	Nicotiana attenuata	/	tr|C0HHY3|C0HHY3_MAIZE
SAGE_000955	CATGCACACTATGACTTGTTCAGGAG	0.075	2.7	Na_454_27311	26/26	Nicotiana attenuata	/	tr|C0HHY3|C0HHY3_MAIZE
SAGE_000955	CATGCACACTATGACTTGTTCAGGAG	0.075	2.7	Na_454_02489	26/26	Nicotiana attenuata	sp|Q8RY59|RCD1_ARATH	Inactive poly [ADP-ribose] polymerase RCD1
SAGE_000956	CATGGCTTCTTATCAGCTGATGTCCT	0.075	2.7	Na_454_22700	26/26	Nicotiana attenuata	tr|D7M4A6|D7M4A6_ARALL	/
SAGE_000956	CATGGCTTCTTATCAGCTGATGTCCT	0.075	2.7	Na_454_15984	26/26	Nicotiana attenuata	tr|Q6NNL9|Q6NNL9_ARATH	/
SAGE_000957	CATGGTAATAGGAGATGAGAAGTTGG	0.075	2.7	Na_454_26438	26/26	Nicotiana attenuata	/	/
SAGE_000957	CATGGTAATAGGAGATGAGAAGTTGG	0.075	2.7	Na_454_21340	26/26	Nicotiana attenuata	/	/
SAGE_000958	CATGTAGTTTGGATTTTGTTTTTTCT	0.075	2.7	Unmapped	/	/	/	/
SAGE_000959	CATGTCCTACTCATCTTCTGGTTTGC	0.075	2.7	Na_454_00996	26/26	Nicotiana attenuata	tr|F6HCT8|F6HCT8_VITVI	Putative uncharacterized protein
SAGE_000960	CATGGAACAAGTGTGTCTGAGGTCAT	0.075	2.7	Na_454_57171	26/26	Nicotiana attenuata	/	/
SAGE_000960	CATGGAACAAGTGTGTCTGAGGTCAT	0.075	2.7	Na_454_04656	26/26	Nicotiana attenuata	tr|D7LHE4|D7LHE4_ARALL	Sister-chromatide cohesion protein 3
SAGE_000961	CATGGATGGTTAGCGAGTTCAAGTTT	0.075	2.7	Na_454_02757	26/26	Nicotiana attenuata	sp|A2BG43|GLTP_DANRE	Glycolipid transfer protein
SAGE_000962	CATGCCCTTCAGATATGTGTACTTGT	0.075	2.7	Na_454_00277	26/26	Nicotiana attenuata	tr|A5AE92|A5AE92_VITVI	/
SAGE_000963	CATGGGGTCGACGAATTATCATGGTC	0.075	2.7	Na_454_05510	26/26	Nicotiana attenuata	/	tr|Q9FXT0|Q9FXT0_TOBAC
SAGE_000963	CATGGGGTCGACGAATTATCATGGTC	0.075	2.7	Na_454_03697	26/26	Nicotiana attenuata	/	tr|Q9FXT0|Q9FXT0_TOBAC
SAGE_000964	CATGAGCCACGAGCTGCGCACGCCGC	0.075	2.7	Unmapped	/	/	/	/
SAGE_000965	CATGATGGAGCTGATCAACAACATCG	0.075	2.7	Unmapped	/	/	/	/
SAGE_000966	CATGCATACAAAAAGTAGGAGCCCGC	0.075	2.7	Unmapped	/	/	/	/
SAGE_000967	CATGGAAATGATACTAAGAAAAGAAC	0.075	2.7	Na_454_93016	26/26	Nicotiana attenuata	/	/
SAGE_000968	CATGGCCGCCGAGGCCGAGGACGCCG	0.075	2.7	Unmapped	/	/	/	/
SAGE_000969	CATGGCGTCGTCGAGCTCGGCTATCT	0.075	2.7	Unmapped	/	/	/	/
SAGE_000970	CATGGGATTCGGTCTTTTCGACTAAA	0.075	2.7	Unmapped	/	/	/	/
SAGE_000971	CATGGGCGGCGCCGGCAGCGCGGTGA	0.075	2.7	Unmapped	/	/	/	/
SAGE_000972	CATGGTTTTCTTGCAAATCTCTTATC	0.075	2.7	Unmapped	/	/	/	/
SAGE_000973	CATGTAGAGTTTTTCTCTTTTAGTAT	0.075	2.7	Unmapped	/	/	/	/
SAGE_000974	CATGTCAATGTTATTAACGAATTAAG	0.075	2.7	Na_454_40835	26/26	Nicotiana attenuata	/	/
SAGE_000975	CATGGTTGATGGAGATACTTGGATTT	0.075	2.7	Unmapped	/	/	/	/
SAGE_000976	CATGCAGAATACTTTGTGCGCTGAAT	0.075	2.7	Na_454_01234	26/26	Nicotiana attenuata	sp|A2YNT8|SAPK2_ORYSI	Serine/threonine-protein kinase SAPK2
SAGE_000977	CATGATCTATTGCCATCAACGTCATA	0.075	2.7	Na_454_10366	26/26	Nicotiana attenuata	sp|O49453|Y4844_ARATH	Uncharacterized protein At4g28440
SAGE_000978	CATGATGAATGATGCTCACAAGCCTT	0.075	2.7	Unmapped	/	/	/	/
SAGE_000979	CATGAATTAATGGTATAGCTGCTGTT	0.075	2.7	Na_454_00530	26/26	Nicotiana attenuata	sp|O65351|SUBL_ARATH	Subtilisin-like protease
SAGE_000980	CATGTGTAAGGAAGAGCAACTGTGCA	0.075	2.7	Na_454_10398	26/26	Nicotiana attenuata	sp|O65740|DEF2_CAPAN	Defensin J1-2
SAGE_000981	CATGCTATTTGTCAACACTTGGGCCA	0.075	2.7	Unmapped	/	/	/	/
SAGE_000982	CATGAGGTTCATTTAATTTGTGTGTA	0.075	2.7	Na_454_13316	26/26	Nicotiana attenuata	sp|O80873|PHF5_ARATH	Uncharacterized protein At1g07170/At2g30000
SAGE_000983	CATGCCCACCACCCCCGCACTCCAAG	0.075	2.7	Unmapped	/	/	/	/
SAGE_000984	CATGTTCAGTTACTTAAATGTGCCCT	0.075	2.7	Unmapped	/	/	/	/
SAGE_000985	CATGAGCGGACTCTCTAAAATGTTAT	0.075	2.7	Unmapped	/	/	/	/
SAGE_000986	CATGGCACTACTGCTTATGCATCAAA	0.075	2.7	Unmapped	/	/	/	/
SAGE_000987	CATGTTTCAAGTGTTGTCACGGTGGA	0.075	2.7	Na_454_00828	26/26	Nicotiana attenuata	sp|Q05158|CSRP2_COTJA	Cysteine and glycine-rich protein 2
SAGE_000988	CATGAATTTTCTGTAGTGTAAAAAAA	0.075	2.7	Unmapped	/	/	/	/
SAGE_000989	CATGTGGTGACCTCAATAGGAACGTT	0.075	2.7	Na_454_00682	26/26	Nicotiana attenuata	sp|P72854|SIR_SYNY3	Sulfite reductase [ferredoxin]
SAGE_000990	CATGTTTATTACTATTAAGAAAAAAA	0.075	2.7	Unmapped	/	/	/	/
SAGE_000991	CATGTACTAATATTTTGAAAAAAAAA	0.075	2.7	Unmapped	/	/	/	/
SAGE_000992	CATGAGTAAAGATCGTATGTATTTCT	0.075	2.7	Unmapped	/	/	/	/
SAGE_000993	CATGTTTCAGATCCACTTTTTGAACA	0.075	2.7	Na_454_25667	26/26	Nicotiana attenuata	tr|F2DI55|F2DI55_HORVD	/
SAGE_000994	CATGGTGAGTGGGAGGAGTGGCGGTA	0.075	2.7	Unmapped	/	/	/	/
SAGE_000995	CATGTTTGATACTAGCTTTATAAAAA	0.075	2.7	Unmapped	/	/	/	/
SAGE_000996	CATGTTTTGTTTGGATGATTATGTAG	0.075	2.7	Unmapped	/	/	/	/
SAGE_000997	CATGTGAAGTGATACAAGTTGTTTAT	0.075	2.7	Unmapped	/	/	/	/
SAGE_000998	CATGCACCACACTTATAAGCAGGAGG	0.075	2.7	Unmapped	/	/	/	/
SAGE_000999	CATGGCTGTAAGACGATGGTCGAGTA	0.075	2.7	Unmapped	/	/	/	/
SAGE_001000	CATGTGACAGCAAGATAAAATGCTGC	0.075	2.7	Na_454_25309	26/26	Nicotiana attenuata	/	/
SAGE_001001	CATGTAATGAACATTGGATCTTCTGG	0.075	2.7	Unmapped	/	/	/	/
SAGE_001002	CATGTCCATTTTCTTTAAGGAATGGG	0.075	2.7	Unmapped	/	/	/	/
SAGE_001003	CATGAATTCTGTTAAGTGAAAAAAAA	0.075	2.7	Unmapped	/	/	/	/
SAGE_001004	CATGATAATGCACTTGTGCTGTTCTT	0.075	2.7	Unmapped	/	/	/	/
SAGE_001005	CATGTGATGTCTGTGGCCATTTCTTG	0.075	2.7	Unmapped	/	/	/	/
SAGE_001006	CATGTAATATGATTTTGCCATTGAAA	0.075	2.7	Unmapped	/	/	/	/
SAGE_001007	CATGCTGTTTCAACTGCCCTTAACGT	0.075	2.7	Na_454_79264	26/26	Nicotiana attenuata	/	/
SAGE_001007	CATGCTGTTTCAACTGCCCTTAACGT	0.075	2.7	Na_454_17189	26/26	Nicotiana attenuata	tr|Q9FPM8|Q9FPM8_TOBAC	JD1
SAGE_001008	CATGTTATTACGTGTATTCCTAGCTA	0.075	2.7	Unmapped	/	/	/	/
SAGE_001009	CATGAGGCGGCGATAGATCACAAGTT	0.075	2.7	Unmapped	/	/	/	/
SAGE_001010	CATGTCTTTCTGGCCCTCTTGTTTCC	0.075	2.7	Na_454_09158	26/26	Nicotiana attenuata	sp|Q9FKT8|COX15_ARATH	Cytochrome c oxidase assembly protein COX15
SAGE_001011	CATGTTACTGTTCTTGAGTGGAAAAA	0.075	2.7	Unmapped	/	/	/	/
SAGE_001012	CATGATTAGATTAACAGAAGAACTGT	0.075	2.7	Na_454_24343	26/26	Nicotiana attenuata	tr|O81264|O81264_CICIN	/
SAGE_001013	CATGCGCCTCATCATCAGAAAATGGG	0.075	2.7	Unmapped	/	/	/	/
SAGE_001014	CATGTATTTGAATTCTTTTTCCCCTA	0.075	2.7	Unmapped	/	/	/	/
SAGE_001015	CATGAATCTTATTTCAGATATGTAAT	0.075	2.7	Na_454_05243	26/26	Nicotiana attenuata	sp|Q96242|CP74A_ARATH	Allene oxide synthase, chloroplastic
SAGE_001016	CATGTTTAAGTGGTGTTCGAATTTCG	0.075	2.7	Unmapped	/	/	/	/
SAGE_001017	CATGTTGGAGCTGTACAGCAAGGGGA	0.075	2.7	Na_454_38926	26/26	Nicotiana attenuata	tr|B9HAF7|B9HAF7_POPTR	Predicted protein
SAGE_001017	CATGTTGGAGCTGTACAGCAAGGGGA	0.075	2.7	Na_454_10843	26/26	Nicotiana attenuata	sp|Q42563|APT2_ARATH	Adenine phosphoribosyltransferase 2
SAGE_001018	CATGTGTTTTATTTGTTGTGAAAAAA	0.075	2.7	Unmapped	/	/	/	/
SAGE_001019	CATGTGCAGCTCAGCTCTATTTCTTC	0.075	2.7	Na_454_01275	26/26	Nicotiana attenuata	sp|O64697|C7101_ARATH	Cytochrome P450 710A1
SAGE_001020	CATGAACAAGGCTCTGCGAGCCAAGC	0.075	2.7	Na_454_10373	26/26	Nicotiana attenuata	sp|Q66I85|CC130_DANRE	/
SAGE_001021	CATGGAGTTTCTGCAGAATTCTCAAA	0.075	2.7	Unmapped	/	/	/	/
SAGE_001022	CATGATAGAATCTGATCGTGCAGCAT	0.075	2.7	Na_454_05547	26/26	Nicotiana attenuata	sp|B9H5L9|LIAS_POPTR	Lipoyl synthase, mitochondrial
SAGE_001022	CATGATAGAATCTGATCGTGCAGCAT	0.075	2.7	Na_454_02737	26/26	Nicotiana attenuata	sp|B9H5L9|LIAS_POPTR	Lipoyl synthase, mitochondrial
SAGE_001023	CATGGTGAATGGTTCCTCTCTACCTT	0.075	2.7	Unmapped	/	/	/	/
SAGE_001024	CATGTGAAGTTACCACAAACTGATTT	0.075	2.7	Unmapped	/	/	/	/
SAGE_001025	CATGTCTACATCACTAATACTAGTAT	0.075	2.7	Na_454_47162	26/26	Nicotiana attenuata	/	/
SAGE_001026	CATGGATAACGCAATGGTTGGTAAAT	0.075	2.7	Unmapped	/	/	/	/
SAGE_001027	CATGGTTGGTAAATGATGGGTTGGTC	0.075	2.7	Unmapped	/	/	/	/
SAGE_001028	CATGATAAAGTCACTCATATAAAAAA	0.075	2.7	Unmapped	/	/	/	/
SAGE_001029	CATGCTTGCAGTTGGTCTCGTGGTAA	0.075	2.7	Na_454_07936	26/26	Nicotiana attenuata	tr|D7TB73|D7TB73_VITVI	/
SAGE_001030	CATGATTTGTATTTTCTGCTGCTTGT	0.075	2.7	Na_454_08658	26/26	Nicotiana attenuata	sp|Q09803|VPS4_SCHPO	Suppressor protein of bem1/bed5 double mutants
SAGE_001031	CATGTTTCTTCTCACAATTTCACTTT	0.075	2.7	Na_454_86392	26/26	Nicotiana attenuata	/	/
SAGE_001031	CATGTTTCTTCTCACAATTTCACTTT	0.075	2.7	Na_454_65503	26/26	Nicotiana attenuata	/	/
SAGE_001031	CATGTTTCTTCTCACAATTTCACTTT	0.075	2.7	Na_454_29670	26/26	Nicotiana attenuata	tr|A2Q2B0|A2Q2B0_MEDTR	/
SAGE_001032	CATGTGCATTTAACTCTCTTGTGATT	0.075	2.7	Unmapped	/	/	/	/
SAGE_001033	CATGGACGATGATATCTCTAAGGTTT	0.075	2.7	Na_454_40902	26/26	Nicotiana attenuata	/	/
SAGE_001034	CATGTGGATGCACAACGTGGCAGCCA	0.075	2.7	Na_454_22188	26/26	Nicotiana attenuata	tr|E3VXF3|E3VXF3_MALDO	Vacuolar malate transmembrane transporter
SAGE_001034	CATGTGGATGCACAACGTGGCAGCCA	0.075	2.7	Na_454_00182	26/26	Nicotiana attenuata	sp|Q8LG88|TDT_ARATH	Tonoplast dicarboxylate transporter
SAGE_001035	CATGCTAAGTGGATATCTGATTTAGA	0.075	2.7	Unmapped	/	/	/	/
SAGE_001036	CATGATAATTGGGATGATAGTTTGCT	0.075	2.7	Na_454_47998	26/26	Nicotiana attenuata	/	/
SAGE_001036	CATGATAATTGGGATGATAGTTTGCT	0.075	2.7	Na_454_01185	26/26	Nicotiana attenuata	sp|Q9SF32|IQD1_ARATH	Protein IQ-DOMAIN 1
SAGE_001037	CATGTGCGTCGATGACGACGAGGACG	0.075	2.7	Unmapped	/	/	/	/
SAGE_001038	CATGAGAACTTGTGAAGTAATGAATG	0.075	2.7	Unmapped	/	/	/	/
SAGE_001039	CATGGGTTTCTTGTTGCATTTTTCTT	0.075	2.7	Na_454_96023	26/26	Nicotiana attenuata	/	/
SAGE_001040	CATGTGGTGTAAAACTTAACTAGGGA	0.075	2.7	Unmapped	/	/	/	/
SAGE_001041	CATGTGCCAGTGGCTTATGTTTTTGG	0.075	2.7	Na_454_00310	26/26	Nicotiana attenuata	sp|Q54JM5|PSMD1_DICDI	26S proteasome non-ATPase regulatory subunit 1
SAGE_001042	CATGGCTTCAATTCATCAACGGGTGG	0.075	2.7	Na_454_14796	26/26	Nicotiana attenuata	tr|C4J305|C4J305_MAIZE	Putative uncharacterized protein
SAGE_001043	CATGTGATCCAGGTCTTTTAAGTTGG	0.075	2.7	Unmapped	/	/	/	/
SAGE_001044	CATGGTTTCTGGGGCAACTGAGAATT	0.075	2.7	Na_454_02061	26/26	Nicotiana attenuata	sp|Q9FDW0|FRIGI_ARATH	Protein FRIGIDA
SAGE_001045	CATGTTTTGTCCCCTGGGAGTATCTA	0.075	2.7	Unmapped	/	/	/	/
SAGE_001046	CATGAAGGAATGCTTTCTGTGGAAAA	0.075	2.7	Unmapped	/	/	/	/
SAGE_001047	CATGGAATCCATTTTCTTTTCTTTCT	0.075	2.7	Unmapped	/	/	/	/
SAGE_001048	CATGATTTTGGTATGACACTGGACAC	0.075	2.7	Na_454_21838	26/26	Nicotiana attenuata	/	/
SAGE_001049	CATGAAATTTTAGGTCGAAAAAAAAA	0.075	2.7	Unmapped	/	/	/	/
SAGE_001050	CATGATATCCATTGTCTGTATTTTAA	0.075	2.7	Unmapped	/	/	/	/
SAGE_001051	CATGTTGTACCTTTTGTTCTTGGGTT	0.075	2.7	Unmapped	/	/	/	/
SAGE_001052	CATGATTTGTGTTCCAAGAAAATCAA	0.075	2.7	Unmapped	/	/	/	/
SAGE_001053	CATGATGATGATGGCTATCTCCGCCG	0.075	2.7	Na_454_11516	26/26	Nicotiana attenuata	/	/
SAGE_001054	CATGTCAGGTTGAACTAGTTGAGCCA	0.075	2.7	Unmapped	/	/	/	/
SAGE_001055	CATGTGTACACTGAAGATGATGCAAG	0.075	2.7	Na_454_69766	26/26	Nicotiana attenuata	/	tr|C6F2Z5|C6F2Z5_TAXDI
SAGE_001055	CATGTGTACACTGAAGATGATGCAAG	0.075	2.7	Na_454_05358	26/26	Nicotiana attenuata	sp|Q9UXE4|SPEE_SULSO	Probable spermidine synthase
SAGE_001056	CATGGCTACAGAGCGGGAGAGTCGAG	0.075	2.7	Na_454_10606	26/26	Nicotiana attenuata	/	/
SAGE_001057	CATGCTTTAATATGGTAATAAAAAAC	0.075	2.7	Unmapped	/	/	/	/
SAGE_001058	CATGTTTACCTTTTTCTTGTTGCACC	0.075	2.7	Na_454_07516	26/26	Nicotiana attenuata	sp|Q9ZPR7|UPS1_ARATH	Ureide permease 1
SAGE_001059	CATGTTGGGCTTATTGAACATGTGTG	0.075	2.7	Na_454_03577	26/26	Nicotiana attenuata	sp|Q9ZQG8|FER3_ARATH	Ferredoxin-3, chloroplastic
SAGE_001060	CATGCTATCTCTTGTAAATTGTATGG	0.075	2.7	Na_454_08002	26/26	Nicotiana attenuata	tr|D7T9E5|D7T9E5_VITVI	Putative uncharacterized protein
SAGE_001061	CATGGATTTTGCAGTACTTTCGCATT	0.075	2.7	Na_454_85138	26/26	Nicotiana attenuata	/	/
SAGE_001061	CATGGATTTTGCAGTACTTTCGCATT	0.075	2.7	Na_454_22260	26/26	Nicotiana attenuata	/	/
SAGE_001061	CATGGATTTTGCAGTACTTTCGCATT	0.075	2.7	Na_454_08838	26/26	Nicotiana attenuata	/	/
SAGE_001062	CATGTTTTAGCTGTTGATGATAGCAT	0.075	2.7	Na_454_12195	26/26	Nicotiana attenuata	sp|O80366|ARR9_ARATH	Two-component response regulator ARR9
SAGE_001063	CATGAAAAATGTCAAAATCTACGTAT	0.075	2.7	Na_454_29172	26/26	Nicotiana attenuata	/	/
SAGE_001064	CATGAAATGTCATTCTCTTTCAATAA	0.075	2.7	Unmapped	/	/	/	/
SAGE_001065	CATGAAATTTGTTTATTATTTTGGGT	0.075	2.7	Unmapped	/	/	/	/
SAGE_001066	CATGAACTGTGTGTTTTAAGTTCAAT	0.075	2.7	Unmapped	/	/	/	/
SAGE_001067	CATGAAGAAGAAAAAGGCGCACCCCT	0.075	2.7	Unmapped	/	/	/	/
SAGE_001068	CATGAAGATTGAATTTTTTCTAGTAT	0.075	2.7	Na_454_15981	26/26	Nicotiana attenuata	/	/
SAGE_001069	CATGAAGGAGCTTGGTTTTGAACCTG	0.075	2.7	Na_454_20333	26/26	Nicotiana attenuata	tr|A5BJ44|A5BJ44_VITVI	/
SAGE_001070	CATGAATTAGAAGGGAGTCTGTTGCT	0.075	2.7	Na_454_19282	26/26	Nicotiana attenuata	/	/
SAGE_001071	CATGACTCTGTATTTCCAGTCTTCGG	0.075	2.7	Na_454_87394	26/26	Nicotiana attenuata	/	/
SAGE_001071	CATGACTCTGTATTTCCAGTCTTCGG	0.075	2.7	Na_454_55780	26/26	Nicotiana attenuata	/	/
SAGE_001072	CATGAGAAGAAAGATTTGAGTTCCGA	0.075	2.7	Unmapped	/	/	/	/
SAGE_001073	CATGAGGTAAATATGAAAGATAATCT	0.075	2.7	Unmapped	/	/	/	/
SAGE_001074	CATGAGTCCTTAACTATATCTTTGAT	0.075	2.7	Unmapped	/	/	/	/
SAGE_001075	CATGATAAAACAGAAGAACAGATTTC	0.075	2.7	Na_454_25392	26/26	Nicotiana attenuata	/	/
SAGE_001076	CATGATAATGTGAATGACTCGGGTGT	0.075	2.7	Na_454_16110	26/26	Nicotiana attenuata	/	/
SAGE_001077	CATGATAGTTTAATTTACGTACATAT	0.075	2.7	Na_454_23759	26/26	Nicotiana attenuata	/	/
SAGE_001078	CATGATATCAAGATTCCATCTTGCTA	0.075	2.7	Unmapped	/	/	/	/
SAGE_001079	CATGATCTAGGGGTACTTGGTGTGTT	0.075	2.7	Na_454_33264	26/26	Nicotiana attenuata	tr|D7SHE7|D7SHE7_VITVI	/
SAGE_001080	CATGATTTGAACTCGTGATCTATAGT	0.075	2.7	Unmapped	/	/	/	/
SAGE_001081	CATGATTTGTTAAATAATTAATGTTG	0.075	2.7	Unmapped	/	/	/	/
SAGE_001082	CATGCAGTGTCGACCATTTGTTCTAC	0.075	2.7	Unmapped	/	/	/	/
SAGE_001083	CATGCAGTTCCTTTTTGCTCGAAAAA	0.075	2.7	Unmapped	/	/	/	/
SAGE_001084	CATGCATTAGCTTAGTTAGTGATAAA	0.075	2.7	Unmapped	/	/	/	/
SAGE_001085	CATGCATTGAAAGGCTCCCTCGTAAT	0.075	2.7	Na_454_14056	26/26	Nicotiana attenuata	sp|B3GS44|LRE_ARATH	GPI-anchored protein LORELEI
SAGE_001086	CATGCCCCCTAAGCATAGCATTTGAC	0.075	2.7	Unmapped	/	/	/	/
SAGE_001087	CATGCGTATTGTTATAGTATTCTTTA	0.075	2.7	Na_454_48167	26/26	Nicotiana attenuata	/	/
SAGE_001088	CATGCGTTACACTGTCAAGCGTGCCT	0.075	2.7	Na_454_67721	26/26	Nicotiana attenuata	/	/
SAGE_001089	CATGCTGATTCCACGGCTCGAGCAAC	0.075	2.7	Na_454_54000	26/26	Nicotiana attenuata	/	/
SAGE_001090	CATGCTTAAGTTGAGCTTACAGGATT	0.075	2.7	Na_454_06877	26/26	Nicotiana attenuata	/	/
SAGE_001091	CATGCTTTTTGTGTTTTCAATGTGGC	0.075	2.7	Unmapped	/	/	/	/
SAGE_001092	CATGGAAATCATCATTTGGGAATGTT	0.075	2.7	Unmapped	/	/	/	/
SAGE_001093	CATGGAAGCTCCAAGTTATGTCATAC	0.075	2.7	Na_454_26951	26/26	Nicotiana attenuata	/	/
SAGE_001094	CATGGACAGTCCTCTTCAGATATCTC	0.075	2.7	Na_454_26851	26/26	Nicotiana attenuata	/	/
SAGE_001095	CATGGATTCTTCACTTCATTTCCTGG	0.075	2.7	Na_454_68048	26/26	Nicotiana attenuata	/	/
SAGE_001096	CATGGCATCTTAAATGATCTGTGACT	0.075	2.7	Na_454_25178	26/26	Nicotiana attenuata	/	/
SAGE_001097	CATGGCTGCGAATTTTCCCTCTTAAC	0.075	2.7	Unmapped	/	/	/	/
SAGE_001098	CATGGCTTCCAGCAATCACAAATGTC	0.075	2.7	Na_454_48043	26/26	Nicotiana attenuata	/	/
SAGE_001099	CATGGGAAAGGAAGAAGGTTTTGGCT	0.075	2.7	Na_454_40235	26/26	Nicotiana attenuata	/	/
SAGE_001100	CATGGGCGCAGGTGGTTGGTGGCGCA	0.075	2.7	Unmapped	/	/	/	/
SAGE_001101	CATGGTGTTGGTTCCATTGATAATGG	0.075	2.7	Na_454_17469	26/26	Nicotiana attenuata	/	/
SAGE_001102	CATGTAAAGTTTCCGTATGAAGGCCT	0.075	2.7	Na_454_09281	26/26	Nicotiana attenuata	/	/
SAGE_001103	CATGTAATAAGAAAAAAGAAAGTTGA	0.075	2.7	Unmapped	/	/	/	/
SAGE_001104	CATGTACTTTTCTTGTTTCTTTTTCT	0.075	2.7	Na_454_19098	26/26	Nicotiana attenuata	sp|Q9M8L2|FBK30_ARATH	/
SAGE_001105	CATGTAGTTCGAATATATTTTCTTTT	0.075	2.7	Na_454_29838	26/26	Nicotiana attenuata	/	/
SAGE_001106	CATGTCCAAATTCCAAAATGAGGAGT	0.075	2.7	Na_454_01847	26/26	Nicotiana attenuata	sp|O60176|YG41_SCHPO	Uncharacterized RNA-binding protein C23E6.01c
SAGE_001107	CATGTCTAATCATCCCGTAACCTCAT	0.075	2.7	Na_454_26317	26/26	Nicotiana attenuata	/	tr|A7Y7J3|A7Y7J3_PRUDU
SAGE_001108	CATGTGAACAATTTTGTTATGTGGAG	0.075	2.7	Unmapped	/	/	/	/
SAGE_001109	CATGTGCAACTCATTCCTCTCTTTTA	0.075	2.7	Unmapped	/	/	/	/
SAGE_001110	CATGTGCTCGTTTTCAAAAGGGCCTT	0.075	2.7	Na_454_20732	26/26	Nicotiana attenuata	/	/
SAGE_001111	CATGTGTTTACTATGATCTGAAAATC	0.075	2.7	Na_454_30778	26/26	Nicotiana attenuata	tr|B9MU62|B9MU62_POPTR	Predicted protein
SAGE_001112	CATGTTAAAGTTATGTTTAAGATGTT	0.075	2.7	Unmapped	/	/	/	/
SAGE_001113	CATGTTGTTTTAATTATTAGAGTCTG	0.075	2.7	Na_454_91986	26/26	Nicotiana attenuata	/	/
SAGE_001113	CATGTTGTTTTAATTATTAGAGTCTG	0.075	2.7	Na_454_68870	26/26	Nicotiana attenuata	/	/
SAGE_001113	CATGTTGTTTTAATTATTAGAGTCTG	0.075	2.7	Na_454_25563	26/26	Nicotiana attenuata	/	/
SAGE_001114	CATGTTTATACGAGTTCTTTGGACTT	0.075	2.7	Na_454_04471	26/26	Nicotiana attenuata	tr|A5BT38|A5BT38_VITVI	Putative uncharacterized protein
SAGE_001115	CATGAAGATACGTTTCCTCATCCAAC	0.075	2.7	Na_454_09972	26/26	Nicotiana attenuata	/	/
SAGE_001116	CATGACCAGATCAAGATGCTGCGCGA	0.075	2.7	Unmapped	/	/	/	/
SAGE_001117	CATGACTTGGACAAATTTTGTTTCTT	0.075	2.7	Na_454_77002	26/27	Nicotiana attenuata	/	/
SAGE_001118	CATGCCATGAATTGTTTGAATTCATT	0.075	2.7	Unmapped	/	/	/	/
SAGE_001119	CATGCTAAATTTGAGACTAGGCTTTT	0.075	2.7	Na_454_31908	26/26	Nicotiana attenuata	/	/
SAGE_001119	CATGCTAAATTTGAGACTAGGCTTTT	0.075	2.7	Na_454_07255	26/26	Nicotiana attenuata	/	/
SAGE_001120	CATGCTGTCTCTGTGTGAGTGTGTGT	0.075	2.7	Unmapped	/	/	/	/
SAGE_001121	CATGGAGCTGTTTGGGAAGAAAAGGG	0.075	2.7	Unmapped	/	/	/	/
SAGE_001122	CATGGATACTCAATAGCCTTGATATT	0.075	2.7	Na_454_24986	26/26	Nicotiana attenuata	tr|A5B781|A5B781_VITVI	/
SAGE_001122	CATGGATACTCAATAGCCTTGATATT	0.075	2.7	Na_454_23442	26/26	Nicotiana attenuata	tr|A5BVJ5|A5BVJ5_VITVI	/
SAGE_001123	CATGGCCGGTAGCCAATGACATTTGC	0.075	2.7	Unmapped	/	/	/	/
SAGE_001124	CATGGCGCCTCAAGTAGAATTTGTTA	0.075	2.7	Unmapped	/	/	/	/
SAGE_001125	CATGGGAGACCAATTCCGAAGAGAGG	0.075	2.7	Unmapped	/	/	/	/
SAGE_001126	CATGGTAATATGTCTGTTAGATGGAG	0.075	2.7	Na_454_01657	26/26	Nicotiana attenuata	sp|P08199|NUCL_MESAU	Nucleolin
SAGE_001127	CATGGTATTTCAAATTCAAAAATTCA	0.075	2.7	Unmapped	/	/	/	/
SAGE_001128	CATGTGAAAGCACTCAATAGCGTGGC	0.075	2.7	Na_454_04148	26/26	Nicotiana attenuata	tr|D7T2D4|D7T2D4_VITVI	Putative uncharacterized protein
SAGE_001129	CATGTTATTATTTCTTATTGATTATT	0.075	2.7	Unmapped	/	/	/	/
SAGE_001130	CATGTTGCGGCAAGTCAATTGCCTCT	0.075	2.7	Unmapped	/	/	/	/
SAGE_001131	CATGTTTGGAGTCAGGAGAAGGCTTA	0.075	2.7	Na_454_12350	26/26	Nicotiana attenuata	tr|B9HUV5|B9HUV5_POPTR	/
SAGE_001132	CATGACAGAGGGCGTCGATTCCACCT	0.075	2.7	Na_454_05053	26/26	Nicotiana attenuata	/	/
SAGE_001133	CATGAGAAGCTCCAAAGAAATGCAAC	0.075	2.7	Na_454_08404	26/26	Nicotiana attenuata	/	/
SAGE_001134	CATGCCTCACCACAATCTGATTGGAG	0.075	2.7	Na_454_33146	26/26	Nicotiana attenuata	/	/
SAGE_001134	CATGCCTCACCACAATCTGATTGGAG	0.075	2.7	Na_454_01240	26/26	Nicotiana attenuata	tr|A5AK70|A5AK70_VITVI	/
SAGE_001135	CATGCTGTGTGCTGTTGCAGATTAGT	0.075	2.7	Unmapped	/	/	/	/
SAGE_001136	CATGGGTATATTTGTTTGTGAAGGTT	0.075	2.7	Unmapped	/	/	/	/
SAGE_001137	CATGTGATACCAGTACAAGGATCTGC	0.075	2.7	Na_454_13063	26/26	Nicotiana attenuata	tr|Q8RVW1|Q8RVW1_MUSAC	Putative 0-deacetylbaccatin III-10-O-acetyl transferase-like protein
SAGE_001138	CATGTGTAGTATTCTTCTTTAGATGT	0.075	2.7	Unmapped	/	/	/	/
SAGE_001139	CATGAAACGTTTTGGAGAAGAAACAG	0.075	2.7	Unmapped	/	/	/	/
SAGE_001140	CATGTGGTTGTGATTTGTGGAAAAAA	0.075	2.7	Unmapped	/	/	/	/
SAGE_001141	CATGTGAAGTGCACTAGTTGAAGGGA	0.075	2.7	Unmapped	/	/	/	/
SAGE_001142	CATGTGCAGGTCGACAGTCAAGACTT	0.075	2.7	Na_454_03171	26/26	Nicotiana attenuata	/	/
SAGE_001143	CATGAAAACCACAACGGGCAGCAAGG	0.075	2.7	Unmapped	/	/	/	/
SAGE_001144	CATGAAAAGCCAGCACTAACGGAAGG	0.075	2.7	Unmapped	/	/	/	/
SAGE_001145	CATGAAACCTATGGCGAATCAAACTA	0.075	2.7	Unmapped	/	/	/	/
SAGE_001146	CATGAAACTTCCCAATTTAAATCACT	0.075	2.7	Unmapped	/	/	/	/
SAGE_001147	CATGAAAGTGAAACCTTTGTTTAGTG	0.075	2.7	Unmapped	/	/	/	/
SAGE_001148	CATGAAATATTGATATGAGTGACTAT	0.075	2.7	Na_454_41894	26/26	Nicotiana attenuata	/	/
SAGE_001149	CATGAAATGTAGATATAGTTATTTGT	0.075	2.7	Unmapped	/	/	/	/
SAGE_001150	CATGAACGACCTGCTGGGTTATCTGA	0.075	2.7	Unmapped	/	/	/	/
SAGE_001151	CATGAACGCATCCGCAACGAACCCTT	0.075	2.7	Unmapped	/	/	/	/
SAGE_001152	CATGAAGAAATTTAGGGAACCAAATT	0.075	2.7	Unmapped	/	/	/	/
SAGE_001153	CATGAAGGACAATCAAGAAAGAATTT	0.075	2.7	Unmapped	/	/	/	/
SAGE_001154	CATGAAGGCGATGAAGCCGCGCGTCT	0.075	2.7	Unmapped	/	/	/	/
SAGE_001155	CATGAAGGCTTCCCTCCGATCCCTCA	0.075	2.7	Unmapped	/	/	/	/
SAGE_001156	CATGAAGTGTTGGATACTGAAAAAAA	0.075	2.7	Unmapped	/	/	/	/
SAGE_001157	CATGAAGTTTGCCAAACTCCAGACAC	0.075	2.7	Unmapped	/	/	/	/
SAGE_001158	CATGAATACGAAAACCTTTTGCAACG	0.075	2.7	Unmapped	/	/	/	/
SAGE_001159	CATGAATATATTTTTACGCTTCGGCG	0.075	2.7	Unmapped	/	/	/	/
SAGE_001160	CATGAATATGTATTAATAGTTGTGTA	0.075	2.7	Unmapped	/	/	/	/
SAGE_001161	CATGAATGAGTTAGTAATATTCATCG	0.075	2.7	Unmapped	/	/	/	/
SAGE_001162	CATGAATGGTTAAGTTGAGGAGTATG	0.075	2.7	Na_454_70613	26/26	Nicotiana attenuata	/	/
SAGE_001163	CATGAATGTCTTGCCTTCATTTGTTT	0.075	2.7	Unmapped	/	/	/	/
SAGE_001164	CATGAATGTTAGATTGATTGGTAGTT	0.075	2.7	Unmapped	/	/	/	/
SAGE_001165	CATGACAACCCCTGGCAGTCGATCGG	0.075	2.7	Unmapped	/	/	/	/
SAGE_001166	CATGACAGCTGATGAAAGAAATGGAT	0.075	2.7	Na_454_56568	26/26	Nicotiana attenuata	/	/
SAGE_001167	CATGACCAAACGCCGCGTCCACAAGC	0.075	2.7	Unmapped	/	/	/	/
SAGE_001168	CATGACCAATCACCGTAAGGAGATTT	0.075	2.7	Unmapped	/	/	/	/
SAGE_001169	CATGACCTGACAGTTCCCTCCACGGA	0.075	2.7	Unmapped	/	/	/	/
SAGE_001170	CATGACGCCGAGCTGGACGAGGCGGT	0.075	2.7	Unmapped	/	/	/	/
SAGE_001171	CATGACGGTCTGGCCGTGCTCGACGG	0.075	2.7	Unmapped	/	/	/	/
SAGE_001172	CATGACGTTGGCTCGTTGTCTAGTAT	0.075	2.7	Unmapped	/	/	/	/
SAGE_001173	CATGACTGAGAAATTTGGTATTGTGA	0.075	2.7	Na_454_59056	26/26	Nicotiana attenuata	tr|Q0DTG9|Q0DTG9_ORYSJ	Os03g0248300 protein
SAGE_001174	CATGACTTCGAAGGCGCGCAGACCTA	0.075	2.7	Unmapped	/	/	/	/
SAGE_001175	CATGACTTTAAGTTTTCAACAAGCTT	0.075	2.7	Unmapped	/	/	/	/
SAGE_001176	CATGACTTTCTGGTGCTTTGGCTGTG	0.075	2.7	Unmapped	/	/	/	/
SAGE_001177	CATGAGAAATTGTTCTTTGGAGGTAG	0.075	2.7	Unmapped	/	/	/	/
SAGE_001178	CATGAGAATCCGACTTGATATCGGTA	0.075	2.7	Na_454_16670	26/26	Nicotiana attenuata	sp|O80674|BH106_ARATH	Transcription factor bHLH106
SAGE_001179	CATGAGATTTTATGTGAATTACTCGT	0.075	2.7	Na_454_74302	26/26	Nicotiana attenuata	/	/
SAGE_001180	CATGAGCGAGTCGGCGGTAAAGGTTG	0.075	2.7	Unmapped	/	/	/	/
SAGE_001181	CATGAGTAGTTCTTGACTTCAAAAAA	0.075	2.7	Unmapped	/	/	/	/
SAGE_001182	CATGAGTATTAATTTCGATCCGTTTC	0.075	2.7	Unmapped	/	/	/	/
SAGE_001183	CATGAGTCGGACACGACGGCGGACCG	0.075	2.7	Unmapped	/	/	/	/
SAGE_001184	CATGAGTTCAATAGTCTAATCGAATC	0.075	2.7	Unmapped	/	/	/	/
SAGE_001185	CATGAGTTGCCGCCGGCGGTCGAGGC	0.075	2.7	Unmapped	/	/	/	/
SAGE_001186	CATGATAAAATAGTATTTAATGGTCC	0.075	2.7	Unmapped	/	/	/	/
SAGE_001187	CATGATAGAACATTGTAATGCTACTT	0.075	2.7	Unmapped	/	/	/	/
SAGE_001188	CATGATATTTACTCATCTATTTAATT	0.075	2.7	Unmapped	/	/	/	/
SAGE_001189	CATGATCATCGGCAGGTCGGCGGTAT	0.075	2.7	Unmapped	/	/	/	/
SAGE_001190	CATGATCGACGACCCGACGGTGTGCC	0.075	2.7	Unmapped	/	/	/	/
SAGE_001191	CATGATCGTACAATATGGACTCACCC	0.075	2.7	Unmapped	/	/	/	/
SAGE_001192	CATGATCGTGGTCGAGGAAATGGGCC	0.075	2.7	Unmapped	/	/	/	/
SAGE_001193	CATGATGATAAACAAAGAAGAGTATT	0.075	2.7	Unmapped	/	/	/	/
SAGE_001194	CATGATGATTTGTCAACTAAAATTGT	0.075	2.7	Unmapped	/	/	/	/
SAGE_001195	CATGATGGGGCGCCGCGACGCCTGGA	0.075	2.7	Unmapped	/	/	/	/
SAGE_001196	CATGATGTATTAAGACAGATAGGATC	0.075	2.7	Na_454_88012	26/26	Nicotiana attenuata	/	/
SAGE_001197	CATGATGTCTGACTATTGACGACCCG	0.075	2.7	Unmapped	/	/	/	/
SAGE_001198	CATGATTATATTGCAACTTATATATC	0.075	2.7	Unmapped	/	/	/	/
SAGE_001199	CATGATTTGTGCTACCAGTCCCTGGG	0.075	2.7	Unmapped	/	/	/	/
SAGE_001200	CATGCAAGCCCAACCGCAAAACGTCA	0.075	2.7	Unmapped	/	/	/	/
SAGE_001201	CATGCAAGGTTTTATTTTTTTTCCCC	0.075	2.7	Unmapped	/	/	/	/
SAGE_001202	CATGCAATATCCTCCTGCGATCAGTT	0.075	2.7	Na_454_11339	26/26	Nicotiana attenuata	tr|B9RUY0|B9RUY0_RICCO	/
SAGE_001203	CATGCACACAAGTGGCCTCTCCATTC	0.075	2.7	Unmapped	/	/	/	/
SAGE_001204	CATGCAGACGCTGGACCAGAACCTGA	0.075	2.7	Unmapped	/	/	/	/
SAGE_001205	CATGCAGCAGGTCAAGGCCGGCCTGA	0.075	2.7	Unmapped	/	/	/	/
SAGE_001206	CATGCAGTCCTCATATGTGAAGAAAG	0.075	2.7	Na_454_86007	26/26	Nicotiana attenuata	/	/
SAGE_001207	CATGCATCCCAAAGCAATATACTGTT	0.075	2.7	Unmapped	/	/	/	/
SAGE_001208	CATGCATCGATCCACTGTGCGCGCGA	0.075	2.7	Unmapped	/	/	/	/
SAGE_001209	CATGCCAACAAGCACCAAATCAAGGA	0.075	2.7	Unmapped	/	/	/	/
SAGE_001210	CATGCCATCGACACCGCCGGCGATCT	0.075	2.7	Unmapped	/	/	/	/
SAGE_001211	CATGCCCCCCACCCCCACACTCCAAG	0.075	2.7	Unmapped	/	/	/	/
SAGE_001212	CATGCCCTATAGTGAGTCGTTACAAT	0.075	2.7	Unmapped	/	/	/	/
SAGE_001213	CATGCCCTCGCCGCCGCGATCGCCAT	0.075	2.7	Unmapped	/	/	/	/
SAGE_001214	CATGCCGCTGGTGGGCAAGGCGGTCG	0.075	2.7	Unmapped	/	/	/	/
SAGE_001215	CATGCCGGAGCCGGCTAGAGTGAACC	0.075	2.7	Na_454_83020	26/26	Nicotiana attenuata	sp|Q9LSX0|ERF96_ARATH	Ethylene-responsive transcription factor ERF096
SAGE_001216	CATGCCGGCGTACACGCAGGGGATGA	0.075	2.7	Unmapped	/	/	/	/
SAGE_001217	CATGCCGGCTCCGCTGGTCTTCACCG	0.075	2.7	Unmapped	/	/	/	/
SAGE_001218	CATGCCGGGATGTCGTCTTGAAGGGG	0.075	2.7	Unmapped	/	/	/	/
SAGE_001219	CATGCCGGGCGACAACGTCAGCATCA	0.075	2.7	Unmapped	/	/	/	/
SAGE_001220	CATGCCTTCCACCGCGCAGGTGACGG	0.075	2.7	Unmapped	/	/	/	/
SAGE_001221	CATGCCTTCTCTCGAGCCTAACGAGA	0.075	2.7	Unmapped	/	/	/	/
SAGE_001222	CATGCGACCCACAGCACGCGTGAGGA	0.075	2.7	Unmapped	/	/	/	/
SAGE_001223	CATGCGAGCGCATATGCGCGATTTGC	0.075	2.7	Unmapped	/	/	/	/
SAGE_001224	CATGCGATGCCCGGGTCGACGGGAGT	0.075	2.7	Unmapped	/	/	/	/
SAGE_001225	CATGCGCAGCGCGCGCTGGGCCTGGA	0.075	2.7	Unmapped	/	/	/	/
SAGE_001226	CATGCGCCTGCACGCCGAGCCCGGCT	0.075	2.7	Unmapped	/	/	/	/
SAGE_001227	CATGCGCCTTGTCGTAGAAGCCGTCG	0.075	2.7	Unmapped	/	/	/	/
SAGE_001228	CATGCGCGAGAACAAGCTGGAGGGCA	0.075	2.7	Unmapped	/	/	/	/
SAGE_001229	CATGCGCGGATGCGCGCGAAGGCAGC	0.075	2.7	Unmapped	/	/	/	/
SAGE_001230	CATGCGCGTCCCGGCGGTGCGCGAGG	0.075	2.7	Unmapped	/	/	/	/
SAGE_001231	CATGCGCGTGGGCTCCACGACGACGC	0.075	2.7	Unmapped	/	/	/	/
SAGE_001232	CATGCGCTCGCTGGGGCAAATCCGTC	0.075	2.7	Unmapped	/	/	/	/
SAGE_001233	CATGCGGCGCAGGCGCTGGGCTACCG	0.075	2.7	Unmapped	/	/	/	/
SAGE_001234	CATGCGGCGCTGGCGCTACTCTTCAC	0.075	2.7	Unmapped	/	/	/	/
SAGE_001235	CATGCGTCGTCGGTGGACTGGCGCTC	0.075	2.7	Unmapped	/	/	/	/
SAGE_001236	CATGCTAGCGAAATTATTACAAGTGT	0.075	2.7	Unmapped	/	/	/	/
SAGE_001237	CATGCTCATTCCAAGGCTGGTGGTAA	0.075	2.7	Unmapped	/	/	/	/
SAGE_001238	CATGCTGAAGGGTATTGCTACGTGTC	0.075	2.7	Unmapped	/	/	/	/
SAGE_001239	CATGCTGCAATTTTTTAAATGTTTAC	0.075	2.7	Unmapped	/	/	/	/
SAGE_001240	CATGCTGCACCGGGGCCGTCCGACGG	0.075	2.7	Unmapped	/	/	/	/
SAGE_001241	CATGCTGCCGGCCGGCCTGCGCGAGG	0.075	2.7	Unmapped	/	/	/	/
SAGE_001242	CATGCTGCTGACGGGCTGGACCCTGG	0.075	2.7	Unmapped	/	/	/	/
SAGE_001243	CATGCTGCTGATCTAGAGACCGCATC	0.075	2.7	Unmapped	/	/	/	/
SAGE_001244	CATGCTGCTGCCCTAATCTCCTCTCC	0.075	2.7	Unmapped	/	/	/	/
SAGE_001245	CATGCTGCTGGCCGGCTGCAGTTGTT	0.075	2.7	Unmapped	/	/	/	/
SAGE_001246	CATGCTGCTGTTCTTCGTCGGCGCCT	0.075	2.7	Unmapped	/	/	/	/
SAGE_001247	CATGCTGGCATTTAAGGGTTTAGTAT	0.075	2.7	Unmapped	/	/	/	/
SAGE_001248	CATGCTGGTCACGGGCCTGGTCTCGC	0.075	2.7	Unmapped	/	/	/	/
SAGE_001249	CATGCTGTCGACGATCTCGGTGCTGT	0.075	2.7	Unmapped	/	/	/	/
SAGE_001250	CATGCTGTCTCCGGCGGAGATGCAGG	0.075	2.7	Unmapped	/	/	/	/
SAGE_001251	CATGCTTAACGAGCTTGTAGATTAAT	0.075	2.7	Unmapped	/	/	/	/
SAGE_001252	CATGCTTAATTAGTCCCAAAAAAAAA	0.075	2.7	Unmapped	/	/	/	/
SAGE_001253	CATGCTTAGTAGCTATGACTAAGAAT	0.075	2.7	Unmapped	/	/	/	/
SAGE_001254	CATGCTTATCCAAGCAATGCAAATCT	0.075	2.7	Unmapped	/	/	/	/
SAGE_001255	CATGCTTCTTCTAGTTGAATTGGAGT	0.075	2.7	Unmapped	/	/	/	/
SAGE_001256	CATGCTTGCTCAGTCTGAAAAAAAAA	0.075	2.7	Unmapped	/	/	/	/
SAGE_001257	CATGCTTTACTGCTTCTCTCACTTAA	0.075	2.7	Unmapped	/	/	/	/
SAGE_001258	CATGCTTTATATCCTTTAAACGTGTC	0.075	2.7	Unmapped	/	/	/	/
SAGE_001259	CATGCTTTCACGAAATATGGAAAGGT	0.075	2.7	Unmapped	/	/	/	/
SAGE_001260	CATGCTTTGCTCCCTTTTTTTCGTGC	0.075	2.7	Unmapped	/	/	/	/
SAGE_001261	CATGGAAATTCTTAACTGGTGTTATA	0.075	2.7	Unmapped	/	/	/	/
SAGE_001262	CATGGAAGGCATCCTGAACGCGATGA	0.075	2.7	Unmapped	/	/	/	/
SAGE_001263	CATGGAATTCACATCAAGTTTGATCT	0.075	2.7	Unmapped	/	/	/	/
SAGE_001264	CATGGACAAGAACGGCTCCATCTCCG	0.075	2.7	Na_454_37620	26/26	Nicotiana attenuata	sp|Q9FYK2|CML25_ARATH	Probable calcium-binding protein CML25
SAGE_001265	CATGGACCCAGGTACGTCTACTGCCT	0.075	2.7	Unmapped	/	/	/	/
SAGE_001266	CATGGACGCTAGGGAGGCTATGTGAA	0.075	2.7	Unmapped	/	/	/	/
SAGE_001267	CATGGACTGGATCTTCAGAAAGCGAA	0.075	2.7	Unmapped	/	/	/	/
SAGE_001268	CATGGAGCTGCTCGCGCCGCTGGGGC	0.075	2.7	Unmapped	/	/	/	/
SAGE_001269	CATGGAGCTGGACCGCACCTTCGAAG	0.075	2.7	Unmapped	/	/	/	/
SAGE_001270	CATGGAGTACACCCAGGCCGACGTCT	0.075	2.7	Unmapped	/	/	/	/
SAGE_001271	CATGGAGTGTAATAAATATTGTTCAC	0.075	2.7	Unmapped	/	/	/	/
SAGE_001272	CATGGATCCGCGAACGCCTGGCACCC	0.075	2.7	Unmapped	/	/	/	/
SAGE_001273	CATGGATCTGCTGTACTCGATGGAGG	0.075	2.7	Unmapped	/	/	/	/
SAGE_001274	CATGGATGTGATCAGCCATTTCGCCG	0.075	2.7	Unmapped	/	/	/	/
SAGE_001275	CATGGCAATTGAGAATGTCCCATCAA	0.075	2.7	Unmapped	/	/	/	/
SAGE_001276	CATGGCACCAATATTGTTTCTTCATA	0.075	2.7	Unmapped	/	/	/	/
SAGE_001277	CATGGCAGACAGACAGCGGGTGCTAA	0.075	2.7	Unmapped	/	/	/	/
SAGE_001278	CATGGCAGCCGGTTACGTCAAGGCTC	0.075	2.7	Na_454_92040	26/26	Nicotiana attenuata	/	/
SAGE_001279	CATGGCCATTGAAGGTGATAAATCCG	0.075	2.7	Unmapped	/	/	/	/
SAGE_001280	CATGGCCATTGCGAGCTGTCGGTGAC	0.075	2.7	Unmapped	/	/	/	/
SAGE_001281	CATGGCCCTGAAGAATACGAAATTAG	0.075	2.7	Unmapped	/	/	/	/
SAGE_001282	CATGGCCGGCGTGGGGGCGCCTTTCT	0.075	2.7	Unmapped	/	/	/	/
SAGE_001283	CATGGCCGTCACGACCGAAGCTCCCC	0.075	2.7	Unmapped	/	/	/	/
SAGE_001284	CATGGCCGTCCGATCGGTTCAGCTGA	0.075	2.7	Unmapped	/	/	/	/
SAGE_001285	CATGGCCTGGCTGGACAAGGCGCTGT	0.075	2.7	Unmapped	/	/	/	/
SAGE_001286	CATGGCGAAGAGCGCCTGCACCGCAG	0.075	2.7	Unmapped	/	/	/	/
SAGE_001287	CATGGCGACGGCTTCGTGCGCGAGTA	0.075	2.7	Unmapped	/	/	/	/
SAGE_001288	CATGGCGAGAGCGGCCAGGCGGTCCC	0.075	2.7	Unmapped	/	/	/	/
SAGE_001289	CATGGCGATCGGCAGTGCGGTGGGGG	0.075	2.7	Unmapped	/	/	/	/
SAGE_001290	CATGGCGCAATTGATCTCTACCTGCA	0.075	2.7	Unmapped	/	/	/	/
SAGE_001291	CATGGCGCGGTGGCCGCGCTGGCCGA	0.075	2.7	Unmapped	/	/	/	/
SAGE_001292	CATGGCGGCGGTCGACGTGTTCGAGT	0.075	2.7	Unmapped	/	/	/	/
SAGE_001293	CATGGCTGGGGCGCAACCCTCACTAG	0.075	2.7	Unmapped	/	/	/	/
SAGE_001294	CATGGCTGGTTGGCTACGTTCGGAAG	0.075	2.7	Unmapped	/	/	/	/
SAGE_001295	CATGGCTTTTATAGTAATGAGGTTAA	0.075	2.7	Unmapped	/	/	/	/
SAGE_001296	CATGGGAACCGCTGCTGCCGACGGCT	0.075	2.7	Unmapped	/	/	/	/
SAGE_001297	CATGGGCAAGAAGACCATCAGGACCC	0.075	2.7	Unmapped	/	/	/	/
SAGE_001298	CATGGGCAGCCATCGCGATGGCGGCT	0.075	2.7	Unmapped	/	/	/	/
SAGE_001299	CATGGGCAGCCTGAGGCGGATGTTCG	0.075	2.7	Unmapped	/	/	/	/
SAGE_001300	CATGGGCATTGGATCGTGATACTGGC	0.075	2.7	Na_454_65687	26/26	Nicotiana attenuata	/	tr|F6H5P9|F6H5P9_VITVI
SAGE_001301	CATGGGCGAGAGCATCCTGATCCTGG	0.075	2.7	Unmapped	/	/	/	/
SAGE_001302	CATGGGCGGCGACGTGCTTGGCGACC	0.075	2.7	Unmapped	/	/	/	/
SAGE_001303	CATGGGCGGCGGCACGGGCACCGGCG	0.075	2.7	Unmapped	/	/	/	/
SAGE_001304	CATGGGCGTGCCCACCGTGCTGCTGG	0.075	2.7	Unmapped	/	/	/	/
SAGE_001305	CATGGGCTGCGAGGTGCGGGACCTGG	0.075	2.7	Unmapped	/	/	/	/
SAGE_001306	CATGGGGCAGGGAACGCGCGATGGCA	0.075	2.7	Unmapped	/	/	/	/
SAGE_001307	CATGGGGGCGGGTTTCGCGATCTTCG	0.075	2.7	Unmapped	/	/	/	/
SAGE_001308	CATGGTAACTGAGCATTTATGGTTAT	0.075	2.7	Unmapped	/	/	/	/
SAGE_001309	CATGGTACACAGGCTCTATGTGTGTA	0.075	2.7	Unmapped	/	/	/	/
SAGE_001310	CATGGTAGCTTATTTTTTCGTCTTTT	0.075	2.7	Unmapped	/	/	/	/
SAGE_001311	CATGGTATTTTTTTCAGAGATTTTGG	0.075	2.7	Unmapped	/	/	/	/
SAGE_001312	CATGGTCACCGGTCAGAGGTGTTTAT	0.075	2.7	Unmapped	/	/	/	/
SAGE_001313	CATGGTCCACGTGCCGGGCGACCTGT	0.075	2.7	Unmapped	/	/	/	/
SAGE_001314	CATGGTCCTGTTGCTCCGCGCCTTCG	0.075	2.7	Unmapped	/	/	/	/
SAGE_001315	CATGGTGATCAAGCAGCCGGTGGGGG	0.075	2.7	Unmapped	/	/	/	/
SAGE_001316	CATGGTGGCGACCGGGCTGTCCGGCC	0.075	2.7	Unmapped	/	/	/	/
SAGE_001317	CATGGTTATCTGGCCTATTTTGTTTT	0.075	2.7	Unmapped	/	/	/	/
SAGE_001318	CATGGTTCTGTGTTAAGTTTGAACTG	0.075	2.7	Unmapped	/	/	/	/
SAGE_001319	CATGGTTCTTTATATTCGGAAAAAAA	0.075	2.7	Unmapped	/	/	/	/
SAGE_001320	CATGGTTGAGATGTGAGCATTTCTTT	0.075	2.7	Unmapped	/	/	/	/
SAGE_001321	CATGGTTGGCCATTACCTCGGTGAGT	0.075	2.7	Unmapped	/	/	/	/
SAGE_001322	CATGGTTGTAATATTTATCTAAATGC	0.075	2.7	Unmapped	/	/	/	/
SAGE_001323	CATGGTTTAAGCTTAGCTTTTGACCC	0.075	2.7	Na_454_36289	26/26	Nicotiana attenuata	/	/
SAGE_001324	CATGGTTTCCTTTTCATTGGATATCT	0.075	2.7	Unmapped	/	/	/	/
SAGE_001325	CATGGTTTTCCTCTGTTAATGCTGAG	0.075	2.7	Unmapped	/	/	/	/
SAGE_001326	CATGTACGACCCGCGCTAGCCCGGGG	0.075	2.7	Unmapped	/	/	/	/
SAGE_001327	CATGTAGTTTCTTAACCTGTTTTCCT	0.075	2.7	Unmapped	/	/	/	/
SAGE_001328	CATGTATAATAGTATTTGGTTTTCTG	0.075	2.7	Unmapped	/	/	/	/
SAGE_001329	CATGTATTAAACTGTTTCTCTCTCTC	0.075	2.7	Unmapped	/	/	/	/
SAGE_001330	CATGTATTAGCACTAATTTTAATATT	0.075	2.7	Unmapped	/	/	/	/
SAGE_001331	CATGTATTTGTATCGACATTAATATA	0.075	2.7	Na_454_49990	26/27	Nicotiana attenuata	tr|B9FNY1|B9FNY1_ORYSJ	Putative uncharacterized protein
SAGE_001332	CATGTCAAAAATGTACCCTGCAATTG	0.075	2.7	Unmapped	/	/	/	/
SAGE_001333	CATGTCATTGAATTCCCGTATCGCCC	0.075	2.7	Unmapped	/	/	/	/
SAGE_001334	CATGTCATTTTTTAAAAGCTCGAGGG	0.075	2.7	Unmapped	/	/	/	/
SAGE_001335	CATGTCCCTCTTCCGCAAACTCTTCG	0.075	2.7	Unmapped	/	/	/	/
SAGE_001336	CATGTCCGTTTCCAAGTTCTGGTTCT	0.075	2.7	Unmapped	/	/	/	/
SAGE_001337	CATGTCGAGAAGTGGTACATTATGGG	0.075	2.7	Unmapped	/	/	/	/
SAGE_001338	CATGTCGAGTCTTTGTTATGGTATTT	0.075	2.7	Unmapped	/	/	/	/
SAGE_001339	CATGTCGCGCGCCTGTGGGGCTTTGG	0.075	2.7	Unmapped	/	/	/	/
SAGE_001340	CATGTCGGCGACGGCCGCGCCGGGCT	0.075	2.7	Unmapped	/	/	/	/
SAGE_001341	CATGTCGGTGCAGGTGAAGGTGGAGG	0.075	2.7	Unmapped	/	/	/	/
SAGE_001342	CATGTCTTGACGCCATTTCGATGCCT	0.075	2.7	Unmapped	/	/	/	/
SAGE_001343	CATGTCTTGCTCGCTTCCCTTTGTAG	0.075	2.7	Unmapped	/	/	/	/
SAGE_001344	CATGTGAATCAGATGAACTTAACCTA	0.075	2.7	Na_454_16670	26/26	Nicotiana attenuata	sp|O80674|BH106_ARATH	Transcription factor bHLH106
SAGE_001345	CATGTGAGAACGGATAGATGTTCTGT	0.075	2.7	Unmapped	/	/	/	/
SAGE_001346	CATGTGAGCGAGCAGGAACCGCTCGA	0.075	2.7	Unmapped	/	/	/	/
SAGE_001347	CATGTGAGCTATCCTCCAATCTCGGG	0.075	2.7	Unmapped	/	/	/	/
SAGE_001348	CATGTGAGTTCAATTGTTCCTTGTGT	0.075	2.7	Unmapped	/	/	/	/
SAGE_001349	CATGTGATAACATGAAGACATTGAAG	0.075	2.7	Na_454_70849	26/26	Nicotiana attenuata	/	/
SAGE_001349	CATGTGATAACATGAAGACATTGAAG	0.075	2.7	Na_454_65310	26/26	Nicotiana attenuata	/	/
SAGE_001350	CATGTGCAGAACTTGACTACTCGCTC	0.075	2.7	Na_454_07926	26/26	Nicotiana attenuata	sp|Q9SVG4|RETOL_ARATH	Reticuline oxidase-like protein
SAGE_001351	CATGTGCCTTATCTAAACAAACAAAT	0.075	2.7	Unmapped	/	/	/	/
SAGE_001352	CATGTGGCGCAAAACAAATCGGGGCG	0.075	2.7	Unmapped	/	/	/	/
SAGE_001353	CATGTGGCTGTGTAGCAGCTGTAGTT	0.075	2.7	Na_454_74020	26/26	Nicotiana attenuata	/	/
SAGE_001354	CATGTGGGGCGCAAAAGATTTGAACT	0.075	2.7	Unmapped	/	/	/	/
SAGE_001355	CATGTGGGGTTATCCCCACCCGTGGG	0.075	2.7	Unmapped	/	/	/	/
SAGE_001356	CATGTGGTCAAAAGGGTCTCCGCACT	0.075	2.7	Unmapped	/	/	/	/
SAGE_001357	CATGTGTCTATAAGATATTTTTGTTT	0.075	2.7	Unmapped	/	/	/	/
SAGE_001358	CATGTGTTGAACTTACTCATATATGC	0.075	2.7	Unmapped	/	/	/	/
SAGE_001359	CATGTGTTTGATTTTGAAATGGATAA	0.075	2.7	Unmapped	/	/	/	/
SAGE_001360	CATGTTAACTTTGTGCCGCAACTGTA	0.075	2.7	Unmapped	/	/	/	/
SAGE_001361	CATGTTAATAGAAACCTTGGCTTAAA	0.075	2.7	Unmapped	/	/	/	/
SAGE_001362	CATGTTATGATGTATTAAATTAACCA	0.075	2.7	Unmapped	/	/	/	/
SAGE_001363	CATGTTATGCCTGGACGAACGTTTCC	0.075	2.7	Unmapped	/	/	/	/
SAGE_001364	CATGTTCAAAGTGTGAGAATCGTTTT	0.075	2.7	Unmapped	/	/	/	/
SAGE_001365	CATGTTCAACAAAAAAAAAGAAAAAA	0.075	2.7	Unmapped	/	/	/	/
SAGE_001366	CATGTTCAATTGATCTAGTATTTCAT	0.075	2.7	Unmapped	/	/	/	/
SAGE_001367	CATGTTCCAATTTATTGAATGTTTAT	0.075	2.7	Unmapped	/	/	/	/
SAGE_001368	CATGTTCCATTGTCGCCTGTCGATGA	0.075	2.7	Unmapped	/	/	/	/
SAGE_001369	CATGTTCTGAGGTATTGCAGCATCAT	0.075	2.7	Unmapped	/	/	/	/
SAGE_001370	CATGTTCTTTACTCGGGAAAAAAAAA	0.075	2.7	Unmapped	/	/	/	/
SAGE_001371	CATGTTGAATAATGGGAACAAATGGG	0.075	2.7	Unmapped	/	/	/	/
SAGE_001372	CATGTTGACGTTGCCGAGCCTATGCG	0.075	2.7	Unmapped	/	/	/	/
SAGE_001373	CATGTTGATAAGTAGACAGCTCAACT	0.075	2.7	Unmapped	/	/	/	/
SAGE_001374	CATGTTGATATTTTTGTGATGTTCCT	0.075	2.7	Na_454_88822	26/26	Nicotiana attenuata	/	/
SAGE_001375	CATGTTGATCATTCTTTGGTGGACCT	0.075	2.7	Unmapped	/	/	/	/
SAGE_001376	CATGTTGCATTACGTAACAGTTAGGG	0.075	2.7	Unmapped	/	/	/	/
SAGE_001377	CATGTTGCTAGTGAAGTGAACTTCTG	0.075	2.7	Unmapped	/	/	/	/
SAGE_001378	CATGTTGCTGCAACGCTATCGCGACG	0.075	2.7	Unmapped	/	/	/	/
SAGE_001379	CATGTTTACTGGCTTTAATTATGTAT	0.075	2.7	Unmapped	/	/	/	/
SAGE_001380	CATGTTTCTTGTTCTGCTCTCTGTCT	0.075	2.7	Unmapped	/	/	/	/
SAGE_001381	CATGTTTGGTGGAACATCATATCGCT	0.075	2.7	Na_454_83762	26/26	Nicotiana attenuata	/	/
SAGE_001382	CATGTTTGTCACAGTGGTAGTAAATT	0.075	2.7	Unmapped	/	/	/	/
SAGE_001383	CATGTTTTATATATATAGACACGTAT	0.075	2.7	Unmapped	/	/	/	/
SAGE_001384	CATGTTTTTATATTGTTCCTGTTTTC	0.075	2.7	Na_454_24731	26/26	Nicotiana attenuata	/	/
SAGE_001385	CATGGGACTTTAACTAAAGAAGATGA	0.075	2.7	Unmapped	/	/	/	/
SAGE_001386	CATGCAATAGCTAGATTGGGAGGATA	0.075	2.7	Na_454_30990	26/26	Nicotiana attenuata	sp|Q9SYM9|Y1853_ARATH	Receptor-like serine/threonine-protein kinase At1g78530
SAGE_001386	CATGCAATAGCTAGATTGGGAGGATA	0.075	2.7	Na_454_06483	26/26	Nicotiana attenuata	sp|Q3E8J4|Y5168_ARATH	Probably inactive receptor-like protein kinase At5g41680
SAGE_001387	CATGCATAAGCATAATTGACCCAGGT	0.075	2.7	Unmapped	/	/	/	/
SAGE_001388	CATGTGTTCAGGTTGTAAAGACCTGG	0.075	2.7	Na_454_03518	26/26	Nicotiana attenuata	sp|O60155|YHY6_SCHPO	Putative prolyl-tRNA synthetase C19C7.06
SAGE_001389	CATGTGTACCGAAACCTTCTGAGCAT	0.075	2.7	Unmapped	/	/	/	/
SAGE_001390	CATGCTGCACCTGCTGCCTCTGAGGT	0.075	2.7	Unmapped	/	/	/	/
SAGE_001391	CATGAGACCTGCTTCCTTTAGAAAGT	0.075	2.7	Unmapped	/	/	/	/
SAGE_001392	CATGAAGGATTTAGAGAATATGTTGA	0.075	2.7	Unmapped	/	/	/	/
SAGE_001393	CATGGCAATGTATATCCGAGTCAAGC	0.075	2.7	Na_454_07656	26/26	Nicotiana attenuata	tr|A9PCX0|A9PCX0_POPTR	/
SAGE_001394	CATGACTTTGGAAGCTGCTTTGGCGG	0.075	2.7	Na_454_12164	26/26	Nicotiana attenuata	tr|A9P992|A9P992_POPTR	Predicted protein
SAGE_001395	CATGGCATCAATCACGCTCAATAAGA	0.075	2.7	Na_454_05484	26/26	Nicotiana attenuata	sp|Q9SZJ5|GLYM_ARATH	Serine hydroxymethyltransferase, mitochondrial
SAGE_001396	CATGATGTGTATTTCCCCTTTCACCT	0.075	2.7	Na_454_00391	26/26	Nicotiana attenuata	sp|P54260|GCST_SOLTU	Aminomethyltransferase, mitochondrial
SAGE_001397	CATGACCAAATTGACTTATTTAAATG	0.075	2.7	Na_454_28142	26/26	Nicotiana attenuata	tr|Q0JJV8|Q0JJV8_ORYSJ	Os01g0713900 protein
SAGE_001398	CATGGGGAATAATGTCCTAGTAAAGT	0.075	2.7	Unmapped	/	/	/	/
SAGE_001399	CATGGGGAATGATACGGCAGAAGAGC	0.075	2.7	Na_454_12995	26/26	Nicotiana attenuata	tr|B1PDV9|B1PDV9_ARATH	/
SAGE_001400	CATGGGCAATTGGAAGAGATCCTCAA	0.075	2.7	Na_454_34983	26/26	Nicotiana attenuata	sp|P79152|CP3AJ_CAPAE	Cytochrome P450 3A19
SAGE_001401	CATGAGCTAGACAGGGCAGAGTTTGC	0.075	2.7	Na_454_02707	26/26	Nicotiana attenuata	sp|Q08307|PPOE_SOLLC	Polyphenol oxidase E, chloroplastic
SAGE_001402	CATGTCCAATGAATTTCTTGTATACT	0.075	2.7	Unmapped	/	/	/	/
SAGE_001403	CATGGCGGGAGCTTAGTGCACTGGGC	0.075	2.7	Unmapped	/	/	/	/
SAGE_001404	CATGAAAGTATTGGCAGCTGATGGTT	0.075	2.7	Na_454_54580	26/26	Nicotiana attenuata	/	/
SAGE_001404	CATGAAAGTATTGGCAGCTGATGGTT	0.075	2.7	Na_454_31790	26/26	Nicotiana attenuata	tr|E1Z2B1|E1Z2B1_CHLVA	Putative uncharacterized protein
SAGE_001405	CATGCCCTCTCCTTTCATTTTCATAT	0.075	2.7	Unmapped	/	/	/	/
SAGE_001406	CATGACCGGCTTGGTATCTTACTGCC	0.075	2.7	Na_454_10474	26/26	Nicotiana attenuata	/	tr|Q0WLW5|Q0WLW5_ARATH
SAGE_001407	CATGTGCTGATAGATGCTGTGTGTGT	0.075	2.7	Unmapped	/	/	/	/
SAGE_001408	CATGTCAAGAAGATTTTCCTGTAATG	0.075	2.7	Unmapped	/	/	/	/
SAGE_001409	CATGTCCTGTTCTACTGGAGAACCAA	0.075	2.7	Unmapped	/	/	/	/
SAGE_001410	CATGCCTTCTCATTCACATATTAATT	0.075	2.7	Unmapped	/	/	/	/
SAGE_001411	CATGCAAGTCTTGTTCGTCTTTTGAT	0.075	2.7	Unmapped	/	/	/	/
SAGE_001412	CATGGTCTGAAGTCAGGTAAATTGTT	0.075	2.7	Na_454_22721	26/26	Nicotiana attenuata	sp|Q54KL5|WDR5_DICDI	WD repeat-containing protein 5 homolog
SAGE_001413	CATGCTTGATGGAATTTTTGGCGGGC	0.075	2.7	Na_454_30565	26/26	Nicotiana attenuata	tr|B9HIL0|B9HIL0_POPTR	/
SAGE_001413	CATGCTTGATGGAATTTTTGGCGGGC	0.075	2.7	Na_454_12300	26/26	Nicotiana attenuata	tr|B9HIL0|B9HIL0_POPTR	/
SAGE_001414	CATGAAGCACAATGGCAATGGCGCTA	0.075	2.7	Na_454_04718	26/26	Nicotiana attenuata	sp|Q5SP67|WDR26_DANRE	WD repeat-containing protein 26
SAGE_001415	CATGTTTTCGGGTGATATTTTGTATA	0.075	2.7	Na_454_20813	26/26	Nicotiana attenuata	tr|B9N1H3|B9N1H3_POPTR	Predicted protein
SAGE_001416	CATGAAAACATCGGTCCGAGTTTGCG	0.075	2.7	Na_454_09316	26/26	Nicotiana attenuata	sp|Q9LZD8|U89A2_ARATH	UDP-glycosyltransferase 89A2
SAGE_001417	CATGTTTGGTATCACCTAGTAGACTA	0.075	2.7	Na_454_01729	26/26	Nicotiana attenuata	tr|C6TMS2|C6TMS2_SOYBN	Putative uncharacterized protein
SAGE_001418	CATGGCAGCAATTCAAACCTCAAAAA	0.075	2.7	Unmapped	/	/	/	/
SAGE_001419	CATGTCCCACTAAATCCTTGTGCTGT	0.075	2.7	Na_454_69685	26/26	Nicotiana attenuata	/	/
SAGE_001419	CATGTCCCACTAAATCCTTGTGCTGT	0.075	2.7	Na_454_13103	26/26	Nicotiana attenuata	sp|Q9C9N6|PMI2_ARATH	Protein PLASTID MOVEMENT IMPAIRED 2
SAGE_001420	CATGGCAGAGATGAAATGATGATTCG	0.075	2.7	Na_454_20961	26/26	Nicotiana attenuata	/	/
SAGE_001420	CATGGCAGAGATGAAATGATGATTCG	0.075	2.7	Na_454_11635	26/26	Nicotiana attenuata	tr|D8QRH8|D8QRH8_SELML	Putative uncharacterized protein
SAGE_001421	CATGGGACATTTTGCTTATGGAGACT	0.075	2.7	Na_454_14690	26/26	Nicotiana attenuata	sp|Q9FN42|CLPP2_ARATH	ATP-dependent Clp protease proteolytic subunit 2, mitochondrial
SAGE_001422	CATGTTTCACCTTCAAGCAAAGGCTG	0.075	2.7	Unmapped	/	/	/	/
SAGE_001423	CATGTTCCAACTCAATCGGCTCAGAA	0.075	2.7	Unmapped	/	/	/	/
SAGE_001424	CATGCAGCTGCAAAAAACAAGGTTTT	0.075	2.7	Na_454_00860	26/26	Nicotiana attenuata	sp|Q9LZG0|ADK2_ARATH	Adenosine kinase 2
SAGE_001425	CATGAACGGCTACCAGAATGGCACTT	0.075	2.7	Na_454_00451	26/26	Nicotiana attenuata	sp|Q9SEH5|PMT3_TOBAC	Putrescine N-methyltransferase 3
SAGE_001426	CATGTGTCTTTTCCCAATTTGTTTTG	0.075	2.7	Unmapped	/	/	/	/
SAGE_001427	CATGGCTGCCAAGTTAGCCCCCGATA	0.075	2.7	Na_454_00521	26/26	Nicotiana attenuata	sp|Q5ZCI1|MPK10_ORYSJ	Mitogen-activated protein kinase 10
SAGE_001428	CATGAAGATTGGCCGTATTGAAGATG	0.075	2.7	Unmapped	/	/	/	/
SAGE_001429	CATGAGATCGAAACTTCAAGTGAAAA	0.075	2.7	Na_454_22583	26/26	Nicotiana attenuata	sp|P85191|CP450_HELAN	Cytochrome P450
SAGE_001430	CATGAGATTCCGGATTTTGGAAGTGT	0.075	2.7	Unmapped	/	/	/	/
SAGE_001431	CATGATGATTGCCTTTTGTCCTTTAT	0.075	2.7	Unmapped	/	/	/	/
SAGE_001432	CATGATTTTCAAATGAAGTTAAAGCT	0.075	2.7	Na_454_07572	26/26	Nicotiana attenuata	sp|Q9SVE7|MATE3_ARATH	MATE efflux family protein 3, chloroplastic
SAGE_001433	CATGCAGGTGCAGGCTTCATCGTGCT	0.075	2.7	Unmapped	/	/	/	/
SAGE_001434	CATGCATCAGAGGCATCGGATGGAAC	0.075	2.7	Na_454_14696	26/26	Nicotiana attenuata	tr|D7U5Y6|D7U5Y6_VITVI	/
SAGE_001435	CATGTAGCTTCTGGTTTATGTTATAC	0.075	2.7	Unmapped	/	/	/	/
SAGE_001436	CATGTTACTGATCTGTTTCTGACCGT	0.075	2.7	Na_454_57918	26/26	Nicotiana attenuata	/	/
SAGE_001436	CATGTTACTGATCTGTTTCTGACCGT	0.075	2.7	Na_454_13782	26/26	Nicotiana attenuata	tr|B9IBZ3|B9IBZ3_POPTR	/
SAGE_001437	CATGCAATAATTTCTAGTGGTTTCTC	0.075	2.7	Na_454_04523	26/26	Nicotiana attenuata	sp|Q08BH5|RBM46_DANRE	Probable RNA-binding protein 46
SAGE_001438	CATGCTTAAAGGGTACACCTGGTCCG	0.075	2.7	Na_454_16148	26/26	Nicotiana attenuata	/	/
SAGE_001439	CATGGGTGGATAATGAGTTTAAAGGA	0.075	2.7	Na_454_08425	26/26	Nicotiana attenuata	sp|Q39129|STR16_ARATH	Thiosulfate sulfurtransferase, chloroplastic
SAGE_001440	CATGGTATGGTTCGTACTTACCCAAT	0.075	2.7	Na_454_13331	26/26	Nicotiana attenuata	tr|B9SLR9|B9SLR9_RICCO	/
SAGE_001441	CATGTATTTTGTATTCATTTGATTCT	0.075	2.7	Unmapped	/	/	/	/
SAGE_001442	CATGTGCGCAGATGATATTCGAGGGG	0.075	2.7	Unmapped	/	/	/	/
SAGE_001443	CATGCTGCTTTTATCCTTCCTTGGAT	0.075	2.7	Unmapped	/	/	/	/
SAGE_001444	CATGCTGGACTTTCTAGGGCTTATCC	0.075	2.7	Unmapped	/	/	/	/
SAGE_001445	CATGTACAGTTATGCCTGTCCGTGGA	0.075	2.7	Unmapped	/	/	/	/
SAGE_001446	CATGTTAAGAGAGTCTTTAGTGTTCA	0.075	2.7	Na_454_02977	26/26	Nicotiana attenuata	sp|Q708Y0|EBF2_ARATH	EIN3-binding F-box protein 2
SAGE_001447	CATGAGCAATCTCTCATTGGAGGCTT	0.075	2.7	Unmapped	/	/	/	/
SAGE_001448	CATGACTCGGCTCACGGCAGATATCA	0.075	2.7	Na_454_35412	26/26	Nicotiana attenuata	/	tr|B4UW55|B4UW55_ARAHY
SAGE_001449	CATGAGGCGTTGTGTTTGACAATGTC	0.075	2.7	Unmapped	/	/	/	/
SAGE_001450	CATGAGTTTTATTTATTTGATGATTA	0.075	2.7	Na_454_37976	26/26	Nicotiana attenuata	/	/
SAGE_001451	CATGCAGAAAGTTTATCTTTTGAGCA	0.075	2.7	Unmapped	/	/	/	/
SAGE_001452	CATGCTGAAATACTCACTCTGTAGCC	0.075	2.7	Unmapped	/	/	/	/
SAGE_001453	CATGGATGATATGTCTTTGATCAAAG	0.075	2.7	Na_454_54856	26/26	Nicotiana attenuata	tr|B9HBH6|B9HBH6_POPTR	/
SAGE_001454	CATGGGTGACTACACCGATGATACTC	0.075	2.7	Na_454_51706	26/26	Nicotiana attenuata	/	/
SAGE_001455	CATGGTTTTCTTACAGTTCCTGAAGA	0.075	2.7	Unmapped	/	/	/	/
SAGE_001456	CATGTAACAATCTCATTGGTCATTTG	0.075	2.7	Unmapped	/	/	/	/
SAGE_001457	CATGTCATTGTACTTCATTATTAACC	0.075	2.7	Unmapped	/	/	/	/
SAGE_001458	CATGTCTTACGTACATAGAGCTAATG	0.075	2.7	Unmapped	/	/	/	/
SAGE_001459	CATGTGGCTTTGACCTTACCGGGAAT	0.075	2.7	Unmapped	/	/	/	/
SAGE_001460	CATGAAGAGATACATCAAGAACCTGA	0.075	2.7	Na_454_01562	26/26	Nicotiana attenuata	sp|P43349|TCTP_SOLTU	Translationally-controlled tumor protein homolog
SAGE_001461	CATGTTATTGTGGAGGCTGAACTGCC	0.075	2.7	Na_454_49553	26/26	Nicotiana attenuata	tr|Q0DY06|Q0DY06_ORYSJ	/
SAGE_001461	CATGTTATTGTGGAGGCTGAACTGCC	0.075	2.7	Na_454_44733	26/26	Nicotiana attenuata	tr|C0HG41|C0HG41_MAIZE	Putative uncharacterized protein
SAGE_001461	CATGTTATTGTGGAGGCTGAACTGCC	0.075	2.7	Na_454_02650	26/26	Nicotiana attenuata	sp|Q9FKT4|QKIL2_ARATH	KH domain-containing protein At5g56140
SAGE_001462	CATGGCCGTCGGCAAGAACAAGAGGA	0.075	2.7	Na_454_03681	26/26	Nicotiana attenuata	sp|Q285L8|RS3A_TOBAC	40S ribosomal protein S3a
SAGE_001463	CATGATTCTTATTCTCATTTTCGCTG	0.075	2.7	Unmapped	/	/	/	/
SAGE_001464	CATGTTGAATGCATACGCCATTGGCT	0.075	2.7	Na_454_12757	26/26	Nicotiana attenuata	sp|Q84TF5|RHA4A_ARATH	RING-H2 zinc finger protein RHA4a
SAGE_001465	CATGATATCTGAAAGGAATTCATTGC	0.075	2.7	Na_454_77068	26/26	Nicotiana attenuata	tr|Q45NJ2|Q45NJ2_MEDSA	/
SAGE_001465	CATGATATCTGAAAGGAATTCATTGC	0.075	2.7	Na_454_63647	26/26	Nicotiana attenuata	tr|Q45NJ2|Q45NJ2_MEDSA	/
SAGE_001465	CATGATATCTGAAAGGAATTCATTGC	0.075	2.7	Na_454_62922	26/26	Nicotiana attenuata	tr|Q45NJ2|Q45NJ2_MEDSA	/
SAGE_001465	CATGATATCTGAAAGGAATTCATTGC	0.075	2.7	Na_454_57682	26/26	Nicotiana attenuata	tr|Q45NJ2|Q45NJ2_MEDSA	/
SAGE_001465	CATGATATCTGAAAGGAATTCATTGC	0.075	2.7	Na_454_26225	26/26	Nicotiana attenuata	sp|Q9SA23|SYP51_ARATH	Syntaxin-51
SAGE_001465	CATGATATCTGAAAGGAATTCATTGC	0.075	2.7	Na_454_02698	26/26	Nicotiana attenuata	sp|Q9SA23|SYP51_ARATH	Syntaxin-51
SAGE_001466	CATGGCCAAAAGCTCCTTCAAATTGG	0.075	2.7	Na_454_95464	26/26	Nicotiana attenuata	/	/
SAGE_001466	CATGGCCAAAAGCTCCTTCAAATTGG	0.075	2.7	Na_454_04716	26/26	Nicotiana attenuata	sp|A2YS06|ATG8C_ORYSI	Autophagy-related protein 8C
SAGE_001467	CATGGCTGGGTTGGGTCTCTGTAAAA	0.075	2.7	Unmapped	/	/	/	/
SAGE_001468	CATGACTAATATTGGCAAGGAATGCC	1.2e-06	2.6	Unmapped	/	/	/	/
SAGE_001469	CATGCCCTACGGCATCGTGTCGATGG	1.2e-06	2.6	Unmapped	/	/	/	/
SAGE_001470	CATGTGCTGCGCAGCAAGGTCGCGGT	1.2e-06	2.6	Unmapped	/	/	/	/
SAGE_001471	CATGCTTCTTACAGGTTGGTCAACCT	6.2e-06	2.6	Na_454_25324	26/26	Nicotiana attenuata	/	tr|F2E4M1|F2E4M1_HORVD
SAGE_001471	CATGCTTCTTACAGGTTGGTCAACCT	6.2e-06	2.6	Na_454_00714	26/26	Nicotiana attenuata	sp|A7S4N4|SERIC_NEMVE	Probable serine incorporator
SAGE_001472	CATGCAAATTTTGTTTAGCCTTGTTT	3.2e-05	2.6	Na_454_07974	26/26	Nicotiana attenuata	sp|Q9M5L0|RL35_EUPES	60S ribosomal protein L35
SAGE_001473	CATGTTGGTCTAATTGGTGAAGCTAT	3.2e-05	2.6	Na_454_18126	26/26	Nicotiana attenuata	tr|F6HHG6|F6HHG6_VITVI	Putative uncharacterized protein
SAGE_001474	CATGAGCAGTTTAGAAGTAGGCATAT	3e-12	2.6	Unmapped	/	/	/	/
SAGE_001475	CATGGCACCGTGCCGCCAGCGACATT	2.1e-08	2.6	Unmapped	/	/	/	/
SAGE_001476	CATGATCGGATCTTAGCAAGGTGGCT	0.00017	2.6	Na_454_01004	26/26	Nicotiana attenuata	sp|Q803I2|ERGI3_DANRE	Endoplasmic reticulum-Golgi intermediate compartment protein 3
SAGE_001477	CATGTAGGTGACAATAACATTGTGTC	0.00017	2.6	Na_454_12358	26/26	Nicotiana attenuata	tr|Q9FFX8|Q9FFX8_ARATH	Uncharacterized protein
SAGE_001478	CATGGGTCCCGAGCCGTCCAAGCCGG	0.00017	2.6	Unmapped	/	/	/	/
SAGE_001479	CATGCAATCGCAAGGGTATGACTCCC	0.00017	2.6	Na_454_08336	26/26	Nicotiana attenuata	sp|Q502M6|ANR29_DANRE	Ankyrin repeat domain-containing protein 29
SAGE_001480	CATGGCAAACATTCAAAGCTGCACCT	0.00017	2.6	Na_454_15153	26/26	Nicotiana attenuata	sp|Q6PBT7|TIM14_DANRE	Mitochondrial import inner membrane translocase subunit TIM14
SAGE_001481	CATGAACACCAGGAGGATTGGTGATC	0.00017	2.6	Na_454_05590	26/26	Nicotiana attenuata	sp|D1I234|DRE2_VITVI	Anamorsin homolog
SAGE_001482	CATGAATAGATCAAGGAGCTCTCTCC	7.6e-11	2.6	Unmapped	/	/	/	/
SAGE_001483	CATGGAGATTCTGCAAACTTTGAGGT	1.1e-07	2.6	Unmapped	/	/	/	/
SAGE_001484	CATGCTGAACGTGTCCCATTATCCCT	2.2e-16	2.6	Na_454_09664	26/26	Nicotiana attenuata	sp|Q9XGI7|NAS_SOLLC	Nicotianamine synthase
SAGE_001485	CATGTCTATTTTGTCGTTTTTCCCTT	4.3e-28	2.6	Unmapped	/	/	/	/
SAGE_001486	CATGCAGATCTTTTGATGGTGTTTAT	6.4e-06	2.6	Unmapped	/	/	/	/
SAGE_001487	CATGGAAATTTGGACAGACTTTTGCC	6.4e-06	2.6	Na_454_11258	26/26	Nicotiana attenuata	sp|Q9LDJ3|EXP12_ARATH	Expansin-A12
SAGE_001488	CATGTATTTCATTGTATTCAGTGTCT	6.4e-06	2.6	Unmapped	/	/	/	/
SAGE_001489	CATGGTTGTGCTTTGGCATTGTAAAT	6.4e-06	2.6	Na_454_02069	26/26	Nicotiana attenuata	sp|A2YEZ6|SAP8_ORYSI	Zinc finger A20 and AN1 domain-containing stress-associated protein 8
SAGE_001490	CATGTCTTTCCAGTTTAACTTTTAAA	6.4e-06	2.6	Unmapped	/	/	/	/
SAGE_001491	CATGTTGGCTAAGTTATTGATTTTGT	6.4e-06	2.6	Unmapped	/	/	/	/
SAGE_001492	CATGTGGAATTTTTTCAGGTTGGAAA	6.4e-06	2.6	Na_454_43184	26/26	Nicotiana attenuata	tr|Q2HT59|Q2HT59_MEDTR	EXS, C-terminal
SAGE_001492	CATGTGGAATTTTTTCAGGTTGGAAA	6.4e-06	2.6	Na_454_17984	26/26	Nicotiana attenuata	tr|Q2HT59|Q2HT59_MEDTR	EXS, C-terminal
SAGE_001493	CATGATGATTTGGAAAATTTTACTGA	6.4e-06	2.6	Na_454_05738	26/26	Nicotiana attenuata	sp|Q9CA63|FBK29_ARATH	F-box/kelch-repeat protein At1g74510
SAGE_001494	CATGTGCTGGTTTTACCCTGCTGTAT	6.4e-06	2.6	Unmapped	/	/	/	/
SAGE_001495	CATGAAGGTATTTCGTATCGAAATAA	6.4e-06	2.6	Unmapped	/	/	/	/
SAGE_001496	CATGCTGCTGCGTCGCTTAAAAAAAA	6.4e-06	2.6	Unmapped	/	/	/	/
SAGE_001497	CATGTTTGCCTTTATCTAAAAAAAAA	6.4e-06	2.6	Unmapped	/	/	/	/
SAGE_001498	CATGTGCCAACTTCAATTTTACATCC	6.4e-06	2.6	Na_454_12879	26/26	Nicotiana attenuata	sp|P13917|7SB1_SOYBN	Basic 7S globulin
SAGE_001499	CATGCTAAGAGAGTGTCCATTATGCC	6.4e-06	2.6	Unmapped	/	/	/	/
SAGE_001500	CATGTGCTTTGCTGCTACTGCTTTTT	6.4e-06	2.6	Unmapped	/	/	/	/
SAGE_001501	CATGGCATTTTATGAGAGTCTACTCC	1.4e-12	2.6	Na_454_05451	26/26	Nicotiana attenuata	sp|P29675|SF3_HELAN	Pollen-specific protein SF3
SAGE_001502	CATGGTGCACGCATTGAAACAGCGGG	2.1e-17	2.6	Unmapped	/	/	/	/
SAGE_001503	CATGGGTGAGGGAGGTGTACCGGTCC	1.9e-09	2.6	Na_454_02142	26/26	Nicotiana attenuata	sp|Q9LHP1|RL74_ARATH	60S ribosomal protein L7-4
SAGE_001504	CATGTCACAAATGCATATGGTTATCT	2.7e-14	2.6	Na_454_15686	26/26	Nicotiana attenuata	tr|B9NEA1|B9NEA1_POPTR	Predicted protein
SAGE_001505	CATGGAAAGTACTTCTGAGTGTCTCC	0.00093	2.6	Na_454_06924	26/26	Nicotiana attenuata	sp|Q9LD28|H2A6_ARATH	Histone H2A.6
SAGE_001506	CATGGCCATCAACTGCATCCTCACCT	0.00093	2.6	Na_454_25585	26/26	Nicotiana attenuata	/	/
SAGE_001507	CATGATGTTGCATTTTGATTATAGCT	0.00093	2.6	Unmapped	/	/	/	/
SAGE_001508	CATGTGAAGCAGAGGGGGGTTATTGC	0.00093	2.6	Na_454_05842	26/26	Nicotiana attenuata	sp|Q9LFF1|PP281_ARATH	Pentatricopeptide repeat-containing protein At3g53700, chloroplastic
SAGE_001509	CATGAAGCTCGAGAGAGAGCACACTT	0.00093	2.6	Na_454_16109	26/26	Nicotiana attenuata	sp|P43255|CSN8_ARATH	COP9 signalosome complex subunit 8
SAGE_001510	CATGATGCTCAAAATCAGGAACTGCT	0.00093	2.6	Na_454_04539	26/26	Nicotiana attenuata	sp|Q43468|STIP_SOYBN	Heat shock protein STI
SAGE_001511	CATGAGAAAATGAAAGGCGTTGTACA	0.00093	2.6	Na_454_44973	26/26	Nicotiana attenuata	/	/
SAGE_001512	CATGTCGGAGAAGCACTCCAGCGGGG	0.00093	2.6	Unmapped	/	/	/	/
SAGE_001513	CATGTTGGATTTCATTCGATCAGGTC	0.00093	2.6	Na_454_16007	26/26	Nicotiana attenuata	sp|Q9UUC6|SMD3_SCHPO	Probable small nuclear ribonucleoprotein Sm D3
SAGE_001514	CATGATGGATATGCTAATACTGGGAC	0.00093	2.6	Na_454_85887	26/26	Nicotiana attenuata	/	/
SAGE_001515	CATGTTTATTATGACAATTATTTCTT	2.8e-06	2.6	Na_454_11494	26/26	Nicotiana attenuata	tr|D7SNW9|D7SNW9_VITVI	/
SAGE_001516	CATGTTTGAATCATTGTAAGAGGCTA	3.5e-94	2.6	Na_454_01616	26/26	Nicotiana attenuata	sp|P80022|RNLE_SOLLC	Extracellular ribonuclease LE
SAGE_001517	CATGCTTGCCGCTTCCACCGTGGCTA	2.3e-08	2.5	Na_454_06857	26/26	Nicotiana attenuata	/	/
SAGE_001518	CATGTAATTTTGGGGGTCTGTTGTAT	2.3e-08	2.5	Na_454_01370	26/26	Nicotiana attenuata	sp|Q9XGS0|TRXM_BRANA	Thioredoxin M-type, chloroplastic
SAGE_001519	CATGACCAACCGGTCGTCCACCGGAT	7.7e-05	2.5	Na_454_23026	26/26	Nicotiana attenuata	tr|D7TIA5|D7TIA5_VITVI	/
SAGE_001520	CATGTGCGAAGTACTTTAGTATCGTC	7.7e-05	2.5	Na_454_03692	26/26	Nicotiana attenuata	sp|Q9C9Z5|NDUA1_ARATH	NADH dehydrogenase [ubiquinone] 1 alpha subcomplex subunit 1
SAGE_001521	CATGACATGTACATGAAGGTGAAGGG	7.7e-05	2.5	Na_454_19850	26/26	Nicotiana attenuata	sp|Q9LUQ6|RL192_ARATH	60S ribosomal protein L19-2
SAGE_001521	CATGACATGTACATGAAGGTGAAGGG	7.7e-05	2.5	Na_454_05789	26/26	Nicotiana attenuata	sp|Q9LUQ6|RL192_ARATH	60S ribosomal protein L19-2
SAGE_001521	CATGACATGTACATGAAGGTGAAGGG	7.7e-05	2.5	Na_454_00872	26/26	Nicotiana attenuata	sp|Q9LUQ6|RL192_ARATH	60S ribosomal protein L19-2
SAGE_001521	CATGACATGTACATGAAGGTGAAGGG	7.7e-05	2.5	Na_454_00820	26/26	Nicotiana attenuata	sp|Q9LUQ6|RL192_ARATH	60S ribosomal protein L19-2
SAGE_001522	CATGGTGGTTGAGAAAATTGGTGACT	0.0051	2.5	Na_454_15013	26/26	Nicotiana attenuata	sp|Q9ST99|PROF2_TOBAC	Profilin-2
SAGE_001523	CATGGAATCGAAGTCAGCTGCTGAAC	0.0051	2.5	Na_454_10947	26/26	Nicotiana attenuata	/	tr|Q8L6C0|Q8L6C0_SACOF
SAGE_001523	CATGGAATCGAAGTCAGCTGCTGAAC	0.0051	2.5	Na_454_00136	26/26	Nicotiana attenuata	sp|P27154|CAPP_TOBAC	Phosphoenolpyruvate carboxylase
SAGE_001524	CATGAAAGGCAGAGATTGGTTCTGGA	0.0051	2.5	Na_454_04588	26/26	Nicotiana attenuata	tr|F6GVM2|F6GVM2_VITVI	/
SAGE_001525	CATGAAGGCCAGTTGAAAGTCCAGCC	0.0051	2.5	Na_454_02594	26/26	Nicotiana attenuata	sp|Q6G329|RND_BARHE	Ribonuclease D
SAGE_001526	CATGCTGAGTTAAACATATAGAAGCC	0.0051	2.5	Unmapped	/	/	/	/
SAGE_001527	CATGAATCTTACCTTTTTGTACCTTT	0.0051	2.5	Unmapped	/	/	/	/
SAGE_001528	CATGTACATAATTCATAGGGATTGAT	0.0051	2.5	Unmapped	/	/	/	/
SAGE_001529	CATGTAATATGATCATTCATACTCCC	0.0051	2.5	Unmapped	/	/	/	/
SAGE_001530	CATGTTGAAGAGCAATTTGCTAGTGG	0.0051	2.5	Na_454_01284	26/26	Nicotiana attenuata	sp|Q08069|RS8_MAIZE	40S ribosomal protein S8
SAGE_001531	CATGCTTTGAGGCAGTAGCGAAAGCC	0.0051	2.5	Unmapped	/	/	/	/
SAGE_001532	CATGTGTTCCTAGTTTTGATGCATTT	0.0051	2.5	Unmapped	/	/	/	/
SAGE_001533	CATGCAAAATGGGTTGAAGATCTATT	0.0051	2.5	Na_454_38959	26/26	Nicotiana attenuata	tr|F6GZJ1|F6GZJ1_VITVI	/
SAGE_001533	CATGCAAAATGGGTTGAAGATCTATT	0.0051	2.5	Na_454_30204	26/26	Nicotiana attenuata	/	/
SAGE_001533	CATGCAAAATGGGTTGAAGATCTATT	0.0051	2.5	Na_454_27031	26/26	Nicotiana attenuata	/	/
SAGE_001534	CATGAAGCCAGAGGCGGAGGAGGGAT	0.0051	2.5	Na_454_03395	26/26	Nicotiana attenuata	sp|P54122|RNJ_CORGL	Ribonuclease J
SAGE_001535	CATGTTAAGTATAATTTGCGGTGAGT	0.0051	2.5	Na_454_03414	26/26	Nicotiana attenuata	tr|B9MZ14|B9MZ14_POPTR	/
SAGE_001536	CATGTTGCTGCTGCAGGTGGCAGGTC	0.0051	2.5	Na_454_26422	26/26	Nicotiana attenuata	/	tr|B4FA29|B4FA29_MAIZE
SAGE_001537	CATGCATGGTGATCTAAGAGGCGCTA	0.0051	2.5	Na_454_75173	26/26	Nicotiana attenuata	/	/
SAGE_001537	CATGCATGGTGATCTAAGAGGCGCTA	0.0051	2.5	Na_454_42001	26/26	Nicotiana attenuata	/	/
SAGE_001537	CATGCATGGTGATCTAAGAGGCGCTA	0.0051	2.5	Na_454_19502	26/26	Nicotiana attenuata	/	/
SAGE_001537	CATGCATGGTGATCTAAGAGGCGCTA	0.0051	2.5	Na_454_19203	26/26	Nicotiana attenuata	/	/
SAGE_001537	CATGCATGGTGATCTAAGAGGCGCTA	0.0051	2.5	Na_454_17161	26/26	Nicotiana attenuata	/	/
SAGE_001537	CATGCATGGTGATCTAAGAGGCGCTA	0.0051	2.5	Na_454_16395	26/26	Nicotiana attenuata	/	/
SAGE_001538	CATGAAGCGCGCCAGCGCCATCGTCA	0.0051	2.5	Unmapped	/	/	/	/
SAGE_001539	CATGAATAAGCAAAAGTAATCTTGGG	0.0051	2.5	Unmapped	/	/	/	/
SAGE_001540	CATGAGTTAGATGAAATAATAAGTAT	0.0051	2.5	Unmapped	/	/	/	/
SAGE_001541	CATGCAGGAACTGACCCAACTGTTGA	0.0051	2.5	Unmapped	/	/	/	/
SAGE_001542	CATGCATGATTAATAGACTTTTCCTT	0.0051	2.5	Unmapped	/	/	/	/
SAGE_001543	CATGCGCCGACGGCGTGTTGGCCAGC	0.0051	2.5	Unmapped	/	/	/	/
SAGE_001544	CATGGAGCTGGACGCCCTCGAATCCC	0.0051	2.5	Unmapped	/	/	/	/
SAGE_001545	CATGGAGTCCTCCCAGGTTTTGAATC	0.0051	2.5	Na_454_36498	26/26	Nicotiana attenuata	tr|B9H4U8|B9H4U8_POPTR	/
SAGE_001546	CATGGTCAAATTAAAATTGATTCATC	0.0051	2.5	Unmapped	/	/	/	/
SAGE_001547	CATGGAGCAAAACCATATCAGGGGCA	0.0051	2.5	Na_454_52806	26/26	Nicotiana attenuata	/	/
SAGE_001547	CATGGAGCAAAACCATATCAGGGGCA	0.0051	2.5	Na_454_01594	26/26	Nicotiana attenuata	sp|Q3HVN1|AGUB_SOLTU	N-carbamoylputrescine amidase
SAGE_001548	CATGGTTTACCTCTTTATTCTGCACT	0.0051	2.5	Unmapped	/	/	/	/
SAGE_001549	CATGTGACTTCTTGTAATTATGGTGG	0.0051	2.5	Unmapped	/	/	/	/
SAGE_001550	CATGTTCAGAGATGATGAGTTAAGTT	0.0051	2.5	Unmapped	/	/	/	/
SAGE_001551	CATGACATGTCCAGATCTTACTTCTA	0.0051	2.5	Na_454_05443	26/26	Nicotiana attenuata	sp|Q5QM99|RL37A_ORYSJ	60S ribosomal protein L37a
SAGE_001552	CATGGGAGGATGTTTGGCTGCTGTGT	0.0051	2.5	Na_454_41098	26/26	Nicotiana attenuata	/	/
SAGE_001553	CATGTTAAATATAATAGTCATAAACA	0.0051	2.5	Unmapped	/	/	/	/
SAGE_001554	CATGGATAAGGCTGTATGGGAGGTTT	0.0051	2.5	Na_454_10634	26/26	Nicotiana attenuata	/	tr|D7SNG6|D7SNG6_VITVI
SAGE_001555	CATGGAAACTGAAGGTGAAGGTGTCC	2.1e-09	2.5	Na_454_23428	26/26	Nicotiana attenuata	tr|D7T3B8|D7T3B8_VITVI	Putative uncharacterized protein
SAGE_001555	CATGGAAACTGAAGGTGAAGGTGTCC	2.1e-09	2.5	Na_454_13939	26/26	Nicotiana attenuata	sp|Q7T339|CHMP5_DANRE	Charged multivesicular body protein 5
SAGE_001556	CATGACGGTAATCGCACGGCTCGAAC	1.2e-07	2.5	Unmapped	/	/	/	/
SAGE_001557	CATGAAGATTAAGGTAGTCGCCCCAC	3.9e-38	2.5	Na_454_02426	26/26	Nicotiana attenuata	sp|P30171|ACT11_SOLTU	Actin-97
SAGE_001558	CATGTGTAAAGTTCAGTCAGTAACCT	1.1e-08	2.5	Na_454_16725	26/26	Nicotiana attenuata	sp|Q5PNN8|HINT3_DANRE	Histidine triad nucleotide-binding protein 3
SAGE_001559	CATGTATGCACTCTCTGTTTGGCAGC	0.00041	2.5	Unmapped	/	/	/	/
SAGE_001560	CATGCAAGTGAAGGTCTCTGATTGTT	0.00041	2.5	Na_454_16036	26/26	Nicotiana attenuata	tr|B9IH49|B9IH49_POPTR	Predicted protein
SAGE_001561	CATGTATACGGCTCCGACGCAAGAGG	0.00041	2.5	Unmapped	/	/	/	/
SAGE_001562	CATGGTTTTAGTTTGTTTTCAAGTTT	0.00041	2.5	Unmapped	/	/	/	/
SAGE_001563	CATGATTTCCAACTCAACCAGTGTCG	9.7e-10	2.5	Na_454_00005	26/26	Nicotiana attenuata	sp|P33629|TBA_PRUDU	Tubulin alpha chain
SAGE_001564	CATGTACACTTTGCTGCACTGAGCTT	1.5e-14	2.5	Na_454_28491	26/26	Nicotiana attenuata	/	/
SAGE_001565	CATGCAACGCCGTTAGCTGTTCAGTC	2.4e-19	2.5	Unmapped	/	/	/	/
SAGE_001566	CATGCTCGTCGTTGTTCTCGCCACCG	3e-48	2.5	Na_454_23597	26/26	Nicotiana attenuata	/	/
SAGE_001567	CATGAATAGGATAATGGTCCTTGCTA	3.5e-05	2.5	Na_454_28047	26/26	Nicotiana attenuata	/	/
SAGE_001568	CATGGTTTATTCGCAAGATCATTGGT	3e-06	2.5	Na_454_31632	26/26	Nicotiana attenuata	sp|O59707|UPS2_SCHPO	UPS-like protein C36.10
SAGE_001569	CATGAATATTCAATACAATAGAACAT	3e-06	2.5	Unmapped	/	/	/	/
SAGE_001570	CATGTTGAGAAGCGACAGTCGTCTCT	2.3e-09	2.5	Na_454_13134	26/26	Nicotiana attenuata	sp|O81316|SCL6_ARATH	Scarecrow-like protein 6
SAGE_001571	CATGAGTCATAGACACCCACACTCTT	2.2e-41	2.4	Unmapped	/	/	/	/
SAGE_001572	CATGGAGCCTGTAAATCTTCAATTTG	2e-05	2.4	Unmapped	/	/	/	/
SAGE_001573	CATGGCAGGAGAAGTCAAGAACCATT	2e-05	2.4	Unmapped	/	/	/	/
SAGE_001574	CATGTTCTGGTTCAGCAGCAAAAAAA	2e-05	2.4	Unmapped	/	/	/	/
SAGE_001575	CATGTGTTTGTGATGTCGTCGATTTG	2e-05	2.4	Unmapped	/	/	/	/
SAGE_001576	CATGCCTTGAGCTTTTGTTCAACGCT	2e-05	2.4	Unmapped	/	/	/	/
SAGE_001577	CATGGGGTGTGCGTGTGTTGGAAAAA	2e-05	2.4	Unmapped	/	/	/	/
SAGE_001578	CATGCTGCTGTTATTATCCAAAAAAA	2e-05	2.4	Unmapped	/	/	/	/
SAGE_001579	CATGTTTATCTTTCTCCAAAAAAAAA	2e-05	2.4	Unmapped	/	/	/	/
SAGE_001580	CATGGATACAACATATTCTTATTTGG	2e-05	2.4	Na_454_22022	26/26	Nicotiana attenuata	/	tr|F2D8Y0|F2D8Y0_HORVD
SAGE_001581	CATGAAGGTGAATAGATGCTTTGAAG	2e-05	2.4	Unmapped	/	/	/	/
SAGE_001582	CATGTCCTTCTACTATTGTTTTGTCT	2e-05	2.4	Na_454_45507	26/26	Nicotiana attenuata	tr|D7SUS4|D7SUS4_VITVI	/
SAGE_001583	CATGTATTGATTTTTAAGGTTTCTTA	2e-05	2.4	Na_454_16130	26/26	Nicotiana attenuata	/	/
SAGE_001584	CATGGCGAATATGGTTGAGTTCTTGG	2e-05	2.4	Unmapped	/	/	/	/
SAGE_001585	CATGAGTAGCGTTAAAGGAAAAAAAA	2e-05	2.4	Unmapped	/	/	/	/
SAGE_001586	CATGATTTTGAATTTGCATCTGAAAA	2e-05	2.4	Unmapped	/	/	/	/
SAGE_001587	CATGCCCCTAGTTTACATTAAAGAGT	2e-05	2.4	Unmapped	/	/	/	/
SAGE_001588	CATGGCCTGGGCTTGAGCATCTTCCG	2e-05	2.4	Unmapped	/	/	/	/
SAGE_001589	CATGGTTTCATACACATTTGTCCAAA	2e-05	2.4	Unmapped	/	/	/	/
SAGE_001590	CATGCTGCAGAGCTCTGGTGCTTTTG	2e-05	2.4	Unmapped	/	/	/	/
SAGE_001591	CATGTTTCATTTGTTGCAGTTGGATA	2e-05	2.4	Na_454_48385	26/26	Nicotiana attenuata	/	/
SAGE_001592	CATGCACTTGTGACATCAGGTTTTGG	2e-05	2.4	Unmapped	/	/	/	/
SAGE_001593	CATGATTATTTCAGAGAAGAACCGTA	0.0022	2.4	Na_454_05512	26/26	Nicotiana attenuata	sp|Q9LTF2|RS103_ARATH	40S ribosomal protein S10-3
SAGE_001594	CATGATGCAGCTGGGTTGTGATGGCG	0.0022	2.4	Na_454_09297	26/26	Nicotiana attenuata	sp|Q9ZNR6|PDX12_ARATH	Probable pyridoxal biosynthesis protein PDX1.2
SAGE_001595	CATGTAAAGCAAGTGAGACCAACTAC	0.0022	2.4	Na_454_31309	26/26	Nicotiana attenuata	sp|Q8LE94|RING3_ARATH	E3 ubiquitin-protein ligase At3g02290
SAGE_001596	CATGTGATTCTTTCCTTTGTTCTGTG	0.0022	2.4	Na_454_12644	26/26	Nicotiana attenuata	/	/
SAGE_001597	CATGGGGCGTAAGTCCCACGGAGCTT	0.0022	2.4	Unmapped	/	/	/	/
SAGE_001598	CATGGATATTGTGTAAATCTATGCTA	0.0022	2.4	Na_454_09217	26/26	Nicotiana attenuata	/	/
SAGE_001599	CATGATTATGAACGAAGATTTTCAGG	0.0022	2.4	Na_454_42554	26/26	Nicotiana attenuata	/	/
SAGE_001599	CATGATTATGAACGAAGATTTTCAGG	0.0022	2.4	Na_454_14582	26/26	Nicotiana attenuata	/	/
SAGE_001600	CATGAAGGCGAGGTGCTGTTCGTGCT	0.0022	2.4	Unmapped	/	/	/	/
SAGE_001601	CATGGCGACGGGCGAGCGAATCGAAC	0.0022	2.4	Unmapped	/	/	/	/
SAGE_001602	CATGGCGGTGATGTCTACTCCTTCCG	0.0022	2.4	Unmapped	/	/	/	/
SAGE_001603	CATGATCTATCACAGTTCATTCAGTG	0.0022	2.4	Unmapped	/	/	/	/
SAGE_001604	CATGGTGGCAAAGGAGCGGTGGATCT	0.03	2.4	Na_454_00322	26/26	Nicotiana attenuata	sp|Q9SPK5|FTHS_ARATH	Formate--tetrahydrofolate ligase
SAGE_001605	CATGGTTATGCTCGGGAGAAAGAGCA	0.03	2.4	Na_454_00286	26/26	Nicotiana attenuata	sp|P30360|CADH2_TOBAC	Probable cinnamyl alcohol dehydrogenase 2
SAGE_001606	CATGAATTTGCTACCCGTTTGGGAAA	0.03	2.4	Na_454_01982	26/26	Nicotiana attenuata	sp|P46300|RS4_SOLTU	40S ribosomal protein S4
SAGE_001607	CATGGACGGAACAACGGAAAGAAGCT	0.03	2.4	Na_454_33124	26/26	Nicotiana attenuata	sp|P51427|RS52_ARATH	40S ribosomal protein S5-2
SAGE_001607	CATGGACGGAACAACGGAAAGAAGCT	0.03	2.4	Na_454_10848	26/26	Nicotiana attenuata	sp|O65731|RS5_CICAR	40S ribosomal protein S5
SAGE_001607	CATGGACGGAACAACGGAAAGAAGCT	0.03	2.4	Na_454_02039	26/26	Nicotiana attenuata	sp|P51427|RS52_ARATH	40S ribosomal protein S5-2
SAGE_001608	CATGAACTTGGGATGTGCCACTGGAC	0.03	2.4	Na_454_85680	26/26	Nicotiana attenuata	/	sp|P26799|SAHH_STRFR
SAGE_001608	CATGAACTTGGGATGTGCCACTGGAC	0.03	2.4	Na_454_00274	26/26	Nicotiana attenuata	sp|P68172|SAHH_NICSY	Adenosylhomocysteinase
SAGE_001609	CATGCAATGGATGCTGGAGCAAACAC	0.03	2.4	Na_454_03364	26/26	Nicotiana attenuata	tr|F6HUD6|F6HUD6_VITVI	/
SAGE_001610	CATGGAAGATCATCCAGGTGGTGATG	0.03	2.4	Na_454_52045	26/26	Nicotiana attenuata	/	/
SAGE_001610	CATGGAAGATCATCCAGGTGGTGATG	0.03	2.4	Na_454_18580	26/26	Nicotiana attenuata	sp|Q42342|CYB51_ARATH	Cytochrome b5 isoform 1
SAGE_001611	CATGGAATGGACCCTAGAGCACCCTG	0.03	2.4	Na_454_06106	26/26	Nicotiana attenuata	sp|Q9XF57|PEX7_ARATH	Peroxisome biogenesis protein 7
SAGE_001612	CATGAAGTGGAATATGTTGAAGGCTA	0.03	2.4	Na_454_19873	26/26	Nicotiana attenuata	/	/
SAGE_001613	CATGGATTCTAATGGAAATGGAGCTG	0.03	2.4	Na_454_74180	26/26	Nicotiana attenuata	sp|Q9FZ75|CML15_ARATH	Probable calcium-binding protein CML15
SAGE_001614	CATGCTGTTAAAGTTTTCAAGATGGT	0.03	2.4	Na_454_55278	26/26	Nicotiana attenuata	sp|Q941P9|HBL2_SOLLC	Non-symbiotic hemoglobin 2
SAGE_001615	CATGAAGGTGAATGGGGAACTGTTGG	0.03	2.4	Na_454_00209	26/26	Nicotiana attenuata	sp|P85524|KIRO_ACTDE	Kirola
SAGE_001616	CATGGTGGAGGTGCCAAAGTTCAAGT	0.03	2.4	Na_454_01421	26/26	Nicotiana attenuata	sp|Q6F2U9|SYK_ORYSJ	Lysyl-tRNA synthetase
SAGE_001617	CATGAAGAAGAAAAAGAGAATCAAAT	0.03	2.4	Na_454_22637	26/26	Nicotiana attenuata	/	/
SAGE_001618	CATGAGCTTGGCTGTTTGTTTACCTA	0.03	2.4	Na_454_54286	26/26	Nicotiana attenuata	/	/
SAGE_001618	CATGAGCTTGGCTGTTTGTTTACCTA	0.03	2.4	Na_454_33658	26/26	Nicotiana attenuata	tr|B9RQ45|B9RQ45_RICCO	/
SAGE_001619	CATGGTACCGAGAGAGTGGAGAAGAC	0.03	2.4	Na_454_21382	26/26	Nicotiana attenuata	tr|F6H0B2|F6H0B2_VITVI	/
SAGE_001620	CATGCTATGCAATATTTGTGAATCTT	0.03	2.4	Na_454_16893	26/26	Nicotiana attenuata	sp|Q8RY99|RECAM_ARATH	DNA repair protein recA homolog 2, mitochondrial
SAGE_001621	CATGTATTTGTTCAGCATTCTTTGCT	0.03	2.4	Na_454_25367	26/26	Nicotiana attenuata	/	/
SAGE_001622	CATGATGACTTCTTGGGAATGTTGAG	0.03	2.4	Na_454_49008	26/26	Nicotiana attenuata	/	/
SAGE_001622	CATGATGACTTCTTGGGAATGTTGAG	0.03	2.4	Na_454_08586	26/26	Nicotiana attenuata	tr|D8R6N7|D8R6N7_SELML	Putative uncharacterized protein
SAGE_001623	CATGTCCATCGACAAGTTGGATCGAA	0.03	2.4	Na_454_06555	26/26	Nicotiana attenuata	tr|B9SBE6|B9SBE6_RICCO	/
SAGE_001624	CATGAGCTGTACATAATAGTTTGAGA	0.03	2.4	Unmapped	/	/	/	/
SAGE_001625	CATGATTCTCTCTCTCTCTTTTTTTT	0.03	2.4	Unmapped	/	/	/	/
SAGE_001626	CATGGAATACCTAATCCTCTTTAAAT	0.03	2.4	Unmapped	/	/	/	/
SAGE_001627	CATGTTGCTTGTATTGATAAATGGCT	0.03	2.4	Na_454_42216	26/26	Nicotiana attenuata	tr|A5ATC5|A5ATC5_VITVI	Putative uncharacterized protein
SAGE_001628	CATGCTCCTCGAAACAGCTAATGTTT	0.03	2.4	Na_454_22707	26/26	Nicotiana attenuata	/	tr|E1ZLD7|E1ZLD7_CHLVA
SAGE_001629	CATGAATGATATTATACTGGAATTAC	0.03	2.4	Na_454_07698	26/26	Nicotiana attenuata	sp|Q32HA3|ZNUC_SHIDS	Zinc import ATP-binding protein ZnuC
SAGE_001630	CATGCGTCTGGATGTGTAACGTTGTC	0.03	2.4	Unmapped	/	/	/	/
SAGE_001631	CATGATTTGTGAATTTGGTTCCGTAT	0.03	2.4	Unmapped	/	/	/	/
SAGE_001632	CATGCTAGGAGATGCTATGTTGTGTG	0.03	2.4	Na_454_50100	26/26	Nicotiana attenuata	/	/
SAGE_001632	CATGCTAGGAGATGCTATGTTGTGTG	0.03	2.4	Na_454_03091	26/26	Nicotiana attenuata	sp|O82204|RL281_ARATH	60S ribosomal protein L28-1
SAGE_001633	CATGGGTGTTGCAACTTTTACTCAAG	0.03	2.4	Na_454_22203	26/26	Nicotiana attenuata	sp|P17642|PRS2_SOLTU	Pathogenesis-related protein STH-2
SAGE_001634	CATGATGATAAATTTGAAGGCTTGTT	0.03	2.4	Na_454_54748	26/26	Nicotiana attenuata	/	/
SAGE_001635	CATGTGATCAAACCTGTGATCCCAGC	0.03	2.4	Na_454_00183	26/26	Nicotiana attenuata	sp|P43282|METK3_SOLLC	S-adenosylmethionine synthase 3
SAGE_001636	CATGCAACAAGTAGTCTCTGAGCGCT	0.03	2.4	Na_454_94938	26/26	Nicotiana attenuata	/	/
SAGE_001636	CATGCAACAAGTAGTCTCTGAGCGCT	0.03	2.4	Na_454_15098	26/26	Nicotiana attenuata	sp|O42661|SMD1_SCHPO	Probable small nuclear ribonucleoprotein Sm D1
SAGE_001637	CATGCGAAGGGTGGTCAATTGATCGC	0.03	2.4	Unmapped	/	/	/	/
SAGE_001638	CATGTAACATACATCTCATATGGACT	0.03	2.4	Na_454_10409	26/26	Nicotiana attenuata	sp|Q2JJQ0|TRMB_SYNJB	tRNA (guanine-N(7)-)-methyltransferase
SAGE_001639	CATGGATCAACCGTTAGAGATTGTAG	0.03	2.4	Na_454_04871	26/26	Nicotiana attenuata	sp|O24467|LE14B_PRUAR	/
SAGE_001640	CATGCTCTAATGTGCTTTTGCGGTGA	0.03	2.4	Unmapped	/	/	/	/
SAGE_001641	CATGATGCATCTACTGTTGACAATAA	0.03	2.4	Unmapped	/	/	/	/
SAGE_001642	CATGTGATGATGGAGATGAAGAATGC	0.03	2.4	Unmapped	/	/	/	/
SAGE_001643	CATGTTATTGCATTTTGATTCAGTTG	0.03	2.4	Na_454_03370	26/27	Nicotiana attenuata	sp|Q8RXV3|P2C59_ARATH	Probable protein phosphatase 2C 59
SAGE_001644	CATGGGGCTTTCTTGCTTTGCTTGTT	0.03	2.4	Unmapped	/	/	/	/
SAGE_001645	CATGGGGAGAAGCCTACGACCAGTTG	0.03	2.4	Na_454_55278	26/26	Nicotiana attenuata	sp|Q941P9|HBL2_SOLLC	Non-symbiotic hemoglobin 2
SAGE_001645	CATGGGGAGAAGCCTACGACCAGTTG	0.03	2.4	Na_454_07179	26/26	Nicotiana attenuata	sp|Q941P9|HBL2_SOLLC	Non-symbiotic hemoglobin 2
SAGE_001646	CATGGGACGCTGCTCATGTAAATTTC	0.03	2.4	Na_454_05186	26/26	Nicotiana attenuata	sp|Q945M1|NDUB9_ARATH	NADH dehydrogenase [ubiquinone] 1 beta subcomplex subunit 9
SAGE_001647	CATGTTTCTATATTGTTTTTGAGGTG	0.03	2.4	Na_454_07802	26/26	Nicotiana attenuata	sp|Q9FN02|PPP7_ARATH	Serine/threonine-protein phosphatase 7
SAGE_001648	CATGCTGCTGAAAGAAAGAAGCTACA	0.03	2.4	Unmapped	/	/	/	/
SAGE_001649	CATGATTTGATACTCAAACTCCATTT	0.03	2.4	Unmapped	/	/	/	/
SAGE_001650	CATGACATTTTGCATACCAATACTCA	0.03	2.4	Na_454_24334	26/26	Nicotiana attenuata	/	/
SAGE_001650	CATGACATTTTGCATACCAATACTCA	0.03	2.4	Na_454_17753	26/26	Nicotiana attenuata	sp|P85524|KIRO_ACTDE	Kirola
SAGE_001651	CATGAATTTTGTTGAGTCTTGGATCT	0.03	2.4	Na_454_40480	26/26	Nicotiana attenuata	/	/
SAGE_001651	CATGAATTTTGTTGAGTCTTGGATCT	0.03	2.4	Na_454_07452	26/26	Nicotiana attenuata	tr|D7TM15|D7TM15_VITVI	Putative uncharacterized protein
SAGE_001652	CATGAGAAAAGTGTTGGTGATCAATT	0.03	2.4	Na_454_40336	26/26	Nicotiana attenuata	/	/
SAGE_001653	CATGAGACATTGTTTTTTCCCCTGAA	0.03	2.4	Na_454_34144	26/26	Nicotiana attenuata	/	/
SAGE_001654	CATGAGGTGTCATTTATCAACTTTTA	0.03	2.4	Unmapped	/	/	/	/
SAGE_001655	CATGCTGGTGCAGATGGCGTCGCAAG	0.03	2.4	Unmapped	/	/	/	/
SAGE_001656	CATGCTGTAAACAAGAAATCAAGACT	0.03	2.4	Unmapped	/	/	/	/
SAGE_001657	CATGCTTCGTTTATTCTCATTACACT	0.03	2.4	Na_454_19326	26/26	Nicotiana attenuata	/	/
SAGE_001658	CATGCTTGGTGAATCTGTTGGTAGTT	0.03	2.4	Na_454_31066	26/26	Nicotiana attenuata	/	/
SAGE_001659	CATGGAGCGTGATTGAGTCCCGCTGG	0.03	2.4	Na_454_22335	26/26	Nicotiana attenuata	/	/
SAGE_001660	CATGGCTTCCTAGCAAAGAATCCACA	0.03	2.4	Na_454_15826	26/26	Nicotiana attenuata	/	/
SAGE_001661	CATGGTAGTGAACTAGCCACCTAGGT	0.03	2.4	Na_454_34080	26/26	Nicotiana attenuata	/	tr|A3FFK3|A3FFK3_CAPAN
SAGE_001662	CATGTATGCTAGCCATTTGAAACAAG	0.03	2.4	Unmapped	/	/	/	/
SAGE_001663	CATGTCCACAGCTTAATCCCGTTAAC	0.03	2.4	Na_454_13752	26/26	Nicotiana attenuata	/	tr|D6MK76|D6MK76_9ASPA
SAGE_001664	CATGTCTTCCATTTGGTTGATACAAA	0.03	2.4	Na_454_43067	26/26	Nicotiana attenuata	tr|B9R7F7|B9R7F7_RICCO	Gibberellin receptor GID1, putative
SAGE_001665	CATGTTATTTTTCTGTAAATTCTGTC	0.03	2.4	Na_454_20078	26/26	Nicotiana attenuata	tr|B9RHQ3|B9RHQ3_RICCO	/
SAGE_001666	CATGTTGCAATTCTCACTATTTGGCC	0.03	2.4	Na_454_18521	26/26	Nicotiana attenuata	/	/
SAGE_001667	CATGTTTACTGTAAAATTTGTTTTCA	0.03	2.4	Unmapped	/	/	/	/
SAGE_001668	CATGTTTTCTTGTTTTGATCTATTTC	0.03	2.4	Unmapped	/	/	/	/
SAGE_001669	CATGTTTTGAGTTAAATACTAAGAGG	0.03	2.4	Unmapped	/	/	/	/
SAGE_001670	CATGTTTTTGTGTTTGTTGTTTCATT	0.03	2.4	Unmapped	/	/	/	/
SAGE_001671	CATGAATAGATTGGGGTGTTCGTCGG	0.03	2.4	Na_454_09779	26/26	Nicotiana attenuata	/	/
SAGE_001672	CATGAATCCTTTGAAGATTAAAAAAA	0.03	2.4	Unmapped	/	/	/	/
SAGE_001673	CATGATTGATATGACTTGAGGGATCG	0.03	2.4	Na_454_07438	26/26	Nicotiana attenuata	tr|Q9FVD0|Q9FVD0_SOLLC	Diacylglycerol kinase variant A
SAGE_001674	CATGCCCTTGTTAATGGTAGGTAGAG	0.03	2.4	Na_454_03764	26/26	Nicotiana attenuata	sp|Q8VYZ0|ORTH2_ARATH	E3 ubiquitin-protein ligase ORTHRUS 2
SAGE_001675	CATGCTTATCCATTTATTCCTACAGT	0.03	2.4	Unmapped	/	/	/	/
SAGE_001676	CATGTCCTTTTACTCTCAGGTTATCC	0.03	2.4	Na_454_12924	26/26	Nicotiana attenuata	/	/
SAGE_001677	CATGTTCAAATCTCAGACGCATGTTT	0.03	2.4	Na_454_04201	26/26	Nicotiana attenuata	tr|Q0JJL1|Q0JJL1_ORYSJ	Os01g0732100 protein
SAGE_001678	CATGTATGGTGAAAGTGTGTGTCTTT	0.03	2.4	Unmapped	/	/	/	/
SAGE_001679	CATGTCGCGTTGCTGCTGCACCTGTC	0.03	2.4	Unmapped	/	/	/	/
SAGE_001680	CATGAAAATAATGATTAATGTCGATC	0.03	2.4	Unmapped	/	/	/	/
SAGE_001681	CATGAAATGTTTTGTTGACTACTGGA	0.03	2.4	Unmapped	/	/	/	/
SAGE_001682	CATGAACCTGGTGTGCAAGGAGTTCA	0.03	2.4	Unmapped	/	/	/	/
SAGE_001683	CATGAAGCTCTAAAGGTTGTTTTCCT	0.03	2.4	Unmapped	/	/	/	/
SAGE_001684	CATGACGCACTTCCTGAATCACCGGA	0.03	2.4	Unmapped	/	/	/	/
SAGE_001685	CATGAGCGCGCTGCTCCAGCGCGGGG	0.03	2.4	Unmapped	/	/	/	/
SAGE_001686	CATGAGCTATTGTATTCATCATTTGT	0.03	2.4	Unmapped	/	/	/	/
SAGE_001687	CATGATTGTATTTGACTCGAGAAGAG	0.03	2.4	Unmapped	/	/	/	/
SAGE_001688	CATGCAAAGAACATTGATGTGTATAC	0.03	2.4	Unmapped	/	/	/	/
SAGE_001689	CATGCAGGACAAGTTCGGTCGCATCC	0.03	2.4	Unmapped	/	/	/	/
SAGE_001690	CATGCAGGTGATCAGGACTCGGGTCC	0.03	2.4	Unmapped	/	/	/	/
SAGE_001691	CATGCCGGCGGGGGTGCTCAACGTGG	0.03	2.4	Unmapped	/	/	/	/
SAGE_001692	CATGCCTGCGCCCAATGTCGGCGTGG	0.03	2.4	Unmapped	/	/	/	/
SAGE_001693	CATGCCTGTGAAGTTCTTCGAACAGA	0.03	2.4	Unmapped	/	/	/	/
SAGE_001694	CATGCGCCGCGCGTTGCAGCAAGCGG	0.03	2.4	Unmapped	/	/	/	/
SAGE_001695	CATGCGCGGGTCCGGCTGCGCAACGT	0.03	2.4	Unmapped	/	/	/	/
SAGE_001696	CATGCTTTTAACTTTCTCTTGAATTC	0.03	2.4	Unmapped	/	/	/	/
SAGE_001697	CATGGAAGCAGTTTTCTATGATCCTA	0.03	2.4	Unmapped	/	/	/	/
SAGE_001698	CATGGACGAGTCGCAGCGACACGAGG	0.03	2.4	Unmapped	/	/	/	/
SAGE_001699	CATGGAGTATATATGCAGTTCTACCG	0.03	2.4	Unmapped	/	/	/	/
SAGE_001700	CATGGCAATGACTTCCGCTTCACGGT	0.03	2.4	Unmapped	/	/	/	/
SAGE_001701	CATGGCGGCGGGATTCGACCTGTCGG	0.03	2.4	Unmapped	/	/	/	/
SAGE_001702	CATGGGCTGTTTGATCCCAACTAAGG	0.03	2.4	Unmapped	/	/	/	/
SAGE_001703	CATGGTCAGATAGCTAGGAAAAAGAG	0.03	2.4	Unmapped	/	/	/	/
SAGE_001704	CATGGTGATCAATTACCAAATTTGTC	0.03	2.4	Na_454_36372	26/26	Nicotiana attenuata	/	/
SAGE_001705	CATGTACTAATGATGATGTAGTGGCC	0.03	2.4	Unmapped	/	/	/	/
SAGE_001706	CATGTAGAACTATATGAACAGATCTT	0.03	2.4	Unmapped	/	/	/	/
SAGE_001707	CATGTATAATCAAGTAATTGATTTTC	0.03	2.4	Unmapped	/	/	/	/
SAGE_001708	CATGTATGTGAAGTTAATCATTTTTC	0.03	2.4	Unmapped	/	/	/	/
SAGE_001709	CATGTATTATTCTCATATTTGTCATT	0.03	2.4	Unmapped	/	/	/	/
SAGE_001710	CATGTCGGTCACCGGCAAGGTCAAGA	0.03	2.4	Unmapped	/	/	/	/
SAGE_001711	CATGTGTTATGTTTTGTAGCTTCTGT	0.03	2.4	Unmapped	/	/	/	/
SAGE_001712	CATGTTAGTTAGGTGTTCACTTGAAC	0.03	2.4	Unmapped	/	/	/	/
SAGE_001713	CATGTTATAGTTAAATCAGGGTTGTT	0.03	2.4	Unmapped	/	/	/	/
SAGE_001714	CATGTTCCTTTAGATTAGGACTATGT	0.03	2.4	Unmapped	/	/	/	/
SAGE_001715	CATGTTCGAGCGCGACCGCGCCGCCT	0.03	2.4	Unmapped	/	/	/	/
SAGE_001716	CATGTTTGAGCTGAATAACCTTGATT	0.03	2.4	Na_454_18794	26/26	Nicotiana attenuata	/	tr|B8AUU6|B8AUU6_ORYSI
SAGE_001717	CATGTTTTGGTGCTATGGTAACTGGC	0.03	2.4	Na_454_80398	26/26	Nicotiana attenuata	/	/
SAGE_001718	CATGTGCACTCTTGGATATGGTTTGT	0.03	2.4	Unmapped	/	/	/	/
SAGE_001719	CATGATTGGCTGGTTTTTCCTAATAT	0.03	2.4	Unmapped	/	/	/	/
SAGE_001720	CATGTTTTATTATTCTGTCATATGAC	0.03	2.4	Unmapped	/	/	/	/
SAGE_001721	CATGTTTAGGTGGTTATACAATTTCT	0.03	2.4	Na_454_02525	26/26	Nicotiana attenuata	tr|B9S2D8|B9S2D8_RICCO	/
SAGE_001722	CATGCTGTGATGGAGAAGATTGAGGC	0.03	2.4	Unmapped	/	/	/	/
SAGE_001723	CATGCAAAAGTAATGCATCGAGGAAC	0.03	2.4	Na_454_12059	26/26	Nicotiana attenuata	tr|F6I1H6|F6I1H6_VITVI	Putative uncharacterized protein
SAGE_001724	CATGGTGGTCGACGAGGCGGTTTTAG	0.03	2.4	Na_454_04361	26/26	Nicotiana attenuata	tr|C7TPG6|C7TPG6_SOLTU	/
SAGE_001725	CATGATGTACCTGCTTCCATACTCAT	0.03	2.4	Na_454_24827	26/26	Nicotiana attenuata	tr|B9GYI9|B9GYI9_POPTR	Cytosine-specific methyltransferase
SAGE_001726	CATGCTTGCAGCTCAGGATGTGTCTC	0.03	2.4	Na_454_05879	26/26	Nicotiana attenuata	sp|Q9CAX6|RS142_ARATH	40S ribosomal protein S14-2
SAGE_001727	CATGATTGATTTCCAAATATAATCTT	0.03	2.4	Na_454_42595	26/26	Nicotiana attenuata	/	/
SAGE_001728	CATGCTACAACAGAAAATGCAAGAAG	0.03	2.4	Unmapped	/	/	/	/
SAGE_001729	CATGGACGGACTTTTGGATAAGCTCT	0.03	2.4	Na_454_17452	26/26	Nicotiana attenuata	tr|B9RGL3|B9RGL3_RICCO	N-acetyltransferase, putative
SAGE_001730	CATGTCCTGTTATTTGTTCATCACCA	0.03	2.4	Na_454_37721	26/26	Nicotiana attenuata	/	/
SAGE_001731	CATGTTACATTAACTGTCAACTATTT	0.03	2.4	Unmapped	/	/	/	/
SAGE_001732	CATGTATTGCTTCTTTTTCAGAAGCA	0.03	2.4	Na_454_02076	26/26	Nicotiana attenuata	sp|Q40593|VDE_TOBAC	Violaxanthin de-epoxidase, chloroplastic
SAGE_001733	CATGTGAATCTTGGAGAGCGAACCAT	0.03	2.4	Na_454_84896	26/26	Nicotiana attenuata	/	/
SAGE_001733	CATGTGAATCTTGGAGAGCGAACCAT	0.03	2.4	Na_454_48171	26/26	Nicotiana attenuata	tr|B9TGT4|B9TGT4_RICCO	/
SAGE_001733	CATGTGAATCTTGGAGAGCGAACCAT	0.03	2.4	Na_454_33888	26/26	Nicotiana attenuata	tr|B9TGT4|B9TGT4_RICCO	/
SAGE_001733	CATGTGAATCTTGGAGAGCGAACCAT	0.03	2.4	Na_454_17578	26/26	Nicotiana attenuata	sp|Q6PGU2|MAF1_DANRE	Repressor of RNA polymerase III transcription MAF1 homolog
SAGE_001733	CATGTGAATCTTGGAGAGCGAACCAT	0.03	2.4	Na_454_14595	26/26	Nicotiana attenuata	tr|B9TGT4|B9TGT4_RICCO	/
SAGE_001734	CATGCTTGATTGAGACGACAAACTTG	0.03	2.4	Unmapped	/	/	/	/
SAGE_001735	CATGGCGCACTGGCTCGACAAGCATC	1.4e-06	2.4	Unmapped	/	/	/	/
SAGE_001736	CATGCTTAAGGAGGCTGTAGAATTGA	0.00018	2.4	Na_454_02055	26/26	Nicotiana attenuata	sp|P77938|NADC_RHORU	Probable nicotinate-nucleotide pyrophosphorylase [carboxylating]
SAGE_001737	CATGAAGACCAAACCAACAGATCCCT	0.00018	2.4	Na_454_28612	26/26	Nicotiana attenuata	/	/
SAGE_001738	CATGGGGCTACATCATTGACTGAAAT	0.00018	2.4	Na_454_54976	26/26	Nicotiana attenuata	tr|Q0WYB7|Q0WYB7_NICBE	/
SAGE_001739	CATGCCGCGTGCGGGAAGAAGGCCTT	4.8e-10	2.4	Unmapped	/	/	/	/
SAGE_001740	CATGTTCAAGCTGAGACTGCAGTACG	1.4e-17	2.4	Unmapped	/	/	/	/
SAGE_001741	CATGTCTAGTTAAACTCAATGCATCT	5.2e-09	2.4	Unmapped	/	/	/	/
SAGE_001742	CATGTTGTTTGTATCGTTTGAGCTGT	5.7e-08	2.4	Unmapped	/	/	/	/
SAGE_001743	CATGCTTCTTGCCTTTGTCGTCTCTT	6.3e-07	2.4	Unmapped	/	/	/	/
SAGE_001744	CATGGCATGGAAGTGCGCCTTGGGCT	7.1e-06	2.4	Na_454_34634	26/26	Nicotiana attenuata	tr|D7SMR3|D7SMR3_VITVI	/
SAGE_001744	CATGGCATGGAAGTGCGCCTTGGGCT	7.1e-06	2.4	Na_454_03081	26/26	Nicotiana attenuata	sp|Q55G18|POMP_DICDI	Proteasome maturation protein homolog
SAGE_001745	CATGATTATTTGATTTTCTTGCTCTT	7.1e-06	2.4	Unmapped	/	/	/	/
SAGE_001746	CATGTGCGCGGCGTTCAGCGAGCTGG	7.1e-06	2.4	Unmapped	/	/	/	/
SAGE_001747	CATGCCGGTGAGGAAAGACGACGAAG	8.1e-05	2.4	Na_454_05134	26/26	Nicotiana attenuata	sp|P51414|RL261_ARATH	60S ribosomal protein L26-1
SAGE_001748	CATGGCTGTTATATTCCAAGTTTCTT	8.1e-05	2.4	Unmapped	/	/	/	/
SAGE_001749	CATGCTACAGTTGATTTTGGATGGGG	8.1e-05	2.4	Na_454_26517	26/26	Nicotiana attenuata	sp|Q8S9G6|T5AT_TAXWC	Taxadien-5-alpha-ol O-acetyltransferase
SAGE_001750	CATGTTTTGAGTCAGGGGTCAAGGCT	8.1e-05	2.4	Na_454_12484	26/26	Nicotiana attenuata	tr|A5AP48|A5AP48_VITVI	/
SAGE_001751	CATGGCACGTTGAGTTTGACTAAACC	8.1e-05	2.4	Unmapped	/	/	/	/
SAGE_001752	CATGTTTTGTTGTCACACCACTGGTG	8.1e-05	2.4	Unmapped	/	/	/	/
SAGE_001753	CATGATCCTCTGCTGGAGTCTATCGT	4.3e-12	2.4	Na_454_02351	26/26	Nicotiana attenuata	sp|Q9FH18|WIP2_ARATH	WPP domain-interacting protein 2
SAGE_001754	CATGGAGGAACAGTTTGGAGTTAGCT	9.7e-86	2.4	Na_454_02643	26/26	Nicotiana attenuata	sp|O23976|C76B1_HELTU	7-ethoxycoumarin O-deethylase
SAGE_001755	CATGTGTCCTGGGGGATGGGAAGTAT	1.2e-21	2.4	Na_454_04885	26/26	Nicotiana attenuata	sp|Q43870|APS2_ARATH	ATP sulfurylase 2
SAGE_001756	CATGTGGATCTGTTGAAAAATATGCT	0.00097	2.4	Na_454_01223	26/26	Nicotiana attenuata	tr|B9T649|B9T649_RICCO	Putative uncharacterized protein
SAGE_001757	CATGAATTGGGATTAATATAGGGTTA	0.00097	2.4	Na_454_27487	26/26	Nicotiana attenuata	/	/
SAGE_001758	CATGGTCTCTTATCCTTTTGGATTCT	0.00097	2.4	Na_454_31112	26/26	Nicotiana attenuata	/	/
SAGE_001758	CATGGTCTCTTATCCTTTTGGATTCT	0.00097	2.4	Na_454_19514	26/26	Nicotiana attenuata	/	/
SAGE_001759	CATGTGTACTAAAATGTAGACTTCTA	0.00097	2.4	Na_454_20206	26/26	Nicotiana attenuata	tr|Q2V4B1|Q2V4B1_ARATH	Putative C2H2-type zinc finger protein
SAGE_001760	CATGAGGCCACCCTCAGCAATAATAT	0.00097	2.4	Na_454_23210	26/26	Nicotiana attenuata	tr|Q7PCA6|Q7PCA6_SOLLC	Putative phytosulfokine peptide
SAGE_001761	CATGGCGGTGCAGTCGCAGGCGGTGG	0.00097	2.4	Unmapped	/	/	/	/
SAGE_001762	CATGAAGAGCTCAAGAAAAGATTTGA	0.00097	2.4	Na_454_56767	26/26	Nicotiana attenuata	/	tr|Q8RW35|Q8RW35_SOLLC
SAGE_001762	CATGAAGAGCTCAAGAAAAGATTTGA	0.00097	2.4	Na_454_09356	26/26	Nicotiana attenuata	sp|P31142|THTM_ECOLI	3-mercaptopyruvate sulfurtransferase
SAGE_001763	CATGTATGCTAGCCATTTGGAACAAG	0.00097	2.4	Na_454_85502	26/26	Nicotiana attenuata	/	/
SAGE_001763	CATGTATGCTAGCCATTTGGAACAAG	0.00097	2.4	Na_454_01587	26/26	Nicotiana attenuata	sp|P92520|M820_ARATH	Uncharacterized mitochondrial protein AtMg00820
SAGE_001764	CATGCCTCAAGTGAGTCATTGTGTCT	3.2e-06	2.4	Na_454_30838	26/26	Nicotiana attenuata	/	tr|C0HGK8|C0HGK8_MAIZE
SAGE_001765	CATGTTCTTGATGTATTCGTGGGGTT	6.5e-72	2.4	Unmapped	/	/	/	/
SAGE_001766	CATGAAGGAGCTCAGTTTTGAACCTT	3.6e-05	2.4	Na_454_25575	26/26	Nicotiana attenuata	tr|A5C3X7|A5C3X7_VITVI	/
SAGE_001766	CATGAAGGAGCTCAGTTTTGAACCTT	3.6e-05	2.4	Na_454_22370	26/26	Nicotiana attenuata	tr|B9S3U4|B9S3U4_RICCO	/
SAGE_001766	CATGAAGGAGCTCAGTTTTGAACCTT	3.6e-05	2.4	Na_454_17957	26/26	Nicotiana attenuata	tr|C5YKH4|C5YKH4_SORBI	/
SAGE_001767	CATGTTTCTATTGTTCTTTCGTGCTT	1.7e-15	2.4	Na_454_14196	26/26	Nicotiana attenuata	tr|D7U0D6|D7U0D6_VITVI	/
SAGE_001768	CATGGCTGCTGCTTGTTCTGATGTGG	7.1e-41	2.4	Na_454_96043	26/26	Nicotiana attenuata	/	/
SAGE_001768	CATGGCTGCTGCTTGTTCTGATGTGG	7.1e-41	2.4	Na_454_13262	26/26	Nicotiana attenuata	tr|A5BFF8|A5BFF8_VITVI	/
SAGE_001769	CATGACTCATTGCAGATACCCCCCCC	1.4e-06	2.4	Unmapped	/	/	/	/
SAGE_001770	CATGGTGTAGGATGCTTCACTTTCCT	1.4e-06	2.4	Na_454_40426	26/26	Nicotiana attenuata	/	/
SAGE_001771	CATGATTATGGCAGTGACTTGTGACT	1.4e-06	2.4	Unmapped	/	/	/	/
SAGE_001772	CATGGCTGCTGGAGAAGAAGCACCTT	3.3e-113	2.4	Na_454_02666	26/26	Nicotiana attenuata	/	/
SAGE_001773	CATGTACCTTACAATGTAAATGTATC	5.9e-08	2.3	Na_454_11496	26/26	Nicotiana attenuata	tr|F6HUK0|F6HUK0_VITVI	Putative uncharacterized protein
SAGE_001774	CATGGGTCCAAAGGGTCGTAATGTGG	1.5e-18	2.3	Na_454_00918	26/26	Nicotiana attenuata	sp|P29197|CH60A_ARATH	Chaperonin CPN60, mitochondrial
SAGE_001775	CATGTTATGTGTAATTTTGGAAGACT	1.6e-05	2.3	Unmapped	/	/	/	/
SAGE_001776	CATGATGAAACAGTTTTTGCTTTGCT	0.00042	2.3	Na_454_18960	26/26	Nicotiana attenuata	tr|F6HPH5|F6HPH5_VITVI	/
SAGE_001777	CATGAAATTACATCCTCTTCCCATCT	0.00042	2.3	Na_454_18739	26/26	Nicotiana attenuata	/	tr|C9S9T4|C9S9T4_VERA1
SAGE_001777	CATGAAATTACATCCTCTTCCCATCT	0.00042	2.3	Na_454_06566	26/26	Nicotiana attenuata	/	/
SAGE_001777	CATGAAATTACATCCTCTTCCCATCT	0.00042	2.3	Na_454_00015	26/26	Nicotiana attenuata	sp|O49954|GCSP_SOLTU	Glycine dehydrogenase [decarboxylating], mitochondrial
SAGE_001778	CATGATGATCTTTCCCAGGAATACGT	0.00042	2.3	Na_454_05048	26/26	Nicotiana attenuata	tr|B9RW13|B9RW13_RICCO	Putative uncharacterized protein
SAGE_001779	CATGTGCAACAAGACCTCTCCCGTGA	0.00042	2.3	Na_454_28701	26/26	Nicotiana attenuata	tr|B9RTK8|B9RTK8_RICCO	/
SAGE_001779	CATGTGCAACAAGACCTCTCCCGTGA	0.00042	2.3	Na_454_15430	26/26	Nicotiana attenuata	tr|B9RTK8|B9RTK8_RICCO	/
SAGE_001780	CATGGTTATGCCGGTGGAGGTGGTAG	0.00042	2.3	Na_454_05448	26/26	Nicotiana attenuata	/	/
SAGE_001781	CATGGTAGAAGAGAATAATTGTGATT	0.00042	2.3	Na_454_18630	26/26	Nicotiana attenuata	sp|P27141|CAHC_TOBAC	Carbonic anhydrase, chloroplastic
SAGE_001782	CATGTGGCTCAGATTGCTGAGATGCT	0.00042	2.3	Na_454_01177	26/26	Nicotiana attenuata	sp|Q8VZI8|FTSHA_ARATH	ATP-dependent zinc metalloprotease FTSH 10, mitochondrial
SAGE_001783	CATGGACAAAGTTATCGCTGAGACCT	0.00042	2.3	Na_454_60481	26/26	Nicotiana attenuata	/	/
SAGE_001783	CATGGACAAAGTTATCGCTGAGACCT	0.00042	2.3	Na_454_14007	26/26	Nicotiana attenuata	tr|F6HKS9|F6HKS9_VITVI	Putative uncharacterized protein
SAGE_001784	CATGGCAAAGCCGAACTTTCAGCTTA	0.012	2.3	Na_454_00486	26/26	Nicotiana attenuata	sp|Q3YT89|NADA_EHRCJ	Quinolinate synthase A
SAGE_001785	CATGGCTGGAGAGAAGGAACTGGACT	0.012	2.3	Na_454_15664	26/26	Nicotiana attenuata	tr|B9HK16|B9HK16_POPTR	Predicted protein
SAGE_001786	CATGATGATTTGACTGCTGGTTTCCG	0.012	2.3	Na_454_81880	26/26	Nicotiana attenuata	/	tr|Q570K4|Q570K4_ARATH
SAGE_001786	CATGATGATTTGACTGCTGGTTTCCG	0.012	2.3	Na_454_00495	26/26	Nicotiana attenuata	sp|P09469|VATA_DAUCA	V-type proton ATPase catalytic subunit A
SAGE_001786	CATGATGATTTGACTGCTGGTTTCCG	0.012	2.3	Na_454_00266	26/26	Nicotiana attenuata	sp|P09469|VATA_DAUCA	V-type proton ATPase catalytic subunit A
SAGE_001787	CATGGAATTGATCAATGAAGTTCCGC	0.012	2.3	Na_454_86064	26/26	Nicotiana attenuata	sp|Q9M9M6|NDUS6_ARATH	NADH dehydrogenase [ubiquinone] iron-sulfur protein 6, mitochondrial
SAGE_001787	CATGGAATTGATCAATGAAGTTCCGC	0.012	2.3	Na_454_03160	26/26	Nicotiana attenuata	sp|Q9M9M6|NDUS6_ARATH	NADH dehydrogenase [ubiquinone] iron-sulfur protein 6, mitochondrial
SAGE_001788	CATGTCCCAAAAACTATGTGGAGAAT	0.012	2.3	Na_454_20413	26/26	Nicotiana attenuata	tr|B9HSU0|B9HSU0_POPTR	Predicted protein
SAGE_001789	CATGTATGATGAATATGTAGATGCAT	0.012	2.3	Na_454_33243	26/26	Nicotiana attenuata	/	/
SAGE_001790	CATGTCCGTAAATAACCAGAAGGAAA	0.012	2.3	Na_454_03859	26/26	Nicotiana attenuata	tr|F6HKZ2|F6HKZ2_VITVI	/
SAGE_001791	CATGCTCGCAAAAGACGATGCAACGA	0.012	2.3	Unmapped	/	/	/	/
SAGE_001792	CATGTGTATCTTTCAACAAGCTATGT	0.012	2.3	Na_454_87822	26/26	Nicotiana attenuata	/	tr|F7F6V3|F7F6V3_CALJA
SAGE_001792	CATGTGTATCTTTCAACAAGCTATGT	0.012	2.3	Na_454_03785	26/26	Nicotiana attenuata	sp|Q8SSN5|NAA20_DICDI	N-alpha-acetyltransferase 20
SAGE_001793	CATGATTACTGATAATCTCTTGTGTT	0.012	2.3	Na_454_09190	26/26	Nicotiana attenuata	sp|Q9Z1P1|DPM2_CRIGR	Dolichol phosphate-mannose biosynthesis regulatory protein
SAGE_001794	CATGTTAAGTGTATTGCTTGTTGAAG	0.012	2.3	Unmapped	/	/	/	/
SAGE_001795	CATGTGTATATAGATCATGTGCAAAC	0.012	2.3	Na_454_13711	26/26	Nicotiana attenuata	/	/
SAGE_001796	CATGGTAGACCTATGTGTGTTGCATT	0.012	2.3	Na_454_07048	26/26	Nicotiana attenuata	sp|C6SZP8|CSPL5_SOYBN	CASP-like protein 5
SAGE_001797	CATGGGAATGTGGTGGCATAGGGGAT	0.012	2.3	Na_454_03371	26/26	Nicotiana attenuata	tr|C0ILP3|C0ILP3_COFCA	/
SAGE_001798	CATGGGTAAACCTAAGATGGACTGGT	0.012	2.3	Na_454_11272	26/26	Nicotiana attenuata	tr|Q8W3Z9|Q8W3Z9_TOBAC	Invertase
SAGE_001799	CATGCTGTTATTTTTTAGCTATTTCG	0.012	2.3	Na_454_00917	26/26	Nicotiana attenuata	sp|P29677|MPPA_SOLTU	Mitochondrial-processing peptidase subunit alpha
SAGE_001800	CATGAAAATAATAAGCAATGCAGTCA	0.012	2.3	Unmapped	/	/	/	/
SAGE_001801	CATGTTGCTGTGGTAAGATAAATACC	0.012	2.3	Na_454_06527	26/26	Nicotiana attenuata	sp|Q7Y175|UBAX1_ARATH	UBA and UBX domain-containing protein At4g15410
SAGE_001802	CATGATGCAAGCTCGTAAAATTATAC	0.012	2.3	Na_454_45929	26/26	Nicotiana attenuata	/	/
SAGE_001802	CATGATGCAAGCTCGTAAAATTATAC	0.012	2.3	Na_454_02595	26/26	Nicotiana attenuata	sp|Q8VYR5|PP351_ARATH	Pentatricopeptide repeat-containing protein At4g35850, mitochondrial
SAGE_001803	CATGCCTGATTTTGTTGGGAAATTTA	0.012	2.3	Unmapped	/	/	/	/
SAGE_001804	CATGATCTGTTTGTTACCAGGGGCTT	0.012	2.3	Na_454_19676	26/26	Nicotiana attenuata	tr|D7UCC9|D7UCC9_VITVI	/
SAGE_001805	CATGCATCTCAAGAGGAAAGCTGGCT	0.012	2.3	Na_454_91392	26/26	Nicotiana attenuata	tr|B9MZA6|B9MZA6_POPTR	/
[truncated: 98,307 more rows]
