# Supplementary material for: Virus-Induced Gene Silencing Using Tobacco Rattle Virus as a Tool to Study the Interaction between Nicotiana attenuata and Rhizophagus irregularis
Source: PLoS One. 2015 Aug 20;10(8):e0136234. doi: 10.1371/journal.pone.0136234 (PMC4546398; doi:10.1371/journal.pone.0136234)
Supplement: S2 Table — Putative functions found in all three studies (A), and in only two of the studies (B, C). The datasets contained the most highly up-regulated genes and their function for N. attenuata (log2 fold change >2, P < 0.05, 301 mapped and annotated Tags), AMF-infected tomato (P < 0.05, log2 fold change >2, 977 contigs, [68]), and Medicago roots log2 fold change >2, 394 gene IDs [29]). (XLSX) [file pone.0136234.s010.xlsx]

## Sheet: Sheet2
Supporting Table S6: Similar putative function of significantly upregulated annotated plant genes overlapping in the present study, the study of Ruzicka et al. (2013) [63] with S. lycopersicum and the study of Hogekamp et al. (2011) [29] with M. truncatula. Putative functions found in all three studies (A), and in only two of the studies (B, C)
Solanum lycopersicum		Ruzicka et al. (2013)
N. attenuata		current study
Medicago truncatula		Hogekamp et al. (2011)
A) Putative gene functions up-regulated in all three species
Number	Species	Log2 (fold_change)	Functional description	Gene name
1	Solanum lycopersicum	2.32193	ap2 erf domain-containing transcription factor	gi|7531180|sp|O04681.1|PTI5_SOLLCRecName: Full=Pathogenesis-related genes transcriptional activator PTI5; AltName: Full=PTO-interacting protein 5 >gi|2213783|gb|AAC49740.1| Pti5 [Lycopersicon esculentum]
	Solanum lycopersicum	3.58496	ap2 erf domain-containing transcription factor	gi|52547872|gb|AAU81956.1|ERF transcription factor 5 [Nicotiana tabacum]
	Solanum lycopersicum	2.32193	ap2 erf domain-containing transcription factor	gi|225423965|ref|XP_002279257.1|PREDICTED: hypothetical protein [Vitis vinifera] >gi|157338783|emb|CAO42134.1| unnamed protein product [Vitis vinifera]
	Solanum lycopersicum	2.32193	ap2 erf domain-containing transcription factor	gi|224130152|ref|XP_002320765.1|AP2/ERF domain-containing transcription factor [Populus trichocarpa] >gi|222861538|gb|EEE99080.1| AP2/ERF domain-containing transcription factor [Populus trichocarpa]
	Solanum lycopersicum	2.58496	ap2 erf domain-containing transcription factor	gi|224122480|ref|XP_002318847.1|AP2/ERF domain-containing transcription factor [Populus trichocarpa] >gi|222859520|gb|EEE97067.1| AP2/ERF domain-containing transcription factor [Populus trichocarpa]
	Solanum lycopersicum	2.27302	ap2 erf domain-containing transcription factor	gi|22074050|gb|AAK95688.1|ethylene-responsive factor 1 [Lycopersicon esculentum] >gi|166359682|gb|ABY86902.1| ethylene response factor [Solanum lycopersicum]
	Solanum lycopersicum	3.42626	ap2 erf domain-containing transcription factor	gi|156571764|gb|ABU84809.1|putative dehydration-responsive element binding protein [Broussonetia papyrifera]
	Solanum lycopersicum	3.90689	ap2 erf domain-containing transcription factor	gi|129560505|dbj|BAF48803.1|wound-responsive AP2 like factor 1 [Nicotiana tabacum]
	Solanum lycopersicum	2.64386	ap2 erf domain-containing transcription factor	gi|12003376|gb|AAG43545.1|AF211527_1Avr9/Cf-9 rapidly elicited protein 1 [Nicotiana tabacum]
	N. attenuata	2.2	AP2-like ethylene-responsive transcription factor AIL1	sp|Q1PFE1|AIL1_ARATH
	Medicago truncatula	2.80475	AP2-like ethylene-responsive transcription factor At1g16060
2	L. esculentum	2.32193	atp synthase gamma chain	gi|225444527|ref|XP_002275044.1|PREDICTED: hypothetical protein isoform 2 [Vitis vinifera]
	N. attenuata	2.1	ATP synthase subunit beta, mitochondrial	sp|P17614|ATPBM_NICPL
	Medicago truncatula	7.79735	ATPase, plasma membrane-type, putative / proton pump, putative		gi|255584142|ref|XP_002532811.1|Chitinase 1 precursor, putative [Ricinus communis] >gi|223527431|gb|EEF29568.1| Chitinase 1 precursor, putative [Ricinus communis]
					gi|225435151|ref|XP_002281729.1|PREDICTED: hypothetical protein [Vitis vinifera] >gi|157337408|emb|CAO21754.1| unnamed protein product [Vitis vinifera]
3	Solanum lycopersicum	3.16993	auxin-responsive protein	gi|255552973|ref|XP_002517529.1|Auxin-responsive protein IAA1, putative [Ricinus communis] >gi|223543161|gb|EEF44693.1| Auxin-responsive protein IAA1, putative [Ricinus communis]
	Nicotiana attenuata	2.4	Auxin response factor 2	sp|Q94JM3|ARFB_ARATH
	M. truncatula	7.54137	auxin-responsive family protein	gi|224131160|ref|XP_002328469.1|predicted protein [Populus trichocarpa] >gi|222838184|gb|EEE76549.1| predicted protein [Populus trichocarpa]
4	L. esculentum	6.62936	chitinase	gi|224127788|ref|XP_002320164.1|predicted protein [Populus trichocarpa] >gi|222860937|gb|EEE98479.1| predicted protein [Populus trichocarpa]
	L. esculentum	2.58496	chitinase 1	sp|Q9SLP4|CHIT1_TULBA
	L. esculentum	4.80735	chitinase 1	gi|255584142|ref|XP_002532811.1|Chitinase 1 precursor, putative [Ricinus communis] >gi|223527431|gb|EEF29568.1| Chitinase 1 precursor, putative [Ricinus communis]
	L. esculentum	4.16993	chitinase 1	gi|225435151|ref|XP_002281729.1|PREDICTED: hypothetical protein [Vitis vinifera] >gi|157337408|emb|CAO21754.1| unnamed protein product [Vitis vinifera]
	N. attenuata	3.5	Chitinase 1	sp|Q9SLP4|CHIT1_TULBA
	Medicago truncatula	7.39909	chitinase
	Medicago truncatula	8.11169	chitinase
5	Solanum lycopersicum	5.64386	cysteine protease	gi|255564910|ref|XP_002523448.1|cysteine protease, putative [Ricinus communis] >gi|223537276|gb|EEF38907.1| cysteine protease, putative [Ricinus communis]
	Solanum lycopersicum	5.2854	cysteine protease	gi|255564910|ref|XP_002523448.1|cysteine protease, putative [Ricinus communis] >gi|223537276|gb|EEF38907.1| cysteine protease, putative [Ricinus communis]
	Solanum lycopersicum	5	cysteine protease	gi|20334377|gb|AAM19209.1|AF493234_1cysteine protease [Lycopersicon esculentum]
	Solanum lycopersicum	2.58496	cysteine proteinase	gi|40807637|gb|AAR92224.1|cystatin [Actinidia deliciosa]
	Nicotiana attenuata	6.4	cysteine proteinase Cathepsin L1	sp|P25773|CATL1_FELCA
	M. truncatula	6.16808	cysteine proteinase RD21A	KOG: Cysteine proteinase Cathepsin L
	M. truncatula	5.96341	cysteine proteinase, putative	KOG: Cysteine proteinase Cathepsin L
6	L. esculentum	2.32193	cytochrome p450	gi|84514187|gb|ABC59102.1|cytochrome P450 monooxygenase CYP706A12 [Medicago truncatula]
	L. esculentum	2.32193	cytochrome p450	gi|27529728|dbj|BAC53893.1|cytochrome P450 [Petunia x hybrida]
	L. esculentum	2.32193	cytochrome p450	gi|85068684|gb|ABC69422.1|CYP72A58 [Nicotiana tabacum]
	L. esculentum	2.37851	cytochrome p450	gi|27529728|dbj|BAC53893.1|cytochrome P450 [Petunia x hybrida]
	L. esculentum	2.58496	cytochrome p450	gi|84514135|gb|ABC59076.1|cytochrome P450 monooxygenase CYP716A12 [Medicago truncatula]
	L. esculentum	2.58496	cytochrome p450	gi|5915835|sp|P93530.1|C71D6_SOLCHRecName: Full=Cytochrome P450 71D6 >gi|1762142|gb|AAB61964.1| putative cytochrome P450
	L. esculentum	2.58496	cytochrome p450	gi|70724314|gb|AAZ07706.1|cytochrome P450 monooxygenase [Sesamum indicum]
	L. esculentum	2.58496	cytochrome p450	gi|157340011|emb|CAO45688.1|unnamed protein product [Vitis vinifera]
	L. esculentum	2.80735	cytochrome p450	gi|224136932|ref|XP_002322452.1|cytochrome P450 [Populus trichocarpa] >gi|222869448|gb|EEF06579.1| cytochrome P450 [Populus trichocarpa]
	L. esculentum	2.80735	cytochrome p450	gi|224139824|ref|XP_002323294.1|cytochrome P450 [Populus trichocarpa] >gi|222867924|gb|EEF05055.1| cytochrome P450 [Populus trichocarpa]
	L. esculentum	2.80735	cytochrome p450	gi|85068616|gb|ABC69388.1|CYP92B2v2 [Nicotiana tabacum]
	L. esculentum	2.80735	cytochrome p450	gi|255541362|ref|XP_002511745.1|cytochrome P450, putative [Ricinus communis] >gi|223548925|gb|EEF50414.1| cytochrome P450, putative [Ricinus communis]
	L. esculentum	2.80735	cytochrome p450	gi|85068678|gb|ABC69419.1|CYP72A56 [Nicotiana tabacum]
	L. esculentum	3	cytochrome p450	gi|225448341|ref|XP_002266768.1|PREDICTED: hypothetical protein [Vitis vinifera] >gi|157351131|emb|CAO41318.1| unnamed protein product [Vitis vinifera]
	L. esculentum	3.04836	cytochrome p450	gi|14423327|gb|AAK62346.1|elicitor-inducible cytochrome P450 [Nicotiana tabacum]
	L. esculentum	3.04836	cytochrome p450	gi|14423327|gb|AAK62346.1|elicitor-inducible cytochrome P450 [Nicotiana tabacum]
	L. esculentum	3.16993	cytochrome p450	gi|584865|sp|P37122.1|C76A2_SOLMERecName: Full=Cytochrome P450 76A2; AltName: Full=CYPLXXVIA2; AltName: Full=P-450EG7 >gi|415911|emb|CAA50648.1| P450 hydroxylase [Solanum melongena]
	L. esculentum	3.16993	cytochrome p450	gi|225460666|ref|XP_002266024.1|PREDICTED: hypothetical protein [Vitis vinifera] >gi|157352528|emb|CAO43634.1| unnamed protein product [Vitis vinifera]
	L. esculentum	3.16993	cytochrome p450	gi|85068634|gb|ABC69397.1|CYP71D48v1 [Nicotiana tabacum]
	L. esculentum	3.16993	cytochrome p450	gi|85068630|gb|ABC69395.1|CYP71D47v2 [Nicotiana tabacum]
	L. esculentum	3.16993	cytochrome p450	gi|255563874|ref|XP_002522937.1|cytochrome P450, putative [Ricinus communis] >gi|223537831|gb|EEF39448.1| cytochrome P450, putative [Ricinus communis]
	L. esculentum	3.16993	cytochrome p450	gi|85068672|gb|ABC69416.1|CYP71AU1 [Nicotiana tabacum]
	L. esculentum	3.80735	cytochrome p450	gi|225438595|ref|XP_002280620.1|PREDICTED: hypothetical protein [Vitis vinifera] >gi|157345054|emb|CAO71782.1| unnamed protein product [Vitis vinifera]
	L. esculentum	4.32193	cytochrome p450	gi|255582520|ref|XP_002532045.1|flavonoid 3-hydroxylase, putative [Ricinus communis] >gi|223528288|gb|EEF30335.1| flavonoid 3-hydroxylase, putative [Ricinus communis]
	L. esculentum	4.52356	cytochrome p450	gi|584865|sp|P37122.1|C76A2_SOLMERecName: Full=Cytochrome P450 76A2; AltName: Full=CYPLXXVIA2; AltName: Full=P-450EG7 >gi|415911|emb|CAA50648.1| P450 hydroxylase [Solanum melongena]
	L. esculentum	4.80735	cytochrome p450	gi|255541362|ref|XP_002511745.1|cytochrome P450, putative [Ricinus communis] >gi|223548925|gb|EEF50414.1| cytochrome P450, putative [Ricinus communis]
	N. attenuata	2.8	Cytochrome P450	tr|B9NBJ2|B9NBJ2_POPTR
	N. attenuata	2.1	Cytochrome P450	sp|P85191|CP450_HELAN
	N. attenuata	2.5	Cytochrome P450 3A19	sp|P79152|CP3AJ_CAPAE
	N. attenuata	3.3	Cytochrome P450 3A19	sp|P79152|CP3AJ_CAPAE
	N. attenuata	8.5	Cytochrome P450 3A19	sp|P79152|CP3AJ_CAPAE
	L. esculentum	6.08746	cytochrome p450 CYP704A14	gi|71726950|gb|AAZ39646.1|cytochrome P450 monooxygenase [Petunia x hybrida]
	L. esculentum	3.90689	cytochrome p450 CYP716A1	gi|225460301|ref|XP_002279608.1|PREDICTED: hypothetical protein [Vitis vinifera] >gi|157346528|emb|CAO16411.1| unnamed protein product [Vitis vinifera]
	Medicago truncatula	4.92304	cytochrome P450 family protein
	Medicago truncatula	6.15115	cytochrome P450 family protein
	Medicago truncatula	3.26354	cytochrome P450 family protein
	Medicago truncatula	3.43581	cytochrome P450 family protein
	Medicago truncatula	6.73936	cytochrome P450 family protein
	L. esculentum	2.27302	cytochrome p450 monooxygenase	gi|85068620|gb|ABC69390.1|CYP72A53v1 [Nicotiana tabacum]
	L. esculentum	3	cytochrome p450 monooxygenase	gi|85068674|gb|ABC69417.1|CYP72A54 [Nicotiana tabacum]
	L. esculentum	3.45943	cytochrome P450, putative [Ricinus communis]	gi|255537051|ref|XP_002509592.1|cytochrome P450, putative [Ricinus communis] >gi|223549491|gb|EEF50979.1| cytochrome P450, putative [Ricinus communis]
7	Solanum lycopersicum	2.32193	f-box family protein	gi|255539483|ref|XP_002510806.1|conserved hypothetical protein [Ricinus communis] >gi|223549921|gb|EEF51408.1| conserved hypothetical protein [Ricinus communis]
	Solanum lycopersicum	2.32193	f-box family protein	gi|225467167|ref|XP_002269291.1|PREDICTED: hypothetical protein [Vitis vinifera] >gi|157331984|emb|CAO67853.1| unnamed protein product [Vitis vinifera]
	Solanum lycopersicum	2.58496	f-box family protein	gi|225450747|ref|XP_002279245.1|PREDICTED: hypothetical protein [Vitis vinifera] >gi|157347126|emb|CAO17508.1| unnamed protein product [Vitis vinifera]
	Solanum lycopersicum	2.08746	f-box family protein	gi|224089414|ref|XP_002308717.1|f-box family protein [Populus trichocarpa] >gi|222854693|gb|EEE92240.1| f-box family protein [Populus trichocarpa]
	Solanum lycopersicum	3.32193	f-box family protein	gi|157349050|emb|CAO24128.1|unnamed protein product [Vitis vinifera]
	Solanum lycopersicum	4.16993	f-box family protein	gi|147859636|emb|CAN83117.1|hypothetical protein [Vitis vinifera]
	N. attenuata	2.6	F-box protein At2g26850	sp|Q6NLB1|FB118_ARATH
	Medicago truncatula	6.74294	F-box protein At2g26850
8	L. esculentum	3.32193	gibberellin 20 oxidase 2	gi|225441110|ref|XP_002265059.1|PREDICTED: hypothetical protein [Vitis vinifera]
	N. attenuata	3.5	Gibberellin 20 oxidase 1	sp|Q39110|GAOX1_ARATH
	Medicago truncatula	3.33556	gibberellin 20-oxidase
9	Solanum lycopersicum	2.58496	glycine-rich protein	gi|225428719|ref|XP_002281903.1|PREDICTED: hypothetical protein [Vitis vinifera] >gi|157340961|emb|CAO47766.1| unnamed protein product [Vitis vinifera]
	Solanum lycopersicum	2.11548	glycine-rich protein	gi|255632665|gb|ACU16684.1|unknown [Glycine max]
	Medicago truncatula	7.45096	Glycine-rich RNA-binding protein 2, mitochondrial Short=AtGRP2; Flags: Precursor;
	N. attenuata	2.1	Glycine-rich RNA-binding protein blt801	sp|Q43472|GRP_HORVU
10	L. esculentum	7.48382	glutathione s transferase	gi|225466235|ref|XP_002268911.1|PREDICTED: hypothetical protein [Vitis vinifera] >gi|147842244|emb|CAN69519.1| hypothetical protein [Vitis vinifera] >gi|157347733|emb|CAO22189.1| unnamed protein product [Vitis vinifera]
	N. attenuata	4.5	Glutathione S-transferase U17	sp|Q9FUS8|GSTUH_ARATH
	Medicago truncatula	4.04006	glutathione S-transferase
	Medicago truncatula	8.98117	glutathione S-transferase, probable EC=2.5.1.18; AltName: Full=Auxin-induced protein PCNT107;
11	Solanum lycopersicum	2.32193	myb family transcription factor-related protein	gi|157357937|emb|CAO64949.1|unnamed protein product [Vitis vinifera]
	Solanum lycopersicum	2.11548	myb transcription factor	gi|198400321|gb|ACH87169.1|MYB transcription factor [Camellia sinensis]
	N. attenuata	3.9	Myb family transcription factor APL	sp|Q9SAK5|APL_ARATH
	Medicago truncatula	9.902	myb family transcription factor
	Medicago truncatula	2.59265	Myb family transcription factor At1g14600, putative
12	L. esculentum	4.20945	nitrate transporter	gi|255543056|ref|XP_002512591.1|nitrate transporter, putative [Ricinus communis] >gi|223548552|gb|EEF50043.1| nitrate transporter, putative [Ricinus communis]
	L. esculentum	5	nitrate transporter, putative	gi|6002601|gb|AAF00053.1|AF092655_1putative high-affinity nitrate transporter [Solanum lycopersicum]
	N. attenuata	2.3	Nitrate transporter 1.3	sp|Q9LVE0|PTR33_ARATH
	Medicago truncatula	4.54522	Nitrate/chlorate transporter
13	L. esculentum	2.32193	nuclear transcription factor y subunit a-	gi|225450115|ref|XP_002278849.1|PREDICTED: hypothetical protein [Vitis vinifera]
	L. esculentum	2.41504	nuclear transcription factor y subunit a-	gi|148595722|emb|CAM12540.1|YA2 [Antirrhinum majus]
	N. attenuata	2.3	Nuclear transcription factor Y subunit A-6	sp|Q9LVJ7|NFYA6_ARATH
	Medicago truncatula	3.29063	Nuclear transcription factor Y subunit B-3 Short=AtNF-YB-3; AltName: Full=Transcriptional activator HAP3C;
	Medicago truncatula	2.36184	Nuclear transcription factor Y subunit C-1 Short=AtNF-YC-1; AltName: Full=Transcriptional activator HAP5A;
	Medicago truncatula	6.45365	Nuclear transcription factor Y subunit C-1 Short=AtNF-YC-1; AltName: Full=Transcriptional activator HAP5A;
	Medicago truncatula	7.33658	Nuclear transcription factor Y subunit C-1 Short=AtNF-YC-1; AltName: Full=Transcriptional activator HAP5A;
14	L. esculentum	3.58496	pathogenesis-related protein	gi|2414525|emb|CAA04881.1|pathogenesis-related protein [Solanum lycopersicum]
	L. esculentum	3.0199	pathogenesis-related protein 10	gi|131026|sp|P17642.1|PRS2_SOLTURecName: Full=Pathogenesis-related protein STH-2 >gi|169551|gb|AAA03019.1| pSTH-2 protein [Solanum tuberosum] >gi|169576|gb|AAA02828.1| STH-2 protein
	L. esculentum	3.11548	pathogenesis-related protein 10	gi|51317936|gb|AAU00066.1|pathogenesis-related protein 10 [Solanum virginianum]
	L. esculentum	3.70044	pathogenesis-related protein 10	gi|131026|sp|P17642.1|PRS2_SOLTURecName: Full=Pathogenesis-related protein STH-2 >gi|169551|gb|AAA03019.1| pSTH-2 protein [Solanum tuberosum] >gi|169576|gb|AAA02828.1| STH-2 protein
	L. esculentum	4.08746	pathogenesis-related protein 10	gi|62751099|dbj|BAD95797.1|similar to pathogenesis-related protein STH-2 [Solanum lycopersicum]
	N. attenuata	2.2	Pathogen-related protein	sp|P16273|PRPX_HORVU
	Medicago truncatula	2.17966	Pathogenesis-related protein 1C Short=PR-1C; Flags: Precursor;
	Medicago truncatula	2.67256	Pathogenesis-related protein PR-4A Flags: Precursor;
15	Solanum lycopersicum	6.35755	gh3 family protein	gi|255567939|ref|XP_002524947.1|Indole-3-acetic acid-amido synthetase GH3.3, putative [Ricinus communis] >gi|223535782|gb|EEF37444.1| Indole-3-acetic acid-amido synthetase GH3.3, putative [Ricinus communis]
	Solanum lycopersicum	2.58496	gh3 family protein	gi|86212374|gb|ABC87760.1|jasmonic acid-amino acid-conjugating enzyme [Nicotiana attenuata]
	N. attenuata	4.8	putative indole-3-acetic acid-amido synthetase GH3.9
	Medicago truncatula	3.89897	putative indole-3-acetic acid-amido synthetase GH3.1 EC=6.3.2.-; AltName: Full=Auxin-responsive GH3-like protein 1; Short=AtGH3-1;
16	L. esculentum	2.80735	phytoene synthase	gi|150014709|gb|ABR57229.1|phytoene synthase [Solanum lycopersicum]
	L. esculentum	4.39232	phytoene synthase 1	gi|225435712|ref|XP_002283501.1|PREDICTED: hypothetical protein [Vitis vinifera]
	N. attenuata	3.4	Phytoene synthase	tr|C5H5H0|C5H5H0_MANES
	Medicago truncatula	3.06169	phytoene synthase
17	L. esculentum	2.58496	subtilisin-like protease	gi|167600645|gb|ABZ89187.1|putative protein [Coffea canephora]
	L. esculentum	3.45943	subtilisin-like protease	gi|225458655|ref|XP_002284869.1|PREDICTED: hypothetical protein [Vitis vinifera] >gi|157335537|emb|CAO61367.1| unnamed protein product [Vitis vinifera]
	L. esculentum	6.32193	subtilisin-like protease	gi|225458651|ref|XP_002282841.1|PREDICTED: hypothetical protein [Vitis vinifera] >gi|157335535|emb|CAO61365.1| unnamed protein product [Vitis vinifera]
	N. attenuata	2.1	Subtilisin-like protease	sp|O65351|SUBL_ARATH
	Medicago truncatula	3.37846	Subtilisin-like protease EC=3.4.21.-; AltName: Full=Cucumisin-like serine protease; Flags: Precursor;
	Medicago truncatula	4.25478	Subtilisin-like protease EC=3.4.21.-; AltName: Full=Cucumisin-like serine protease; Flags: Precursor;
	Medicago truncatula	4.46256	Subtilisin-like protease EC=3.4.21.-; AltName: Full=Cucumisin-like serine protease; Flags: Precursor;
	Medicago truncatula	4.55295	Subtilisin-like protease EC=3.4.21.-; AltName: Full=Cucumisin-like serine protease; Flags: Precursor;
	Medicago truncatula	4.7976	Subtilisin-like protease EC=3.4.21.-; AltName: Full=Cucumisin-like serine protease; Flags: Precursor;
	Medicago truncatula	7.05607	Subtilisin-like protease EC=3.4.21.-; AltName: Full=Cucumisin-like serine protease; Flags: Precursor;
	Medicago truncatula	7.96803	Subtilisin-like protease EC=3.4.21.-; AltName: Full=Cucumisin-like serine protease; Flags: Precursor;
	Medicago truncatula	8.99362	Subtilisin-like protease EC=3.4.21.-; AltName: Full=Cucumisin-like serine protease; Flags: Precursor;
18	L. esculentum	2.58496	tubulin beta	gi|226462563|gb|EEH59855.1|beta tubulin [Micromonas pusilla CCMP1545]
	L. esculentum	3.16993	tubulin beta-4 chain	gi|162463097|ref|NP_001105426.1|beta 2 tubulin (AA 1-444) [Zea mays] >gi|135460|sp|P18026.1|TBB2_MAIZE RecName: Full=Tubulin beta-2 chain; AltName: Full=Beta-2-tubulin >gi|22184|emb|CAA37061.1| unnamed protein product [Zea mays]
	N. attenuata	3.9	Tubulin beta-3 chain	sp|Q9ZPN8|TBB3_ELEIN
	Medicago truncatula	3.81087	Tubulin beta-1 chain AltName: Full=Beta-1-tubulin;
B) Putative gene functions up-regulated in L. esculentum and N. attenuata
	Species	Log2 (fold_change)	Functional description
1	Solanum lycopersicum	2.70044	acid phosphatase 18 Purple	gi|145839433|gb|ABP96799.1|purple acid phosphatase [Nicotiana tabacum]
	Nicotiana attenuata	2.7	acid phosphatase 18 Purple	sp|Q9LJU7|PPA18_ARATH
2	L. esculentum	2.13245	aspartic proteinase nepenthesin-1	gi|255541796|ref|XP_002511962.1|Aspartic proteinase nepenthesin-1 precursor, putative [Ricinus communis] >gi|223549142|gb|EEF50631.1| Aspartic proteinase nepenthesin-1 precursor, putative [Ricinus communis]
	N. attenuata	3.5	Aspartic proteinase nepenthesin-2	sp|Q766C2|NEP2_NEPGR
3	L. esculentum	2.32193	beta-glucosidase	gi|255564156|ref|XP_002523075.1|beta-glucosidase, putative [Ricinus communis] >gi|223537637|gb|EEF39260.1| beta-glucosidase, putative [Ricinus communis]
	N. attenuata	2.3	Beta-glucosidase 11	sp|B3H5Q1|BGL11_ARATH
4	Solanum lycopersicum	2.80735	brassinosteroid-regulated protein bru1	gi|577066|emb|CAA58003.1|xyloglucan endo-transglycosylase [Solanum lycopersicum]
	Nicotiana attenuata	-3	Brassinosteroid-regulated protein BRU1, putative	tr|B9SA56|B9SA56_RICCO
5	L. esculentum	2.58496	calcium-dependent protein kinase	gi|15289760|dbj|BAB63464.1|calcium dependent protein kinase [Solanum tuberosum]
	N. attenuata	2.3	Calcium-dependent protein kinase 6	sp|Q38872|CDPK6_ARATH
6	L. esculentum	2.80735	calmodulin-binding transcription activator	gi|225425380|ref|XP_002270865.1|PREDICTED: hypothetical protein [Vitis vinifera]
	N. attenuata	3	Calmodulin-binding transcription activator 6	sp|Q9LSP8|CMTA6_ARATH
7	Solanum lycopersicum	3.80735	CBS domain-containing protein / transporter associated domain-containing protein	gi|255584625|ref|XP_002533036.1|Magnesium and cobalt efflux protein corC, putative [Ricinus communis] >gi|223527174|gb|EEF29344.1| Magnesium and cobalt efflux protein corC, putative [Ricinus communis]
	Nicotiana attenuata	2	CBS domain-containing protein CBSX3, mitochondrial	sp|Q9LEV3|CBSX3_ARATH
	Nicotiana attenuata	2.1	CBS domain-containing protein CBSX1, chloroplastic	sp|O23193|CBSX1_ARATH
8	Solanum lycopersicum	2.32193	ccr4c_arath ame: full=carbon catabolite repressor protein 4 homolog 3 short=ccr4 homolog 3	gi|225455870|ref|XP_002275530.1|PREDICTED: hypothetical protein [Vitis vinifera]
	Nicotiana attenuata	2.1	CCR4-associated factor 1 homolog 7 Probable	sp|Q9SKZ2|CAF1G_ARATH
9	Solanum lycopersicum	2.52356	chaperone protein	gi|225442030|ref|XP_002269039.1|PREDICTED: hypothetical protein [Vitis vinifera] >gi|157339896|emb|CAO45573.1| unnamed protein product [Vitis vinifera]
	Nicotiana attenuata	3.5	Chaperone protein dnaJ 20, chloroplastic	sp|Q9SDN0|DNJ20_ARATH
	Nicotiana attenuata	2.7	Chaperone protein dnaJ 1, mitochondrial	sp|Q38813|DNAJ1_ARATH
10	Solanum lycopersicum	3.16993	clathrin coat adaptor ap3 medium	gi|9954753|gb|AAG09104.1|AC009323_15Putative clathrin-associated adaptor protein [Arabidopsis thaliana]
	N. attenuata	2.9	clathrin assembly protein At4g40080
11	Solanum lycopersicum	4.59495	cytoplasmic small heat shock protein class i	gi|76363947|gb|ABA41593.1|pathogenesis-related protein [Lycopersicon esculentum]
	Nicotiana attenuata	3.6	Cytosolic class I small heat shock protein 3A	tr|E2ESP3|E2ESP3_TOBAC
12	L. esculentum	2.32193	dna-directed rna polymerase iii subunit kda polypeptide	gi|225437229|ref|XP_002281971.1|PREDICTED: hypothetical protein [Vitis vinifera] >gi|157348054|emb|CAO22641.1| unnamed protein product [Vitis vinifera]
	N. attenuata	2.1	DNA-directed RNA polymerase	tr|F2D0C7|F2D0C7_HORVD
13	L. esculentum	2.32193	ferredoxin- chloroplast	gi|255565639|ref|XP_002523809.1|Ferredoxin-3, chloroplast precursor, putative [Ricinus communis] >gi|223536897|gb|EEF38535.1| Ferredoxin-3, chloroplast precursor, putative [Ricinus communis]
	L. esculentum	2.32193	ferredoxin-nadp reductase	gi|242094386|ref|XP_002437683.1|hypothetical protein SORBIDRAFT_10g000720 [Sorghum bicolor] >gi|241915906|gb|EER89050.1| hypothetical protein SORBIDRAFT_10g000720 [Sorghum bicolor]
	N. attenuata	2.1	Ferredoxin--nitrite reductase, chloroplastic	sp|P05314|NIR_SPIOL
14	L. esculentum	4.08746	glutaredoxin	gi|156891141|gb|ABU96708.1|glutaredoxin [Solanum tuberosum]
	N. attenuata	2.3	Glutaredoxin-C13	sp|O82255|GRC13_ARATH
15	Solanum lycopersicum	2.87447	hsp70 interacting protein thioredoxin chimera	gi|18041548|gb|AAL54858.1|tetratricoredoxin [Nicotiana tabacum]
	N. attenuata	2.6	Heat shock protein 83	sp|P51819|HSP83_IPONI
	N. attenuata	3.1	Heat shock protein 83	sp|P51819|HSP83_IPONI
16	L. esculentum	2.58496	metal tolerance protein	gi|255635090|gb|ACU17903.1|unknown [Glycine max]
	N. attenuata	2.9	Metal tolerance protein 1	sp|Q6ICY4|MTPC2_ARATH
	N. attenuata	2.4	Metal tolerance protein C2	sp|Q9ZT63|MTP1_ARATH
17	L. esculentum	2.80735	myosin heavy	gi|224086564|ref|XP_002307909.1|predicted protein [Populus trichocarpa] >gi|222853885|gb|EEE91432.1| predicted protein [Populus trichocarpa]
	L. esculentum	2.58496	myosin heavy chain-related	gi|255545078|ref|XP_002513600.1|conserved hypothetical protein [Ricinus communis] >gi|223547508|gb|EEF49003.1| conserved hypothetical protein [Ricinus communis]
	N. attenuata	2.7	Myosin-2 heavy chain	sp|P08799|MYS2_DICDI
18	Solanum lycopersicum	3.45943	nac domain ipr003441	gi|255574129|ref|XP_002527980.1|transcription factor, putative [Ricinus communis] >gi|223532606|gb|EEF34392.1| transcription factor, putative [Ricinus communis]
	Solanum lycopersicum	2.32193	nac domain ipr003441	gi|225428195|ref|XP_002281816.1|PREDICTED: hypothetical protein [Vitis vinifera]
	Solanum lycopersicum	2.22239	nac domain ipr003441	gi|21105751|gb|AAM34774.1|AF509874_1nam-like protein 11 [Petunia x hybrida]
	Nicotiana attenuata	2.7	NAC domain-containing protein 61 Putative	sp|Q9M290|NAC61_ARATH
19	L. esculentum	2.32193	nuclear matrix protein 1	gi|15077144|gb|AAK83083.1|AF289255_1nuclear matrix protein 1 [Lycopersicon esculentum]
	N. attenuata	2.3	nuclear matrix constituent protein 1-like protein	sp|Q9FLH0|NMCP_ARATH
20	L. esculentum	3.45943	potassium channel	gi|5834502|dbj|BAA84085.1|potassium channel [Nicotiana paniculata]
	N. attenuata	2.7	Potassium channel AKT2/3	sp|Q38898|AKT2_ARATH
21	Solanum lycopersicum	2.66297	protein phosphatase	gi|255542816|ref|XP_002512471.1|protein phosphatase 2c, putative [Ricinus communis] >gi|223548432|gb|EEF49923.1| protein phosphatase 2c, putative [Ricinus communis]
	Solanum lycopersicum	2.66297	protein phosphatase	gi|157351203|emb|CAO41390.1|unnamed protein product [Vitis vinifera]
	Nicotiana attenuata	2.4	Protein phosphatase 2C 77	sp|O04719|P2C77_ARATH
	Nicotiana attenuata	2.1	protein phosphatase 2C 72 Probable	sp|Q9XGZ9|P2C72_ARATH
	Nicotiana attenuata	2.3	Protein phosphatase 2C 37	sp|P49598|P2C37_ARATH
	Nicotiana attenuata	2.5	Protein phosphatase 2C 16	sp|Q9CAJ0|P2C16_ARATH
	Nicotiana attenuata	2.1	protein phosphatase 2C 1 Probable	sp|Q9LR65|P2C01_ARATH
22	Solanum lycopersicum	2.58496	receptor-like serine-threonine protein kinase	gi|18076589|emb|CAC83607.1|putative receptor-like serine-threonine protein kinase [Solanum tuberosum]
	Nicotiana attenuata	2.5	receptor-like serine/threonine-protein kinase At4g34500 Probable	sp|Q6NKZ9|Y4345_ARATH
	Nicotiana attenuata	2.6	Receptor-like serine/threonine-protein kinase At1g78530	sp|Q9SYM9|Y1853_ARATH
23	L. esculentum	3.90689	ribulose bisphosphate carboxylase	gi|132095|sp|P07179.2|RBS2A_SOLLCRecName: Full=Ribulose bisphosphate carboxylase small chain 2A, chloroplastic; Short=RuBisCO small subunit 2A; AltName: Full=LESS 5; Flags: Precursor >gi|170498|gb|AAA34189.1| ribulose-1,5-bisphophate carboxylase/ oxygenase small subunit (EC 4.1.1.39) >gi|4456641|emb|CAA29401.2| ribulose 1,5-bisphosphate carboxylase/oxygenase [Solanum lycopersicum]
	N. attenuata	4.1	Ribulose bisphosphate carboxylase small chain, chloroplastic	sp|P24007|RBS_PYRPY
24	Solanum lycopersicum	2.16993	serine-threonine protein plant-	gi|255585401|ref|XP_002533396.1|serine-threonine protein kinase, plant-type, putative [Ricinus communis] >gi|223526770|gb|EEF28996.1| serine-threonine protein kinase, plant-type, putative [Ricinus communis]
	Solanum lycopersicum	2.80735	serine-threonine protein plant-	gi|255569008|ref|XP_002525474.1|serine-threonine protein kinase, plant-type, putative [Ricinus communis] >gi|223535287|gb|EEF36964.1| serine-threonine protein kinase, plant-type, putative [Ricinus communis]
	Solanum lycopersicum	2.58496	serine-threonine protein plant-	gi|225470597|ref|XP_002272814.1|PREDICTED: hypothetical protein [Vitis vinifera]
	Solanum lycopersicum	4.75489	serine-threonine protein plant-	gi|224105587|ref|XP_002313864.1|predicted protein [Populus trichocarpa] >gi|222850272|gb|EEE87819.1| predicted protein [Populus trichocarpa]
	Solanum lycopersicum	4.16993	serine-threonine protein plant-	gi|224070521|ref|XP_002303163.1|predicted protein [Populus trichocarpa] >gi|222840595|gb|EEE78142.1| predicted protein [Populus trichocarpa]
	Solanum lycopersicum	2.07039	serine-threonine protein plant-	gi|18033737|gb|AAL57228.1|protein kinase-like protein [Capsicum annuum]
	Solanum lycopersicum	2.32193	serine-threonine protein plant-	gi|146216710|gb|ABQ10557.1|leucine-rich repeat protein [Nicotiana tabacum]
	Solanum lycopersicum	2.16993	serine threonine-protein kinase nak	gi|224069820|ref|XP_002326422.1|predicted protein [Populus trichocarpa] >gi|222833615|gb|EEE72092.1| predicted protein [Populus trichocarpa]
	Solanum lycopersicum	2.32193	serine threonine-protein kinase	gi|225462116|ref|XP_002263233.1|PREDICTED: hypothetical protein [Vitis vinifera]
	Solanum lycopersicum	3.70044	serine threonine-protein kinase	gi|225440666|ref|XP_002274657.1|PREDICTED: hypothetical protein [Vitis vinifera] >gi|157346111|emb|CAO15808.1| unnamed protein product [Vitis vinifera]
	Solanum lycopersicum	2.08746	serine threonine protein kinase family protein	gi|255551438|ref|XP_002516765.1|wall-associated kinase, putative [Ricinus communis] >gi|223544138|gb|EEF45663.1| wall-associated kinase, putative [Ricinus communis]
	Nicotiana attenuata	2.2	Serine/threonine-protein kinase Nek2	sp|A2ZMH2|NEK2_ORYSI
	Nicotiana attenuata	2.2	serine/threonine-protein kinase DDB_G0284251 Probable	sp|Q54PX0|Y4251_DICDI
25	L. esculentum	4.80735	s-norcoclaurine synthase 2	gi|255626741|gb|ACU13715.1|unknown [Glycine max]
	N. attenuata	2.9	S-norcoclaurine synthase	sp|Q67A25|NCS_THLFG
	N. attenuata	4.1	S-norcoclaurine synthase	sp|Q67A25|NCS_THLFG
26	L. esculentum	2.32193	splicing factor yt521-	gi|225426714|ref|XP_002275532.1|PREDICTED: hypothetical protein [Vitis vinifera]
	N. attenuata	2.1	Splicing factor U2af small subunit A	sp|Q9ZQW8|U2AFA_ORYSJ
	N. attenuata	2.1	Splicing factor, arginine/serine-rich 2,rnap interacting protein, putative	tr|B9RFG0|B9RFG0_RICCO
27	Solanum lycopersicum	2.58496	trypsin proteinase inhibitor precursor	gi|3913934|sp|Q41488.1|IP25_SOLTURecName: Full=Proteinase inhibitor type-2 P303.51; AltName: Full=Proteinase inhibitor type II P303.51; Flags: Precursor >gi|576529|gb|AAA53278.1| proteinase inhibitor II
	Nicotiana attenuata	7.5	Trypsin inhibitor 1	sp|Q02214|ITR1_NICSY
	Nicotiana attenuata	5	Trypsin inhibitor	sp|P20144|WUN1_SOLTU
	Nicotiana attenuata	2	Trypsin inhibitor	sp|P20144|WUN1_SOLTU
28	Solanum lycopersicum	3.90689	udp-glucose:flavonoid glucoside -glucosyltransferase	gi|209954733|dbj|BAG80557.1|UDP-glucose:glucosyltransferase [Lycium barbarum]
	Nicotiana attenuata	3.7	UDP-glycosyltransferase 73C5	sp|Q9ZQ94|U73C5_ARATH
29	L. esculentum	3.80735	ubiquitin	gi|117607067|gb|ABK42077.1|ubiquitin extension protein [Capsicum annuum]
	N. attenuata	9.5	Ubiquitin-40S ribosomal protein S27a	sp|P62980|RS27A_SOLLC
30	Solanum lycopersicum	4.39232	wrky transcription	gi|7406995|gb|AAF61863.1|AF193770_1DNA-binding protein 3 [Nicotiana tabacum]
	Solanum lycopersicum	3	wrky transcription	gi|156118328|gb|ABU49725.1|WRKY transcription factor 6 [Solanum tuberosum]
	Solanum lycopersicum	2.36923	wrky transcription	gi|224066297|ref|XP_002302070.1|predicted protein [Populus trichocarpa] >gi|222843796|gb|EEE81343.1| predicted protein [Populus trichocarpa]
	Solanum lycopersicum	2.08746	wrky transcription	gi|24745606|dbj|BAC23031.1|WRKY-type DNA binding protein [Solanum tuberosum]
	Solanum lycopersicum	3.39232	wrky transcription factor	gi|6683537|dbj|BAA89235.1|unnamed protein product [Nicotiana tabacum]
	Solanum lycopersicum	2.58496	wrky transcription factor	gi|92429381|gb|ABE77148.1|putative WRKY transcription factor [Nicotiana tabacum]
	Solanum lycopersicum	3.16993	wrky transcription factor 30	gi|40846374|gb|AAR92477.1|putative WRKY transcription factor 30 [Vitis aestivalis]
	N. attenuata	2.2	Probable WRKY transcription factor 13	sp|Q9SVB7|WRK13_ARATH
	Species	Log2 (fold_change)	Functional description
1	Medicago truncatula	3.34638	4-coumarate--CoA ligase family protein / 4-coumaroyl-CoA synthase family protein
	N. attenuata	2.2	4-coumarate--CoA ligase 1
2	Medicago truncatula	6.26389	alcohol dehydrogenase, zinc-containing
	N. attenuata	2.9	Alcohol dehydrogenase-like 7
3	Medicago truncatula	4.41476	Aquaporin-4 Short=AQP-4; AltName: Full=WCH4; AltName: Full=Mercurial-insensitive water channel; Short=MIWC;
	N. attenuata	2.9	Aquaporin, MIP family, NIP subfamily
4	Medicago truncatula	2.82117	ATP-dependent Clp protease ATP-binding subunit clpA homolog CD4A, chloroplastic Flags: Precursor;
	N. attenuata	2.4	ATP-dependent Clp protease proteolytic subunit-related protein 2, chloroplastic
5	Medicago truncatula	2.98722	Beta-galactosidase 8 Short=Lactase 8; EC=3.2.1.23; AltName: Full=Protein AR782; Flags: Precursor;
	Medicago truncatula	2.34613	beta-galactosidase, putative / lactase, putative
	N. attenuata	2.1	Beta-galactosidase 13
6	Medicago truncatula	7.3243	Copper transporter 1
	N. attenuata	2.9	Copper transporter 1	sp|Q39065|COPT1_ARATH
7	Medicago truncatula	2.14074	Cytochrome P450 716B1 EC=1.14.-.-; AltName: Full=Cytochrome P450 CYPA1;
	N. attenuata	3.6	Cytochrome P450 716B2
8	Medicago truncatula	9.0974	GDSL-motif lipase/hydrolase family protein
	N. attenuata	3.2	GDSL esterase/lipase At1g09390	sp|O80522|GDL2_ARATH
	N. attenuata	2.1	GDSL esterase/lipase At5g55050	sp|Q9FIA1|GDL87_ARATH
9	Medicago truncatula	6.18787	Germin-like protein subfamily 1 member 7 Flags: Precursor;
	Medicago truncatula	6.40502	Germin-like protein subfamily 1 member 7 Flags: Precursor;
	Medicago truncatula	8.48036	Germin-like protein subfamily 1 member 7 Flags: Precursor;
	Medicago truncatula	7.87438	Germin-like protein subfamily 2 member 1 Flags: Precursor;
	Medicago truncatula	10.1086	Germin-like protein subfamily 2 member 4 Flags: Precursor;
	N. attenuata	6.7	Germin-like protein 9-3
	N. attenuata	2.2	Germin-like protein subfamily 1 member 7
10	Medicago truncatula	8.2834	Histone H2A.1
	Medicago truncatula	9.1989	Histone H2B
	Medicago truncatula	2.56882	Histone H4
	N. attenuata	6.9	Histone H3.2
	N. attenuata	6.9	Histone H3.2
	N. attenuata	8.2	Histone H3.2
11	Medicago truncatula	2.44143	MLO protein homolog 1 AltName: Full=OsMLO1;
	N. attenuata	2.8	MLO-like protein 15
12	Medicago truncatula	4.06337	Oxysterol-binding protein-related protein 8 Short=OSBP-related protein 8; Short=ORP-8;
	N. attenuata	2.8	Oxysterol-binding protein-related protein 1D	sp|Q9SAF0|ORP1D_ARATH
13	Medicago truncatula	2.53441	Photosystem I reaction center subunit IV B, chloroplastic Short=PSI-E B; Contains: RecName: Full=Photosystem I reaction center subunit IV B isoform 2; Flags: Precursor;
	N. attenuata	3.1	Photosystem I reaction center subunit IV B, chloroplastic
14	Medicago truncatula	3.21917	Polygalacturonase Short=PG; EC=3.2.1.15; AltName: Full=Pectinase; AltName: Full=Major pollen allergen Cha o 2; AltName: Allergen=Cha o 2; Flags: Precursor;
	N. attenuata	2.5	Polygalacturonase At1g48100	sp|Q949Z1|PGLR4_ARATH
15	Medicago truncatula	4.39623	UPF0706 protein At5g01750
	N. attenuata	3.8	UPF0012 hydrolase C26A3.11
	N. attenuata	2.9	UPF0603 protein At1g54780, chloroplastic
