# Supplementary material for: Virus-Induced Gene Silencing Using Tobacco Rattle Virus as a Tool to Study the Interaction between Nicotiana attenuata and Rhizophagus irregularis
Source: PLoS One. 2015 Aug 20;10(8):e0136234. doi: 10.1371/journal.pone.0136234 (PMC4546398; doi:10.1371/journal.pone.0136234)
Supplement: S3 Table — (XLSX) [file pone.0136234.s011.xlsx]

## Sheet: Sheet1
Supporting Table S7: Similar putative functions of annotated fungal tags and contigs significantly upregulated after AMF infection found in the present study in N. attenuata and in tomato (Ruzicka et al. 2013) (log2 change >2, p<0.05)
fungal genes identified by Ruzicka et al. (2013)
fungal genes identified in the present study
	Fungal species	Functional description	ID
1	Botryotinia fuckeliana B05.10	14-3-3 family protein	gi|154296240|ref|XP_001548552.1|hypothetical protein BC1G_12947 [Botryotinia fuckeliana B05.10] >gi|150843511|gb|EDN18704.1| hypothetical protein BC1G_12947 [Botryotinia fuckeliana B05.10]
	Neosartorya fischeri NRRL 181	14-3-3 family protein	gi|119467972|ref|XP_001257792.1|14-3-3 family protein [Neosartorya fischeri NRRL 181] >gi|119405944|gb|EAW15895.1| 14-3-3 family protein [Neosartorya fischeri NRRL 181]
	Glomus intraradices	14-3-3 protein	gi|84618083|emb|CAJ16742.1|14-3-3 protein [Glomus intraradices]
	R. irregularis	14-3-3 protein epsilon OS=Ovis aries GN=YWHAE PE=1 SV=1	sp|P62262
2	Penicillium marneffei ATCC 18224	40s ribosomal protein	gi|212536174|ref|XP_002148243.1|40S ribosomal protein S29, putative [Penicillium marneffei ATCC 18224] >gi|210070642|gb|EEA24732.1| 40S ribosomal protein S29, putative [Penicillium marneffei ATCC 18224]
	R. irregularis	40S ribosomal protein S0 OS=Postia placenta (strain ATCC 44394 / Madison 698-R) GN=RPS0 PE=3 SV=1	sp|B8PAR0
3	Uncinocarpus reesii 1704	40s ribosomal protein s11	gi|258577261|ref|XP_002542812.1|40S ribosomal protein S11 [Uncinocarpus reesii 1704] >gi|237903078|gb|EEP77479.1| 40S ribosomal protein S11 [Uncinocarpus reesii 1704]
	R. irregularis	40S ribosomal protein S11 OS=Schizosaccharomyces pombe GN=rps11a PE=2 SV=2	sp|P79013
4	Verticillium albo-atrum VaMs.102	40s ribosomal protein s14	gi|261358369|gb|EEY20797.1|40S ribosomal protein S14 [Verticillium albo-atrum VaMs.102]
	R. irregularis	40S ribosomal protein S14 OS=Chlamydomonas reinhardtii GN=RPS14 PE=3 SV=1	sp|P46295
	R. irregularis	40S ribosomal protein S14 OS=Chlamydomonas reinhardtii GN=RPS14 PE=3 SV=1	sp|P46295
5	Pyrenophora tritici-repentis Pt-1C-BFP	40s ribosomal protein s19	gi|189209437|ref|XP_001941051.1|40S ribosomal protein S19-B [Pyrenophora tritici-repentis Pt-1C-BFP] >gi|187977144|gb|EDU43770.1| 40S ribosomal protein S19-B [Pyrenophora tritici-repentis Pt-1C-BFP]
	R. irregularis	40S ribosomal protein S19-1 OS=Arabidopsis thaliana GN=RPS19A PE=2 SV=1	sp|Q9SGA6
6	Microsporum canis CBS 113480	40s ribosomal protein s24	gi|238843594|gb|EEQ33256.1|40S ribosomal protein S24 [Microsporum canis CBS 113480]
	R. irregularis	40S ribosomal protein S24 OS=Rhizomucor racemosus GN=RPS24 PE=3 SV=1	sp|P14249
7	Chaetomium globosum CBS 148.51	40s ribosomal protein s25	gi|116205327|ref|XP_001228474.1|40S ribosomal protein S25 [Chaetomium globosum CBS 148.51] >gi|88176675|gb|EAQ84143.1| 40S ribosomal protein S25 [Chaetomium globosum CBS 148.51]
	R. irregularis	40S ribosomal protein S25 OS=Branchiostoma belcheri GN=RPS25 PE=2 SV=1	sp|Q8ISN9
	R. irregularis	40S ribosomal protein S25-2 OS=Arabidopsis thaliana GN=RPS25B PE=2 SV=1	sp|Q9SIK2
8	Phaeosphaeria nodorum SN15	40s ribosomal protein s26	gi|169618016|ref|XP_001802422.1|hypothetical protein SNOG_12195 [Phaeosphaeria nodorum SN15] >gi|189194759|ref|XP_001933718.1| 40S ribosomal protein S26E [Pyrenophora tritici-repentis Pt-1C-BFP] >gi|111059487|gb|EAT80607.1| hypothetical protein SNOG_12195 [Phaeosphaeria nodorum SN15] >gi|187979282|gb|EDU45908.1| 40S ribosomal protein S26E [Pyrenophora tritici-repentis Pt-1C-BFP]
	R. irregularis	40S ribosomal protein S26E OS=Neurospora crassa GN=rps-26 PE=3 SV=2	sp|P21772
9	Magnaporthe grisea 70-15	40s ribosomal protein s27	gi|39970811|ref|XP_366796.1|40S ribosomal protein S27 [Magnaporthe grisea 70-15] >gi|149210305|ref|XP_001522527.1| hypothetical protein MGCH7_ch7g630 [Magnaporthe grisea 70-15] >gi|86196585|gb|EAQ71223.1| hypothetical protein MGCH7_ch7g630 [Magnaporthe grisea 70-15] >gi|145017309|gb|EDK01672.1| 40S ribosomal protein S27 [Magnaporthe grisea 70-15] >gi|261353282|gb|EEY15710.1| 40S ribosomal protein…
	R. irregularis	40S ribosomal protein S27 OS=Schizosaccharomyces pombe GN=rps27 PE=2 SV=1	sp|O74330
	R. irregularis	40S ribosomal protein S27 OS=Schizosaccharomyces pombe GN=rps27 PE=2 SV=1	sp|O74330
	R. irregularis	40S ribosomal protein S27 OS=Schizosaccharomyces pombe GN=rps27 PE=2 SV=1	sp|O74330
	R. irregularis	40S ribosomal protein S27 OS=Schizosaccharomyces pombe GN=rps27 PE=2 SV=1	sp|O74330
10	Aspergillus fumigatus Af293	40s ribosomal protein s4	gi|71000467|ref|XP_754922.1|40S ribosomal protein S4 [Aspergillus fumigatus Af293] >gi|66852559|gb|EAL92884.1| 40S ribosomal protein S4, putative [Aspergillus fumigatus Af293] >gi|159127935|gb|EDP53050.1| 40S ribosomal protein S4, putative [Aspergillus fumigatus A1163]
	R. irregularis	40S ribosomal protein S4 OS=Yarrowia lipolytica GN=RPS4 PE=2 SV=1	sp|O59950
11	Podospora anserina	40s ribosomal protein s7	gi|171685214|ref|XP_001907548.1|unnamed protein product [Podospora anserina] >gi|170942568|emb|CAP68220.1| unnamed protein product [Podospora anserina]
	R. irregularis	40S ribosomal protein S7 OS=Schizosaccharomyces pombe GN=rps7 PE=1 SV=2	sp|Q10101
12	Magnaporthe grisea 70-15	60s ribosomal protein l10	gi|39942112|ref|XP_360593.1|hypothetical protein MGG_03136 [Magnaporthe grisea 70-15] >gi|145015889|gb|EDK00379.1| hypothetical protein MGG_03136 [Magnaporthe grisea 70-15]
	R. irregularis	60S ribosomal protein L10 OS=Drosophila melanogaster GN=Qm PE=2 SV=1	sp|O61231
	R. irregularis	60S ribosomal protein L10 OS=Drosophila melanogaster GN=Qm PE=2 SV=1	sp|O61231
	R. irregularis	60S ribosomal protein L10 OS=Drosophila melanogaster GN=Qm PE=2 SV=1	sp|O61231
13	Uncinocarpus reesii 1704	60s ribosomal protein l16	gi|258576693|ref|XP_002542528.1|60S ribosomal protein L16 [Uncinocarpus reesii 1704] >gi|237902794|gb|EEP77195.1| 60S ribosomal protein L16 [Uncinocarpus reesii 1704]
	R. irregularis	60S ribosomal protein L16 OS=Neurospora crassa GN=rpl-16 PE=3 SV=1	sp|Q9P720
14	Gibberella zeae PH-1	60s ribosomal protein l17	gi|46109978|ref|XP_382047.1|RL17_NEUCR 60S ribosomal protein L17 [Gibberella zeae PH-1]
	R. irregularis	60S ribosomal protein L17 OS=Homo sapiens GN=RPL17 PE=1 SV=3	sp|P18621
	R. irregularis	60S ribosomal protein L17 OS=Homo sapiens GN=RPL17 PE=1 SV=3	sp|P18621
15	Talaromyces stipitatus ATCC 10500	60s ribosomal protein l19	gi|242776149|ref|XP_002478788.1|translational activator, putative [Talaromyces stipitatus ATCC 10500] >gi|218722407|gb|EED21825.1| translational activator, putative [Talaromyces stipitatus ATCC 10500]
	R. irregularis	60S ribosomal protein L19 OS=Drosophila melanogaster GN=RpL19 PE=1 SV=2	sp|P36241
16	Sclerotinia sclerotiorum 1980	60s ribosomal protein l2	gi|156065175|ref|XP_001598509.1|60S ribosomal protein L2 [Sclerotinia sclerotiorum 1980] >gi|154691457|gb|EDN91195.1| 60S ribosomal protein L2 [Sclerotinia sclerotiorum 1980]
	R. irregularis	60S ribosomal protein L2 OS=Schizosaccharomyces pombe GN=rpl2a PE=2 SV=2	sp|P08093
17	Ajellomyces capsulatus G186AR	60s ribosomal protein l20	gi|225563055|gb|EEH11334.1|60S ribosomal protein L20 [Ajellomyces capsulatus G186AR]
	R. irregularis	60S ribosomal protein L20 OS=Saccharomyces cerevisiae GN=RPL20A PE=1 SV=2	sp|P0C2I0
18	Ajellomyces capsulatus G186AR	60s ribosomal protein l3	gi|225563388|gb|EEH11667.1|large subunit ribosomal protein L3 [Ajellomyces capsulatus G186AR]
	R. irregularis	60S ribosomal protein L3 OS=Aspergillus fumigatus GN=rpl3 PE=1 SV=2	sp|Q8NKF4
19	Ajellomyces capsulatus H143	60s ribosomal protein l36	gi|240279214|gb|EER42719.1|60S ribosomal protein L36 [Ajellomyces capsulatus H143]
	R. irregularis	60S ribosomal protein L36 OS=Trichoderma hamatum GN=rpl36 PE=3 SV=1	sp|Q9HFR7
	R. irregularis	60S ribosomal protein L36 OS=Trichoderma hamatum GN=rpl36 PE=3 SV=1	sp|Q9HFR7
20	Paracoccidioides brasiliensis Pb03	60s ribosomal protein l37a	gi|225682051|gb|EEH20335.1|60S ribosomal protein L43 [Paracoccidioides brasiliensis Pb03] >gi|226279956|gb|EEH35522.1| 60S ribosomal protein L43 [Paracoccidioides brasiliensis Pb01] >gi|226289225|gb|EEH44737.1| 60S ribosomal protein L43 [Paracoccidioides brasiliensis Pb18]
	R. irregularis	60S ribosomal protein L37a OS=Dictyostelium discoideum GN=rpl37A PE=3 SV=1	sp|Q54UG4
21	Chaetomium globosum CBS 148.51	60s ribosomal protein l7	gi|116191627|ref|XP_001221626.1|60S ribosomal protein L7 [Chaetomium globosum CBS 148.51] >gi|88181444|gb|EAQ88912.1| 60S ribosomal protein L7 [Chaetomium globosum CBS 148.51]
	R. irregularis	60S ribosomal protein L7 OS=Neurospora crassa GN=rpl-7 PE=3 SV=2	sp|Q7SBD5
22	Aspergillus clavatus NRRL 1	actin	gi|121703618|ref|XP_001270073.1|actin [Aspergillus clavatus NRRL 1] >gi|119398217|gb|EAW08647.1| actin [Aspergillus clavatus NRRL 1]
	R. irregularis	Actin OS=Phaffia rhodozyma PE=3 SV=1	sp|P53689
	R. irregularis	Actin-2 OS=Pneumocystis carinii PE=2 SV=1	sp|P42023
23	Mortierella alpina	acyl-coa desaturase	gi|4468614|emb|CAB38177.1|stearoyl-CoA desaturase [Mortierella alpina]
	R. irregularis	Acyl-CoA desaturase OS=Ajellomyces capsulata GN=OLE1 PE=3 SV=1	sp|Q12618
24	Botryotinia fuckeliana B05.10	adenosylhomocysteinase	gi|154318147|ref|XP_001558392.1|conserved hypothetical protein [Botryotinia fuckeliana B05.10] >gi|150842764|gb|EDN17957.1| conserved hypothetical protein [Botryotinia fuckeliana B05.10]
	R. irregularis	Adenosylhomocysteinase A OS=Xenopus laevis GN=ahcy-A PE=2 SV=1	sp|P51893
	R. irregularis	Adenosylhomocysteinase OS=Schizosaccharomyces pombe GN=SPBC8D2.18c PE=2 SV=1	sp|O13639
	R. irregularis	Adenosylhomocysteinase OS=Schizosaccharomyces pombe GN=SPBC8D2.18c PE=2 SV=1	sp|O13639
25	Coprinopsis cinerea okayama7#130	adp-ribosylation factor 1	gi|169860757|ref|XP_001837013.1|ADP-ribosylation factor 1 [Coprinopsis cinerea okayama7#130] >gi|116501735|gb|EAU84630.1| ADP-ribosylation factor 1 [Coprinopsis cinerea okayama7#130]
	Phaeosphaeria nodorum SN15	adp-ribosylation factor 1	gi|169607641|ref|XP_001797240.1|hypothetical protein SNOG_06879 [Phaeosphaeria nodorum SN15] >gi|189189756|ref|XP_001931217.1| ADP-ribosylation factor [Pyrenophora tritici-repentis Pt-1C-BFP] >gi|111064410|gb|EAT85530.1| hypothetical protein SNOG_06879 [Phaeosphaeria nodorum SN15] >gi|187972823|gb|EDU40322.1| ADP-ribosylation factor [Pyrenophora tritici-repentis Pt-1C-BFP]
	R. irregularis	ADP-ribosylation factor 6 OS=Gallus gallus GN=ARF6 PE=2 SV=3	sp|P26990
26	Pyrenophora tritici-repentis Pt-1C-BFP	ankyrin repeat protein	gi|189188136|ref|XP_001930407.1|ankyrin repeat domain containing protein [Pyrenophora tritici-repentis Pt-1C-BFP] >gi|187972013|gb|EDU39512.1| ankyrin repeat domain containing protein [Pyrenophora tritici-repentis Pt-1C-BFP]
	R. irregularis	Ankyrin repeat protein nuc-2 OS=Neurospora crassa GN=nuc-2 PE=4 SV=2	sp|Q01317
	R. irregularis	Ankyrin-1 OS=Mus musculus GN=Ank1 PE=1 SV=2	sp|Q02357
	R. irregularis	Ankyrin-1 OS=Mus musculus GN=Ank1 PE=1 SV=2	sp|Q02357
27	Ajellomyces dermatitidis SLH14081	atp synthase beta	gi|261187936|ref|XP_002620385.1|ATP synthase F1 beta subunit [Ajellomyces dermatitidis SLH14081] >gi|239593396|gb|EEQ75977.1| ATP synthase F1 beta subunit [Ajellomyces dermatitidis SLH14081] >gi|239614983|gb|EEQ91970.1| ATP synthase F1 beta subunit [Ajellomyces dermatitidis ER-3]
	R. irregularis	ATP synthase subunit beta, mitochondrial OS=Schizosaccharomyces pombe GN=atp2 PE=1 SV=1	sp|P22068
	R. irregularis	ATP synthase subunit beta, mitochondrial OS=Neurospora crassa GN=atp-2 PE=2 SV=1	sp|P23704
28	Gibberella zeae PH-1	calmodulin	gi|46110018|ref|XP_382067.1|CALM_NEUCR Calmodulin (CaM) [Gibberella zeae PH-1] >gi|116198243|ref|XP_001224933.1| calmodulin [Chaetomium globosum CBS 148.51] >gi|145605748|ref|XP_370387.2| calmodulin [Magnaporthe grisea 70-15] >gi|164426548|ref|XP_961276.2| calmodulin [Neurospora crassa OR74A] >gi|171694241|ref|XP_001912045.1| unnamed protein product [Podospora anserina] >gi|48428805|sp|P61859.2|C…
	R. irregularis	Calmodulin OS=Pythium splendens PE=2 SV=1	sp|Q71UH5
	R. irregularis	Calmodulin OS=Pythium splendens PE=2 SV=1	sp|Q71UH5
29	Microsporum canis CBS 113480	calnexin	gi|238838565|gb|EEQ28227.1|calnexin [Microsporum canis CBS 113480]
	R. irregularis	Calnexin homolog OS=Aspergillus fumigatus GN=AFUA_4G12850 PE=2 SV=2	sp|Q6Q487
30	R. irregularis	Copper chaperone for superoxide dismutase OS=Mus musculus GN=Ccs PE=1 SV=1	sp|Q9WU84
	R. irregularis	Copper chaperone for superoxide dismutase OS=Mus musculus GN=Ccs PE=1 SV=1	sp|Q9WU84
	Chaetomium globosum CBS 148.51	cu zn superoxide dismutase	gi|116193365|ref|XP_001222495.1|Cu/Zn superoxide dismutase [Chaetomium globosum CBS 148.51] >gi|88182313|gb|EAQ89781.1| Cu/Zn superoxide dismutase [Chaetomium globosum CBS 148.51]
31	Neurospora crassa OR74A	elongation factor 1-alpha	gi|164429618|ref|XP_964868.2|elongation factor 1-alpha [Neurospora crassa OR74A] >gi|67476865|sp|Q01372.2|EF1A_NEUCR RecName: Full=Elongation factor 1-alpha; Short=EF-1-alpha >gi|38566883|emb|CAE76188.1| translation elongation factor eEF-1 alpha chain [Neurospora crassa] >gi|157073552|gb|EAA35632.2| elongation factor 1-alpha [Neurospora crassa OR74A]
	R. irregularis	Elongation factor 1-alpha OS=Absidia glauca GN=TEF-1 PE=3 SV=1	sp|P28295
32	Neosartorya fischeri NRRL 181	elongation factor 2	gi|119481571|ref|XP_001260814.1|translation elongation factor EF-2 subunit, putative [Neosartorya fischeri NRRL 181] >gi|119408968|gb|EAW18917.1| translation elongation factor EF-2 subunit, putative [Neosartorya fischeri NRRL 181]
	R. irregularis	Elongation factor 2 OS=Schizosaccharomyces pombe GN=eft1 PE=1 SV=2	sp|O14460
33	Talaromyces stipitatus ATCC 10500	enolase allergen asp f 22	gi|242808797|ref|XP_002485238.1|enolase/allergen Asp F 22 [Talaromyces stipitatus ATCC 10500] >gi|218715863|gb|EED15285.1| enolase/allergen Asp F 22 [Talaromyces stipitatus ATCC 10500]
	R. irregularis	Enolase OS=Neocallimastix frontalis PE=3 SV=1	sp|P42894
	R. irregularis	Enolase OS=Neocallimastix frontalis PE=3 SV=1	sp|P42894
34	R. irregularis	Fructose-1,6-bisphosphatase, cytosolic OS=Oryza sativa subsp. japonica GN=Os01g0866400 PE=2 SV=2	sp|Q0JHF8
	R. irregularis	Fructose-bisphosphate aldolase OS=Schizosaccharomyces pombe GN=fba1 PE=1 SV=2	sp|P36580
	R. irregularis	Fructose-bisphosphate aldolase 1 OS=Paracoccidioides brasiliensis (strain ATCC MYA-826 / Pb01) GN=FBA1 PE=1 SV=3	sp|Q96UH7
	Nectria haematococca mpVI 77-13-4	fructose-bisphosphate class ii	gi|256721971|gb|EEU35362.1|fructose-bisphosphate aldolase [Nectria haematococca mpVI 77-13-4]
	Neosartorya fischeri NRRL 181	fructose-bisphosphate class ii	gi|119491552|ref|XP_001263297.1|fructose-bisphosphate aldolase, class II [Neosartorya fischeri NRRL 181] >gi|119411457|gb|EAW21400.1| fructose-bisphosphate aldolase, class II [Neosartorya fischeri NRRL 181]
35	Talaromyces stipitatus ATCC 10500	fumarate hydratase class ii	gi|242781261|ref|XP_002479765.1|fumarate hydratase, putative [Talaromyces stipitatus ATCC 10500] >gi|218719912|gb|EED19331.1| fumarate hydratase, putative [Talaromyces stipitatus ATCC 10500]
	R. irregularis	Fumarate hydratase, mitochondrial OS=Mus musculus GN=Fh PE=1 SV=2	sp|P97807
36	Glomus intraradices	glutamine synthetase	gi|161406807|gb|ABX71761.1|glutamine synthetase [Glomus intraradices]
	Tuber borchii	glutamine synthetase	gi|46395793|sp|Q86ZU6.1|GLNA_TUBBORecName: Full=Glutamine synthetase; Short=GS; AltName: Full=Glutamate--ammonia ligase >gi|30231189|gb|AAP23163.1|AF462037_1 glutamine synthetase [Tuber borchii]
	R. irregularis	Glutamine synthetase OS=Suillus bovinus GN=GLNA PE=3 SV=1	sp|Q8J1R3
37	Glomus intraradices	glutaredoxin 1	gi|219685999|emb|CAP69667.1|glutaredoxin 1 [Glomus intraradices]
	R. irregularis	Glutaredoxin-like protein YDR286C homolog OS=Mus musculus PE=1 SV=1	sp|Q9CWB7
38	Lodderomyces elongisporus NRRL YB-4239	gtp-binding nuclear protein gsp1 ran	gi|149245044|ref|XP_001527056.1|GTP-binding nuclear protein GSP1/Ran [Lodderomyces elongisporus NRRL YB-4239] >gi|146449450|gb|EDK43706.1| GTP-binding nuclear protein GSP1/Ran [Lodderomyces elongisporus NRRL YB-4239]
	R. irregularis	GTP-binding nuclear protein Ran, testis-specific isoform OS=Rattus norvegicus GN=Rasl2-9 PE=2 SV=1	sp|Q8K586
	R. irregularis	GTP-binding nuclear protein spi1 OS=Schizosaccharomyces pombe GN=spi1 PE=1 SV=1	sp|P28748
	R. irregularis	GTP-binding nuclear protein spi1 OS=Schizosaccharomyces pombe GN=spi1 PE=1 SV=1	sp|P28748
	R. irregularis	GTP-binding protein rhoA OS=Emericella nidulans GN=rhoA PE=3 SV=1	sp|Q9C3Y4
	R. irregularis	GTP-binding protein rhoA OS=Emericella nidulans GN=rhoA PE=3 SV=1	sp|Q9C3Y4
	R. irregularis	GTP-binding protein ypt1 OS=Neurospora crassa GN=ypt-1 PE=3 SV=1	sp|P33723
	R. irregularis	GTP-binding protein ypt1 OS=Neurospora crassa GN=ypt-1 PE=3 SV=1	sp|P33723
39	Mortierella alpina	histone	gi|48427860|sp|Q9HDN1.3|H3_MORAPRecName: Full=Histone H3 >gi|11121216|emb|CAC14792.1| histone H3 [Mortierella alpina] >gi|11121219|emb|CAC14794.1| histone H3 [Mortierella alpina]
	Botryotinia fuckeliana B05.10	histone h2a	gi|154300254|ref|XP_001550543.1|histone H2A [Botryotinia fuckeliana B05.10] >gi|160332370|sp|O74268.4|H2A_BOTFB RecName: Full=Histone H2A >gi|150856639|gb|EDN31831.1| histone H2A [Botryotinia fuckeliana B05.10]
	Botryotinia fuckeliana B05.10	histone h2a	gi|154300254|ref|XP_001550543.1|histone H2A [Botryotinia fuckeliana B05.10] >gi|160332370|sp|O74268.4|H2A_BOTFB RecName: Full=Histone H2A >gi|150856639|gb|EDN31831.1| histone H2A [Botryotinia fuckeliana B05.10]
	R. irregularis	Histone H2A OS=Podospora anserina GN=HTA1 PE=3 SV=3	sp|Q875B8
	R. irregularis	Histone H2A OS=Yarrowia lipolytica GN=HTA1 PE=3 SV=3	sp|Q6C4I6
	R. irregularis	Histone H2A.Z OS=Ovis aries GN=H2AFZ PE=2 SV=3	sp|Q6YNC8
	R. irregularis	Histone H2A.Z OS=Schizosaccharomyces pombe GN=pht1 PE=2 SV=2	sp|P48003
40	Ajellomyces capsulatus NAm1	histone h2b	gi|154281229|ref|XP_001541427.1|histone H2b [Ajellomyces capsulatus NAm1] >gi|51701478|sp|Q7Z9J4.3|H2B_AJECA RecName: Full=Histone H2B >gi|32140475|gb|AAP69672.1| histone H2B [Ajellomyces capsulatus] >gi|150411606|gb|EDN06994.1| histone H2b [Ajellomyces capsulatus NAm1]
	R. irregularis	Histone H2B OS=Neurospora crassa GN=hh2b PE=1 SV=4	sp|P37210
41	Neurospora crassa OR74A	histone 3	gi|85077297|ref|XP_956003.1|histone H3 [Neurospora crassa OR74A] >gi|116204825|ref|XP_001228223.1| histone H3 [Chaetomium globosum CBS 148.51] >gi|145610501|ref|XP_368085.2| histone H3 [Magnaporthe grisea 70-15] >gi|171690212|ref|XP_001910031.1| unnamed protein product [Podospora anserina] >gi|20981693|sp|P07041.3|H3_NEUCR RecName: Full=Histone H3 >gi|48427852|sp|P61835.2|H3_TRIRE RecName: Full=H…
	R. irregularis	Histone H3 OS=Cryptococcus neoformans GN=HHT1 PE=3 SV=3	sp|Q5KA91
	R. irregularis	Histone H3 OS=Cryptococcus neoformans GN=HHT1 PE=3 SV=3	sp|Q5KA91
	R. irregularis	Histone H3 OS=Mortierella alpina GN=H3.1 PE=3 SV=3	sp|Q9HDN1
	R. irregularis	Histone H3 OS=Mortierella alpina GN=H3.1 PE=3 SV=3	sp|Q9HDN1
	R. irregularis	Histone H3.1 OS=Ustilago maydis GN=HHT1 PE=3 SV=3	sp|Q4P7J7
42	Nectria haematococca mpVI 77-13-4	histone h4	gi|256729403|gb|EEU42757.1|histone H4 [Nectria haematococca mpVI 77-13-4] >gi|256729711|gb|EEU43064.1| histone H4 [Nectria haematococca mpVI 77-13-4]
	Podospora anserina	histone h4	gi|171690210|ref|XP_001910030.1|unnamed protein product [Podospora anserina] >gi|170945053|emb|CAP71164.1| unnamed protein product [Podospora anserina]
	R. irregularis	Histone H4 OS=Styela plicata PE=3 SV=3	sp|Q27765
	R. irregularis	Histone H4 OS=Styela plicata PE=3 SV=3	sp|Q27765
	R. irregularis	Histone H4 OS=Volvox carteri GN=H4-I PE=3 SV=2	sp|P08436
43	Paracoccidioides brasiliensis Pb18	ketol-acid reductoisomerase	gi|226294930|gb|EEH50350.1|ketol-acid reductoisomerase [Paracoccidioides brasiliensis Pb18]
	Podospora anserina	ketol-acid reductoisomerase	gi|171691849|ref|XP_001910849.1|unnamed protein product [Podospora anserina] >gi|170945873|emb|CAP72674.1| unnamed protein product [Podospora anserina]
	R. irregularis	Ketol-acid reductoisomerase, mitochondrial OS=Neurospora crassa GN=ilv-2 PE=3 SV=2	sp|P38674
	R. irregularis	Ketol-acid reductoisomerase, mitochondrial OS=Neurospora crassa GN=ilv-2 PE=3 SV=2	sp|P38674
44	Nectria haematococca mpVI 77-13-4	nucleoside diphosphate kinase	gi|256731494|gb|EEU44844.1|predicted protein [Nectria haematococca mpVI 77-13-4]
	R. irregularis	Nucleoside diphosphate kinase B OS=Rattus norvegicus GN=Nme2 PE=1 SV=1	sp|P19804
	R. irregularis	Nucleoside diphosphate kinase B OS=Rattus norvegicus GN=Nme2 PE=1 SV=1	sp|P19804
45	R. irregularis	Proteasome component PRE2 OS=Saccharomyces cerevisiae GN=PRE2 PE=1 SV=3	sp|P30656
	Sclerotinia sclerotiorum 1980	proteasome component pre6	gi|156050233|ref|XP_001591078.1|hypothetical protein SS1G_07703 [Sclerotinia sclerotiorum 1980] >gi|154692104|gb|EDN91842.1| hypothetical protein SS1G_07703 [Sclerotinia sclerotiorum 1980]
46	R. irregularis	Rho GDP-dissociation inhibitor OS=Schizosaccharomyces pombe GN=SPAC6F12.06 PE=1 SV=1	sp|O14224
	Tuber borchii	rho-gdp dissociation inhibitor	gi|158132214|gb|ABW17274.1|rho guanidine dissociation inhibitor [Tuber borchii]
47	Phaeosphaeria nodorum SN15	thioredoxin	gi|169611670|ref|XP_001799253.1|hypothetical protein SNOG_08948 [Phaeosphaeria nodorum SN15] >gi|111062996|gb|EAT84116.1| hypothetical protein SNOG_08948 [Phaeosphaeria nodorum SN15]
	R. irregularis	Thioredoxin-like protein 1 OS=Schizosaccharomyces pombe GN=txl1 PE=2 SV=1	sp|Q9USR1
	R. irregularis	Thioredoxin-like protein 1 OS=Schizosaccharomyces pombe GN=txl1 PE=2 SV=1	sp|Q9USR1
48	Pyrenophora tritici-repentis Pt-1C-BFP	triosephosphate isomerase	gi|189199502|ref|XP_001936088.1|triosephosphate isomerase [Pyrenophora tritici-repentis Pt-1C-BFP] >gi|187983187|gb|EDU48675.1| triosephosphate isomerase [Pyrenophora tritici-repentis Pt-1C-BFP]
	R. irregularis	Triosephosphate isomerase OS=Neurospora crassa GN=tpi-1 PE=3 SV=1	sp|Q7S2Z9
49	Debaryomyces hansenii CBS767	ubiquitin	gi|50423807|ref|XP_460488.1|hypothetical protein DEHA0F03157g [Debaryomyces hansenii CBS767] >gi|210076178|ref|XP_504128.2| YALI0E18986p [Yarrowia lipolytica] >gi|49656157|emb|CAG88798.1| DEHA2F02816p [Debaryomyces hansenii] >gi|199426939|emb|CAG79723.2| YALI0E18986p [Yarrowia lipolytica]
	Pichia pastoris GS115	ubiquitin	gi|254568572|ref|XP_002491396.1|Fusion protein, identical to Rpl40Bp [Pichia pastoris GS115] >gi|238031193|emb|CAY69116.1| Fusion protein, identical to Rpl40Bp [Pichia pastoris GS115]
	Nectria haematococca mpVI 77-13-4	ubiquitin	gi|256728863|gb|EEU42218.1|predicted protein [Nectria haematococca mpVI 77-13-4]
	R. irregularis	Ubiquitin OS=Aglaothamnion neglectum PE=3 SV=1	sp|P42740
	R. irregularis	Ubiquitin OS=Coprinus congregatus PE=1 SV=1	sp|P19848
	R. irregularis	Ubiquitin OS=Coprinus congregatus PE=1 SV=1	sp|P19848
	R. irregularis	Ubiquitin OS=Coprinus congregatus PE=1 SV=1	sp|P19848
	R. irregularis	Ubiquitin OS=Euplotes eurystomus PE=3 SV=1	sp|P23324
	R. irregularis	Ubiquitin OS=Neurospora crassa GN=ubi-1 PE=1 SV=1	sp|P13117
	R. irregularis	Ubiquitin OS=Saccharomyces cerevisiae GN=UBI1 PE=1 SV=1	sp|P61864
	R. irregularis	Ubiquitin OS=Saccharomyces cerevisiae GN=UBI1 PE=1 SV=1	sp|P61864
	R. irregularis	Ubiquitin OS=Saccharomyces cerevisiae GN=UBI1 PE=1 SV=1	sp|P61864
	R. irregularis	Ubiquitin OS=Saccharomyces cerevisiae GN=UBI1 PE=1 SV=1	sp|P61864
	R. irregularis	Ubiquitin OS=Triticum aestivum PE=3 SV=1	sp|P69326
	R. irregularis	Ubiquitin OS=Triticum aestivum PE=3 SV=1	sp|P69326
50	R. irregularis	Uridylate kinase OS=Saccharomyces cerevisiae GN=URA6 PE=1 SV=1	sp|P15700
	Phoma herbarum	utp-glucose-1-phosphate uridylyltransferase	gi|159459918|gb|ABW96356.1|UDP-glucose pyrophosphorylase [Phoma herbarum]
51	Ajellomyces capsulatus NAm1	vacuolar atp synthase 16 kda proteolipid subunit	gi|154277368|ref|XP_001539525.1|vacuolar membrane ATPase C [Ajellomyces capsulatus NAm1] >gi|150413110|gb|EDN08493.1| vacuolar membrane ATPase C [Ajellomyces capsulatus NAm1]
	R. irregularis	V-type proton ATPase 16 kDa proteolipid subunit 2 OS=Schizosaccharomyces pombe GN=vma11 PE=2 SV=1	sp|Q9URZ8

## Sheet: Sheet2
SAGE_092064	CATGGGCTTTCATAATAAAGAAAAAA	1.8e-15	-4.6	step3_c948	26/26	Glomus intraradices	ZZ-type zinc finger-containing protein P35G2.11c	/
SAGE_092250	CATGTACATTTCAAAGAAAACATAAA	7.9e-31	-5.7	step3_c573	26/26	Glomus intraradices	Zinc-type alcohol dehydrogenase-like protein C2E1P3.01	/
SAGE_088281	CATGGTATGTTGCCAATGGCACATCA	0.0097	-1.9	remain_c5035	26/26	Glomus intraradices	Zinc transporter zupT	/
SAGE_091180	CATGTATATTTTTGTTTTAGCTTTAA	1e-05	-3.1	remain_c6421	26/26	Glomus intraradices	Zinc finger protein sfp1	GO:0005488;GO:0009987;GO:0005634;GO:0005829;
SAGE_091180	CATGTATATTTTTGTTTTAGCTTTAA	1e-05	-3.1	remain_c826	26/26	Glomus intraradices	Zinc finger protein sfp1	GO:0005488;GO:0009987;GO:0005634;GO:0005829;
SAGE_084953	CATGTCACCTTGGAGGCTGTTTAAAG	0.045	-1.3	step3_c2408	26/26	Glomus intraradices	Zinc finger protein sfp1	GO:0044424;
SAGE_089380	CATGTTACTCTTGTGGAGAACGAGGC	0.0045	-2.1	step3_c1585	26/26	Glomus intraradices	Zinc finger protein GIS2	/
SAGE_092312	CATGGCACCTCAAGATAATAATGGAA	1.6e-45	-6.2	remain_c1026	26/26	Glomus intraradices	Zinc finger protein C25B8.19c	GO:0003676;GO:0005622;GO:0044408;GO:0008270;
SAGE_086310	CATGATGACCACCTTCAGTTCGAAGA	0.03	-1.5	step3_rep_c2822	26/26	Glomus intraradices	Zinc finger protein C25B8.19c	GO:0008270;GO:0003676;GO:0005622;
SAGE_086310	CATGATGACCACCTTCAGTTCGAAGA	0.03	-1.5	step3_rep_c898	26/26	Glomus intraradices	Zinc finger protein C25B8.19c	GO:0008270;GO:0003676;GO:0005622;
SAGE_084908	CATGGTATATTATTAGTCATTTACAT	0.045	-1.3	step3_rep_c2822	26/26	Glomus intraradices	Zinc finger protein C25B8.19c	GO:0008270;GO:0003676;GO:0005622;
SAGE_084908	CATGGTATATTATTAGTCATTTACAT	0.045	-1.3	step3_rep_c898	26/26	Glomus intraradices	Zinc finger protein C25B8.19c	GO:0008270;GO:0003676;GO:0005622;
SAGE_086310	CATGATGACCACCTTCAGTTCGAAGA	0.03	-1.5	remain_c1274	26/26	Glomus intraradices	Zinc finger protein C25B8.19c	GO:0008270;GO:0003676;GO:0005622;
SAGE_086310	CATGATGACCACCTTCAGTTCGAAGA	0.03	-1.5	step3_rep_c1997	26/26	Glomus intraradices	Zinc finger protein C25B8.19c	GO:0008270;GO:0003676;GO:0005622;
SAGE_091144	CATGGAAAAGACACATCGCTACTTGT	1.5e-05	-3.1	remain_c5305	26/26	Glomus intraradices	Zinc finger protein 556	/
SAGE_091144	CATGGAAAAGACACATCGCTACTTGT	1.5e-05	-3.1	step3_c671	26/26	Glomus intraradices	Zinc finger protein 556	/
SAGE_090687	CATGACATTTGAAATGCAAAATTACA	0.00015	-2.7	remain_c1700	26/26	Glomus intraradices	Zinc finger protein 207	/
SAGE_091283	CATGATTCGATCTTATTAAGTAAATG	4.8e-06	-3.2	step3_c208	26/26	Glomus intraradices	Zinc finger A20 and AN1 domain-containing stress-associated protein 7	/
SAGE_087928	CATGTGTCGGGCCAAAATCCCTTTAG	0.014	-1.7	step3_c208	26/26	Glomus intraradices	Zinc finger A20 and AN1 domain-containing stress-associated protein 7	/
SAGE_084998	CATGTTTAAAACGTTGCGTAGCTTTG	0.045	-1.3	step3_c208	26/26	Glomus intraradices	Zinc finger A20 and AN1 domain-containing stress-associated protein 7	/
SAGE_084639	CATGTAAATAGTAAATAATAAATTAC	0.045	-1.3	remain_c10605	26/26	Glomus intraradices	WW domain-binding protein 4	/
SAGE_089528	CATGGTATAAAACAAAAATTTTTTAG	0.0031	-2.2	step3_c398	26/26	Glomus intraradices	White collar 1 protein	GO:0004871;GO:0046872;GO:0003677;GO:0007165;
SAGE_087086	CATGTTCTATATATTTTATCGTTCTT	0.021	-1.6	step3_c376	26/26	Glomus intraradices	WHI2-like protein P4H10.16c	/
SAGE_087086	CATGTTCTATATATTTTATCGTTCTT	0.021	-1.6	remain_c27053	26/26	Glomus intraradices	WHI2-like protein P4H10.16c	GO:0033554;GO:0005634;GO:0005829;
SAGE_091820	CATGTTGTCTTCGGATATGTTTTGGA	1.1e-09	-3.9	remain_c9549	26/26	Glomus intraradices	WD-40 repeat-containing protein MSI4	/
SAGE_086466	CATGTTGCAAGGCTTTGGGAATTACA	0.03	-1.5	remain_c4123	26/26	Glomus intraradices	WD repeat-containing protein wat1	GO:0005829;GO:0030950;GO:0006810;GO:0000300;GO:0031234;GO:0006457;GO:0001558;GO:0031505;GO:0007059;GO:0031932;GO:0000226;GO:0005774;GO:0031929;GO:0005515;GO:0030295;GO:0006397;GO:0031930;GO:0010008;GO:0005634;GO:0031931;
SAGE_086367	CATGGATATGGATGAAAATCCAAGCA	0.03	-1.5	remain_c6761	26/26	Glomus intraradices	WD repeat-containing protein JIP5	/
SAGE_084870	CATGGAGGGCATCTTTTTCATATGAA	0.045	-1.3	remain_c2341	26/26	Glomus intraradices	WD repeat-containing protein 24	/
SAGE_089544	CATGTCGCTAATGATATTCGTCAGCT	0.0031	-2.2	remain_c19887	26/26	Glomus intraradices	V-type proton ATPase subunit F	GO:0008553;GO:0046933;GO:0015986;GO:0046961;GO:0033180;
SAGE_089544	CATGTCGCTAATGATATTCGTCAGCT	0.0031	-2.2	remain_c13265	26/26	Glomus intraradices	V-type proton ATPase subunit F	GO:0046933;GO:0015986;GO:0046961;GO:0033180;
SAGE_089544	CATGTCGCTAATGATATTCGTCAGCT	0.0031	-2.2	remain_c287	26/26	Glomus intraradices	V-type proton ATPase subunit F	GO:0008553;GO:0046933;GO:0015986;GO:0046961;GO:0033180;
SAGE_091905	CATGTTATTATACCAAAAATAGAGAA	3.6e-11	-4.2	step3_c1140	26/26	Glomus intraradices	V-type proton ATPase subunit D	GO:0016471;GO:0015986;GO:0007035;GO:0046961;GO:0033178;
SAGE_089965	CATGGATCCATCTCAAAGCATTGAGA	0.0015	-2.3	step3_c3602	26/26	Glomus intraradices	V-type proton ATPase subunit C	GO:0006811;
SAGE_091418	CATGGGCTAAGATTAGAGAATCAATG	1.1e-06	-3.4	remain_c3190	26/26	Glomus intraradices	V-type proton ATPase catalytic subunit A	GO:0040010;GO:0006883;GO:0046933;GO:0009792;GO:0015986;GO:0006874;GO:0000003;GO:0005524;GO:0002119;GO:0046961;GO:0040011;GO:0033180;
SAGE_091418	CATGGGCTAAGATTAGAGAATCAATG	1.1e-06	-3.4	step3_c2573	26/26	Glomus intraradices	V-type proton ATPase catalytic subunit A	GO:0008553;GO:0046933;GO:0000221;GO:0015986;GO:0005524;GO:0046961;
SAGE_091154	CATGCGCAACAACCAAGACTCTTTGT	1.5e-05	-3.1	remain_c8361	26/26	Glomus intraradices	V-type proton ATPase 16 kDa proteolipid subunit 2	GO:0046961;GO:0015992;GO:0018193;GO:0000324;GO:0016469;GO:0016021;GO:0007035;GO:0006417;
SAGE_091740	CATGAATATTTATTTTTATTATTACC	7.5e-09	-3.8	remain_c811	26/26	Glomus intraradices	V-type proton ATPase 116 kDa subunit a isoform 1	GO:0015078;GO:0033177;GO:0016471;GO:0005524;GO:0007035;GO:0015991;GO:0005783;
SAGE_091740	CATGAATATTTATTTTTATTATTACC	7.5e-09	-3.8	step3_c3427	26/26	Glomus intraradices	V-type proton ATPase 116 kDa subunit a isoform 1	/
SAGE_091840	CATGGAGAGGTTGAACAAGTTAAGGA	5.2e-10	-4	remain_c12622	26/26	Glomus intraradices	Vesicle-associated membrane protein 7B	GO:0044464;GO:0009651;
SAGE_091840	CATGGAGAGGTTGAACAAGTTAAGGA	5.2e-10	-4	step3_c583	26/26	Glomus intraradices	Vesicle-associated membrane protein 7B	GO:0016020;GO:0009651;GO:0005794;GO:0006810;
SAGE_092187	CATGGCTCGCAGGATGCAAACTAACC	3.2e-23	-5.3	step3_rep_c173	26/26	Glomus intraradices	Vesicle transport v-SNARE 12	/
SAGE_087858	CATGCTTCCCTTCTCTATACTGTTCA	0.014	-1.7	step3_c3432	26/26	Glomus intraradices	Vesicle transport protein USE1	GO:0046907;GO:0016192;GO:0005783;
SAGE_087858	CATGCTTCCCTTCTCTATACTGTTCA	0.014	-1.7	step3_c183	26/26	Glomus intraradices	Vesicle transport protein USE1	GO:0046907;GO:0016192;GO:0005783;
SAGE_087083	CATGTTCAGTACTTTTATACTTTGGA	0.021	-1.6	step3_rep_c478	26/26	Glomus intraradices	Vacuolar protein sorting-associated protein 68	/
SAGE_089816	CATGGCAATTAGATAGTGCCATTAGA	0.0021	-2.2	step3_c648	26/26	Glomus intraradices	Vacuolar protein sorting-associated protein 4	GO:0006417;GO:0005625;GO:0051260;GO:0045053;GO:0016125;GO:0005524;GO:0016887;GO:0032511;GO:0010008;GO:0015031;GO:0005783;
SAGE_089975	CATGGTCCTCTTCGCATTGGCGTTTT	0.0015	-2.3	remain_c6689	26/26	Glomus intraradices	Vacuolar protein sorting-associated protein 29	GO:0005768;GO:0046872;GO:0006810;GO:0016787;GO:0016020;
SAGE_089975	CATGGTCCTCTTCGCATTGGCGTTTT	0.0015	-2.3	remain_c2977	26/26	Glomus intraradices	Vacuolar protein sorting-associated protein 29	GO:0008270;GO:0010008;GO:0004647;GO:0015031;
SAGE_089975	CATGGTCCTCTTCGCATTGGCGTTTT	0.0015	-2.3	step3_c1035	26/26	Glomus intraradices	Vacuolar protein sorting-associated protein 29	GO:0005768;GO:0046872;GO:0006810;GO:0016787;GO:0016020;
SAGE_091802	CATGTATAGGGAGACCTATAATTATG	1.6e-09	-3.9	step3_rep_c237	26/26	Glomus intraradices	Vacuolar protein sorting-associated protein 21	GO:0015031;GO:0005525;GO:0007264;
SAGE_086972	CATGCTTTTGAGGCAAAGGCAGTTGA	0.021	-1.6	remain_c2180	26/26	Glomus intraradices	Vacuolar protein sorting-associated protein 16 homolog	/
SAGE_091684	CATGTCTTTCTGTATAAATAAAATAA	2.3e-08	-3.7	step3_c301	26/26	Glomus intraradices	Vacuolar protein sorting-associated protein 1	GO:0003924;GO:0005525;
SAGE_089315	CATGATGTTTTAATGGATGATTATGT	0.0045	-2.1	remain_c3064	26/26	Glomus intraradices	Vacuolar protein sorting/targeting protein pep1	/
SAGE_088195	CATGTTTTTATTTTGATAATCTATTT	0.0097	-1.9	step3_c1021	26/26	Glomus intraradices	Vacuolar protein 8	GO:0005774;GO:0005488;
SAGE_091690	CATGGGCCTTGATATTCCCGAACCTC	2.3e-08	-3.7	remain_c16569	26/26	Glomus intraradices	Vacuolar protease A	GO:0008233;
SAGE_091690	CATGGGCCTTGATATTCCCGAACCTC	2.3e-08	-3.7	step3_c739	26/26	Glomus intraradices	Vacuolar protease A	GO:0016787;
SAGE_091814	CATGGAACATTACGATGCTATTAAAG	1.1e-09	-3.9	remain_c128	26/26	Glomus intraradices	Vacuolar calcium ion transporter	GO:0055085;GO:0006828;GO:0006874;GO:0015085;GO:0006816;GO:0005783;
SAGE_089963	CATGGAATTTTACCAACAGTTGATCC	0.0015	-2.3	remain_c1663	26/26	Glomus intraradices	Uroporphyrinogen decarboxylase	GO:0005737;GO:0004853;GO:0006783;GO:0018193;GO:0005634;
SAGE_089373	CATGTCTGCTGGAGATTTGTTACGCG	0.0045	-2.1	step3_c1637	26/26	Glomus intraradices	Uridylate kinase	GO:0004017;GO:0006417;GO:0005524;GO:0009041;GO:0006207;GO:0005737;GO:0043094;GO:0005634;
SAGE_091668	CATGATATTGGTGCTATTAGTATTAT	3.4e-08	-3.7	step3_c3842	26/26	Glomus intraradices	Urease	GO:0006807;GO:0046872;GO:0016810;
SAGE_091310	CATGGAGTAAAAGAAAACAAAATTTT	3.3e-06	-3.2	default_c1083	26/26	Glomus intraradices	Uracil phosphoribosyltransferase	GO:0009116;GO:0004845;
SAGE_091310	CATGGAGTAAAAGAAAACAAAATTTT	3.3e-06	-3.2	step3_c2206	26/26	Glomus intraradices	Uracil phosphoribosyltransferase	GO:0009116;GO:0004845;
SAGE_090884	CATGTCGTGATTTGAATGGACGTAGA	6.9e-05	-2.9	step3_c438	26/26	Glomus intraradices	UPF0667 protein C1orf55 homolog	/
SAGE_091762	CATGTATAATATACACCAATCATTAA	5.1e-09	-3.8	step3_c1487	26/26	Glomus intraradices	UPF0635 protein C6orf134	/
SAGE_088762	CATGTTCTTTAATAGTCTTGAGCTTT	0.0066	-2	remain_c14921	26/26	Glomus intraradices	UPF0618 protein C8C9.19	/
SAGE_084988	CATGTTACATCTACTCTATTTTGGAT	0.045	-1.3	remain_c7565	26/26	Glomus intraradices	UPF0582 protein CIMG_07141	GO:0005488;
SAGE_086214	CATGATGTACTTAAAGAAGATAAACG	0.03	-1.5	remain_c10286	26/26	Glomus intraradices	UPF0533 protein C5orf44 homolog	/
SAGE_084798	CATGATGCTATTTCCGAAGAATAGGA	0.045	-1.3	remain_c15365	26/26	Glomus intraradices	UPF0428 protein CXorf56 homolog	GO:0005515;
SAGE_084798	CATGATGCTATTTCCGAAGAATAGGA	0.045	-1.3	remain_c4931	26/26	Glomus intraradices	UPF0428 protein CXorf56 homolog	/
SAGE_090193	CATGTGGAAAGTGATATTGATGAACA	0.00099	-2.4	remain_c4007	26/26	Glomus intraradices	UPF0424 protein GA19395	/
SAGE_089511	CATGATTATTCCACAAACTATTATTA	0.0031	-2.2	step3_c1005	26/26	Glomus intraradices	UPF0347 membrane protein C1711.03	/
SAGE_092325	CATGTCTGAACCATCCAGAGTCGATG	1.7e-49	-6.4	default_c1798	26/26	Glomus intraradices	UPF0337 protein SP_1805	/
SAGE_092325	CATGTCTGAACCATCCAGAGTCGATG	1.7e-49	-6.4	step3_rep_c164	26/26	Glomus intraradices	UPF0337 protein SP_1805	/
SAGE_092325	CATGTCTGAACCATCCAGAGTCGATG	1.7e-49	-6.4	step3_rep_c3007	26/26	Glomus intraradices	UPF0337 protein gbs1203	/
SAGE_086383	CATGGGATCCTGTATCTAAGACATTA	0.03	-1.5	remain_c8067	26/26	Glomus intraradices	UPF0202 protein YNL132W	/
SAGE_088753	CATGCATCCATCTCTTGTTTAAACTT	0.0066	-2	remain_c2380	26/26	Glomus intraradices	UPF0132 membrane protein MJ1443	GO:0016021;
SAGE_088753	CATGCATCCATCTCTTGTTTAAACTT	0.0066	-2	step3_c2063	26/26	Glomus intraradices	UPF0132 membrane protein MJ1443	GO:0016021;
SAGE_088753	CATGCATCCATCTCTTGTTTAAACTT	0.0066	-2	step3_c1542	26/26	Glomus intraradices	UPF0132 membrane protein MJ1443	/
SAGE_091442	CATGCGAAAAATGCAATAATTTGGAT	7.2e-07	-3.4	remain_c769	26/26	Glomus intraradices	UPF0121 membrane protein C1539.04	GO:0044444;GO:0043231;
SAGE_091708	CATGGATTTTTGCCAAAAAGGATGAA	1.6e-08	-3.7	step3_c1057	26/26	Glomus intraradices	UPF0014 membrane protein slr1647	/
SAGE_089497	CATGAATAAAGGGAAGCAATTCGGTA	0.0031	-2.2	step3_c2180	26/26	Glomus intraradices	Uncharacterized zinc-type alcohol dehydrogenase-like protein yogA	GO:0003824;
SAGE_092099	CATGGACAGGGATGCTCGTAAAATGA	1.3e-17	-4.8	remain_c12590	26/26	Glomus intraradices	Uncharacterized urease accessory protein ureG-like	GO:0005634;GO:0005829;GO:0019627;
SAGE_092099	CATGGACAGGGATGCTCGTAAAATGA	1.3e-17	-4.8	remain_c2698	26/26	Glomus intraradices	Uncharacterized urease accessory protein ureG-like	GO:0005524;GO:0016151;
SAGE_092015	CATGCGAAAAGAGCTATAGCGACAGC	8.3e-14	-4.5	remain_c10314	26/26	Glomus intraradices	Uncharacterized transporter C11D3.18C	/
SAGE_086419	CATGTACCTTTTGTTTCACTATCAAA	0.03	-1.5	step3_c2842	26/26	Glomus intraradices	Uncharacterized transcriptional regulatory protein YBR239C	GO:0046872;GO:0003677;GO:0006350;GO:0050794;
SAGE_086233	CATGTCTTATCACACATTTCAATCAG	0.03	-1.5	step3_c3804	26/26	Glomus intraradices	Uncharacterized TLC domain-containing protein C17A2.02c	GO:0005783;
SAGE_086450	CATGTGGTGCAAAGAAAACTACAATT	0.03	-1.5	step3_c3145	26/26	Glomus intraradices	Uncharacterized RING finger protein C328.02	/
SAGE_087812	CATGATAAACTTACTGTAAACCCTGA	0.014	-1.7	remain_c3401	26/26	Glomus intraradices	Uncharacterized protein YKL027W	GO:0009987;GO:0005741;GO:0008152;
SAGE_091379	CATGGCCTTCTTTATGATCGAAGAAG	1.5e-06	-3.3	remain_c8006	26/26	Glomus intraradices	Uncharacterized protein YHR198C	/
SAGE_091379	CATGGCCTTCTTTATGATCGAAGAAG	1.5e-06	-3.3	step3_c2539	26/26	Glomus intraradices	Uncharacterized protein YHR198C	/
SAGE_084940	CATGTATCATTTAGCCAATGCCCTTG	0.045	-1.3	step3_c2747	26/26	Glomus intraradices	Uncharacterized protein ybeQ	/
SAGE_084940	CATGTATCATTTAGCCAATGCCCTTG	0.045	-1.3	step3_c1343	26/26	Glomus intraradices	Uncharacterized protein ybeQ	/
SAGE_084883	CATGGCACAAGAAACTTTACGTGAGA	0.045	-1.3	remain_c7895	26/26	Glomus intraradices	Uncharacterized protein PF11_0207	/
SAGE_086827	CATGTCAAAAGTATATATTTATGAGA	0.021	-1.6	remain_c1499	26/26	Glomus intraradices	Uncharacterized protein P8A3.13c	/
SAGE_084859	CATGGAAGATAGCCGATGCGGTATTT	0.045	-1.3	remain_c10037	26/26	Glomus intraradices	Uncharacterized protein MJ0642	GO:0044464;
SAGE_086292	CATGACTAATGATCGCTAATTGATAA	0.03	-1.5	remain_c4108	26/26	Glomus intraradices	Uncharacterized protein Mb2295	/
SAGE_084985	CATGTTAATGCTACAAAAGCATACCA	0.045	-1.3	step3_rep_c268	26/26	Glomus intraradices	Uncharacterized protein KIAA0562	GO:0016597;
SAGE_089789	CATGAAAGAACAAATAACGATCAACC	0.0021	-2.2	remain_c477	26/26	Glomus intraradices	Uncharacterized protein C9orf78	/
SAGE_090968	CATGTTCGTGGGTTTCCAAAAGTTGG	4.7e-05	-2.9	remain_c1011	26/26	Glomus intraradices	Uncharacterized protein C7orf50 homolog	/
SAGE_086287	CATGACCTTGGATCTGATGAAGAATT	0.03	-1.5	remain_c4387	26/26	Glomus intraradices	Uncharacterized protein C57A7.06	GO:0030490;GO:0044424;
SAGE_088757	CATGTATAATAACAACAAATATAAAA	0.0066	-2	remain_c89	26/26	Glomus intraradices	Uncharacterized protein C4G9.04c	GO:0006397;GO:0005634;
SAGE_088757	CATGTATAATAACAACAAATATAAAA	0.0066	-2	step3_rep_c1200	26/26	Glomus intraradices	Uncharacterized protein C4G9.04c	GO:0016070;GO:0010467;GO:0005634;
SAGE_089324	CATGCCAAAAACTGTCATAATTGGGG	0.0045	-2.1	remain_c3658	26/26	Glomus intraradices	Uncharacterized protein C4D7.02c	GO:0016787;
SAGE_087883	CATGGGCCATTTTATGTTAATGAAAC	0.014	-1.7	remain_c7396	26/26	Glomus intraradices	Uncharacterized protein C4C5.03	/
SAGE_090847	CATGGAAAAAGTTGAAGCTGAAATAG	6.9e-05	-2.9	step3_c2254	26/26	Glomus intraradices	Uncharacterized protein C458.02c	GO:0044464;
SAGE_089945	CATGATAAACATATTGAAACAAAGGA	0.0015	-2.3	remain_c1703	26/26	Glomus intraradices	Uncharacterized protein C3orf19 homolog	/
SAGE_086322	CATGCAATTCATACTCTCTTACAGGC	0.03	-1.5	step3_rep_c365	26/26	Glomus intraradices	Uncharacterized protein C3G9.05	/
SAGE_086363	CATGGACTTGTAAAAGGGAACGATGT	0.03	-1.5	remain_c2589	26/26	Glomus intraradices	Uncharacterized protein C3E7.05c	/
SAGE_092125	CATGATAAAGATTACAAATAAAGAGC	6.3e-19	-4.9	step3_rep_c17	26/26	Glomus intraradices	Uncharacterized protein C2orf16	/
SAGE_086321	CATGCAATGACATATTACGCTTTTCT	0.03	-1.5	remain_c3320	26/26	Glomus intraradices	Uncharacterized protein C24H6.11c	/
SAGE_089536	CATGGTTTATTCTTCAGTTTGGATAA	0.0031	-2.2	remain_c3980	26/26	Glomus intraradices	Uncharacterized protein C24C9.13c	GO:0005739;
SAGE_089953	CATGATTAGCGCAGATTTTAGATGGC	0.0015	-2.3	step3_c439	26/26	Glomus intraradices	Uncharacterized protein C22orf9 homolog	/
SAGE_090195	CATGTGGTGGTCACTTAGGTCACGTT	0.00099	-2.4	remain_c11039	26/26	Glomus intraradices	Uncharacterized protein C216.04c	GO:0008113;
SAGE_090195	CATGTGGTGGTCACTTAGGTCACGTT	0.00099	-2.4	step3_c1282	26/26	Glomus intraradices	Uncharacterized protein C216.04c	GO:0008113;
SAGE_087927	CATGTGGTGCCATTTTTACAAGAAAA	0.014	-1.7	remain_c14093	26/26	Glomus intraradices	Uncharacterized protein C1A6.05c	GO:0008152;
SAGE_084722	CATGAAGATGATGATTGTAATTCTAT	0.045	-1.3	remain_c10787	26/26	Glomus intraradices	Uncharacterized protein C1919.03c	GO:0006468;GO:0005829;GO:0007154;
SAGE_084722	CATGAAGATGATGATTGTAATTCTAT	0.045	-1.3	remain_c3018	26/26	Glomus intraradices	Uncharacterized protein C1919.03c	GO:0009987;GO:0005829;GO:0044238;
SAGE_084722	CATGAAGATGATGATTGTAATTCTAT	0.045	-1.3	remain_c763	26/26	Glomus intraradices	Uncharacterized protein C1919.03c	GO:0006631;GO:0043170;GO:0005515;GO:0050794;GO:0005737;GO:0005634;
SAGE_086842	CATGTTGATCTTTCAGAATCATTCTT	0.021	-1.6	remain_c894	26/26	Glomus intraradices	Uncharacterized protein C17orf39 homolog	/
SAGE_091839	CATGGAAATAATTCTCATAATAATAA	5.2e-10	-4	remain_c2496	26/26	Glomus intraradices	Uncharacterized protein C16H5.12c	GO:0005488;
SAGE_087923	CATGTGGATGCGTTATAAAATAAATA	0.014	-1.7	step3_c797	26/26	Glomus intraradices	Uncharacterized protein C14orf138 homolog	/
SAGE_084918	CATGGTTATTTTATGGACGTCAAAGT	0.045	-1.3	step3_c1042	26/26	Glomus intraradices	Uncharacterized protein C1450.16c	/
SAGE_091598	CATGCTAAAAAATTCTATAATCAACG	1.1e-07	-3.6	step3_c639	26/26	Glomus intraradices	Uncharacterized protein C119.09c	GO:0030176;GO:0034620;
SAGE_086883	CATGATGGAAGATAGAATATTTAAAT	0.021	-1.6	step3_rep_c2258	26/26	Glomus intraradices	Uncharacterized protein C10F6.16	GO:0044408;
SAGE_086898	CATGATGATGTCATAACAGATCCAGA	0.021	-1.6	remain_c2979	26/26	Glomus intraradices	Uncharacterized protein C106.05c	/
SAGE_092394	CATGCATTTAAAATATTTATTGCTGA	1.7e-126	-7.7	step3_rep_c62	26/26	Glomus intraradices	Uncharacterized protein At5g39570	/
SAGE_090598	CATGGTAAAAAATTGGAAGAATGTTT	0.00022	-2.7	remain_c3994	26/26	Glomus intraradices	Uncharacterized protein At2g23090	/
SAGE_086164	CATGATTTGACCTCAAATCAGGTAGG	0.03	-1.5	remain_c10244	26/26	Glomus intraradices	Uncharacterized protein ART3	/
SAGE_088229	CATGATGTCCATTGCTCGTTGTTTAA	0.0097	-1.9	remain_c2284	26/26	Glomus intraradices	Uncharacterized PI3/PI4-kinase family protein C1F5.11c	GO:0016772;
SAGE_089943	CATGAGGGTCCTCACGGAATCGGAAC	0.0015	-2.3	step3_c253	26/26	Glomus intraradices	Uncharacterized peptidase C22G7.01c	GO:0008238;GO:0006810;GO:0009987;
SAGE_087026	CATGTAAACATCGCTGATATATTGAT	0.021	-1.6	remain_c1662	26/26	Glomus intraradices	Uncharacterized oxidoreductase YMR226C	GO:0003824;GO:0008152;
SAGE_091370	CATGAACAAAATTGGAAAATTTTAGA	1.5e-06	-3.3	remain_c435	26/26	Glomus intraradices	Uncharacterized oxidoreductase yajO	/
SAGE_086457	CATGTTACGGCAATCACTGTAGCTCC	0.03	-1.5	remain_c20457	26/26	Glomus intraradices	Uncharacterized N-acetyltransferase C16C4.12	GO:0008080;GO:0008152;GO:0005634;GO:0005829;GO:0016043;
SAGE_086457	CATGTTACGGCAATCACTGTAGCTCC	0.03	-1.5	step3_c945	26/26	Glomus intraradices	Uncharacterized N-acetyltransferase C16C4.12	GO:0031416;GO:0007005;GO:0005515;GO:0017196;GO:0007010;GO:0004596;GO:0005634;GO:0005829;GO:0006897;
SAGE_088213	CATGAATTAAATAAATACAATTATTA	0.0097	-1.9	step3_c3095	26/26	Glomus intraradices	Uncharacterized MFS-type transporter PB1E7.08c	/
SAGE_088780	CATGGAGGAAGAAACAAAGAAGGAGG	0.0066	-2	step3_c357	26/26	Glomus intraradices	Uncharacterized methyltransferase WBSCR22	GO:0008152;GO:0008168;
SAGE_091355	CATGGGGACATCAGATACATTATCAC	2.3e-06	-3.3	step3_c3721	26/26	Glomus intraradices	Uncharacterized membrane protein YOL048C	/
SAGE_091195	CATGGTTATGGCTTCCCGTTAAGAGA	1e-05	-3.1	remain_c5491	26/26	Glomus intraradices	Uncharacterized membrane protein C2G11.09	/
SAGE_086994	CATGGCGATCATTGGTATGGTGAGGA	0.021	-1.6	remain_c2595	26/26	Glomus intraradices	Uncharacterized glycosyl hydrolase YIR007W	/
SAGE_086994	CATGGCGATCATTGGTATGGTGAGGA	0.021	-1.6	step3_c870	26/26	Glomus intraradices	Uncharacterized glycosyl hydrolase YIR007W	GO:0016787;GO:0005975;GO:0043169;
SAGE_088156	CATGCATCGTGATTCAATTTATGGTA	0.0097	-1.9	step3_c3801	26/26	Glomus intraradices	Uncharacterized FAD-linked oxidoreductase yvdP	/
SAGE_090948	CATGATTCTGATGAACAAGGAAGAGA	4.7e-05	-2.9	remain_c2617	26/26	Glomus intraradices	Uncharacterized bolA-like protein YAL046C	/
SAGE_088210	CATGAAGGTTATTTACATATATTAGA	0.0097	-1.9	remain_c4286	26/26	Glomus intraradices	Uncharacterized ARM-like repeat-containing protein C1703.03c	/
SAGE_086415	CATGTAATAATGAAATATCAAATAAA	0.03	-1.5	step3_c2038	26/26	Glomus intraradices	Uncharacterized amino acid permease yhdG	/
SAGE_088296	CATGTAGATCAATTAGATCTTGGTAC	0.0097	-1.9	remain_c1387	26/26	Glomus intraradices	Uncharacterized ABC transporter ATP-binding protein C29A3.09c	GO:0022626;GO:0006448;GO:0016887;GO:0005524;
SAGE_089332	CATGGAAAGGTACTATTGAAGAATAT	0.0045	-2.1	step3_rep_c222	26/26	Glomus intraradices	Uncharacterized ABC transporter ATP-binding protein C16H5.08c	GO:0016887;GO:0005524;GO:0005829;GO:0000056;
SAGE_086837	CATGACTCTACTTTATACTTTATTTA	0.021	-1.6	step3_rep_c80	26/26	Glomus intraradices	Uncharacterized AAA domain-containing protein C24B10.10c	/
SAGE_089968	CATGGCCGTTTTAGAGGTTGATAGAA	0.0015	-2.3	step3_c1583	26/26	Glomus intraradices	UDP-N-acetylhexosamine pyrophosphorylase	GO:0016779;
SAGE_090350	CATGAGAATTTTTCTGAATCCACAAC	0.00068	-2.5	step3_rep_c195	26/26	Glomus intraradices	UBX domain-containing protein 1-A	/
SAGE_090719	CATGTGGATAAATTTAAAGAAATAAA	0.00015	-2.7	step3_c2929	26/26	Glomus intraradices	UBX domain-containing protein 10	/
SAGE_086920	CATGAAGCTGCAAGACAAATTCGTGC	0.021	-1.6	step3_c2929	26/26	Glomus intraradices	UBX domain-containing protein 10	/
SAGE_090350	CATGAGAATTTTTCTGAATCCACAAC	0.00068	-2.5	remain_c12053	26/26	Glomus intraradices	UBX domain-containing protein 1	/
SAGE_092214	CATGTGATCTAACGATAAAAACTAGA	7.2e-26	-5.4	step3_c226	26/26	Glomus intraradices	Ubiquitin-like protein pmt3/smt3	GO:0030466;GO:0031386;GO:0016925;GO:0000723;GO:0007059;GO:0009408;GO:0005816;GO:0005515;GO:0016462;GO:0030702;GO:0016573;GO:0005634;GO:0016571;
SAGE_091104	CATGTTAAAGCGTTAACTTTAGAAAT	2.2e-05	-3	remain_c1024	26/26	Glomus intraradices	Ubiquitin-like modifier-activating enzyme 1	GO:0008152;GO:0005488;GO:0016874;
SAGE_091281	CATGATAAAATTGCTAGAGAATGGAC	4.8e-06	-3.2	remain_c14048	26/26	Glomus intraradices	Ubiquitin-conjugating enzyme E2-24 kDa	GO:0019941;GO:0004842;GO:0051246;GO:0043687;
SAGE_091602	CATGGGTCCCTCCGACTCTCCATACT	1.1e-07	-3.6	remain_c5061	26/26	Glomus intraradices	Ubiquitin-conjugating enzyme E2-16 kDa	GO:0005829;GO:0008054;GO:0000070;GO:0051246;GO:0004842;GO:0016567;GO:0005634;
SAGE_091602	CATGGGTCCCTCCGACTCTCCATACT	1.1e-07	-3.6	step3_rep_c3658	26/26	Glomus intraradices	Ubiquitin-conjugating enzyme E2-16 kDa	GO:0005829;GO:0008054;GO:0000070;GO:0051246;GO:0004842;GO:0016567;GO:0005634;
SAGE_091602	CATGGGTCCCTCCGACTCTCCATACT	1.1e-07	-3.6	step3_rep_c279	26/26	Glomus intraradices	Ubiquitin-conjugating enzyme E2-16 kDa	GO:0005829;GO:0008054;GO:0000070;GO:0051246;GO:0004842;GO:0016567;GO:0005634;
SAGE_091281	CATGATAAAATTGCTAGAGAATGGAC	4.8e-06	-3.2	remain_c6192	26/26	Glomus intraradices	Ubiquitin-conjugating enzyme E2 E3	GO:0016579;GO:0019941;GO:0016023;GO:0004842;GO:0051246;GO:0009536;
SAGE_091281	CATGATAAAATTGCTAGAGAATGGAC	4.8e-06	-3.2	remain_c593	26/26	Glomus intraradices	Ubiquitin-conjugating enzyme E2 E3	GO:0005737;GO:0005730;GO:0005515;GO:0006511;GO:0004842;GO:0051246;GO:0043687;GO:0040008;
SAGE_084931	CATGTACTTGAAGCTATTGCTGATCT	0.045	-1.3	default_c1547	26/26	Glomus intraradices	Ubiquitin-conjugating enzyme E2 D2B	GO:0005515;GO:0016567;GO:0006511;GO:0004842;
SAGE_084931	CATGTACTTGAAGCTATTGCTGATCT	0.045	-1.3	step3_rep_c181	26/26	Glomus intraradices	Ubiquitin-conjugating enzyme E2 D2B	GO:0005515;GO:0016567;GO:0006511;GO:0004842;
SAGE_091602	CATGGGTCCCTCCGACTCTCCATACT	1.1e-07	-3.6	remain_c25517	26/26	Glomus intraradices	Ubiquitin-conjugating enzyme E2 D2	GO:0005515;GO:0016567;GO:0006511;GO:0030509;GO:0004842;GO:0051246;
SAGE_089385	CATGTTGTAGTGCTGGTCCTATTGGA	0.0045	-2.1	remain_c8237	26/26	Glomus intraradices	Ubiquitin-conjugating enzyme E2 4	GO:0005829;GO:0008054;GO:0000070;GO:0051246;GO:0004842;GO:0016567;GO:0005634;
SAGE_088215	CATGACCCACCGTCATCTTGTAGTGC	0.0097	-1.9	step3_rep_c2509	26/26	Glomus intraradices	Ubiquitin-conjugating enzyme E2 4	GO:0005829;GO:0008054;GO:0000070;GO:0051246;GO:0004842;GO:0016567;GO:0005634;
SAGE_091748	CATGGGAATAATTTCTTATTTGATTC	7.5e-09	-3.8	remain_c11337	26/26	Glomus intraradices	Ubiquitin-conjugating enzyme E2 2	GO:0043161;GO:0030435;GO:0030466;GO:0051246;GO:0005829;GO:0006336;GO:0033503;GO:0004842;GO:0006368;GO:0006338;GO:0033523;GO:0051568;GO:0006301;GO:0031144;GO:0005634;
SAGE_091748	CATGGGAATAATTTCTTATTTGATTC	7.5e-09	-3.8	remain_c1168	26/26	Glomus intraradices	Ubiquitin-conjugating enzyme E2 2	GO:0043161;GO:0030435;GO:0030466;GO:0051246;GO:0005829;GO:0006336;GO:0033503;GO:0004842;GO:0006368;GO:0006338;GO:0033523;GO:0051568;GO:0006301;GO:0031144;GO:0005634;
SAGE_091748	CATGGGAATAATTTCTTATTTGATTC	7.5e-09	-3.8	step3_rep_c229	26/26	Glomus intraradices	Ubiquitin-conjugating enzyme E2 2	GO:0043161;GO:0030435;GO:0030466;GO:0051246;GO:0005829;GO:0006336;GO:0033503;GO:0004842;GO:0006368;GO:0006338;GO:0033523;GO:0051568;GO:0006301;GO:0031144;GO:0005634;
SAGE_084896	CATGGGATAAAAGCTCAAGTAAAAAT	0.045	-1.3	step3_c2248	26/26	Glomus intraradices	Ubiquitin homeostasis protein lub1	/
SAGE_086925	CATGAATTCTATAACACCATAAATAT	0.021	-1.6	step3_c802	26/26	Glomus intraradices	Ubiquitin carrier protein E2 36	GO:0019941;GO:0051246;GO:0043687;GO:0019787;
SAGE_090589	CATGCAAGTAATACTAATAATTCAAG	0.00022	-2.7	remain_c29067	26/26	Glomus intraradices	Ubiquitin carboxyl-terminal hydrolase isozyme L5	GO:0004175;GO:0016579;GO:0005838;GO:0004221;GO:0006508;
SAGE_090589	CATGCAAGTAATACTAATAATTCAAG	0.00022	-2.7	step3_c1494	26/26	Glomus intraradices	Ubiquitin carboxyl-terminal hydrolase isozyme L5	GO:0005737;GO:0004843;GO:0016579;GO:0005515;GO:0006511;GO:0010016;GO:0004221;GO:0048366;GO:0005634;
SAGE_086411	CATGGTTTACAAAATCTAATAATAAA	0.03	-1.5	remain_c6053	26/26	Glomus intraradices	Ubiquitin carboxyl-terminal hydrolase 46	GO:0006511;GO:0008234;GO:0004221;
SAGE_088279	CATGGGTCTTCAGAGTTTTTAATTTA	0.0097	-1.9	step3_c817	26/26	Glomus intraradices	Ubiquitin carboxyl-terminal hydrolase 21	GO:0016787;
SAGE_089247	CATGGAAAATCATCAAAAACAAAATG	0.0045	-2.1	remain_c18988	26/26	Glomus intraradices	Ubiquitin carboxyl-terminal hydrolase 20	GO:0016787;GO:0044424;
SAGE_087936	CATGTTATGATGATTGTCCACAATCA	0.014	-1.7	step3_rep_c3404	26/26	Glomus intraradices	Ubiquitin carboxyl-terminal hydrolase 16	GO:0008234;
SAGE_088795	CATGAAGATTCAAACGAAGGTTTATC	0.0066	-2	remain_c849	26/26	Glomus intraradices	Ubiquitin carboxyl-terminal hydrolase 14	GO:0016787;
SAGE_086203	CATGACAGGAGAATTTACTTCGACTC	0.03	-1.5	step3_c845	26/26	Glomus intraradices	Ubiquitin carboxyl-terminal hydrolase 14	GO:0005737;GO:0005625;GO:0019717;GO:0007268;GO:0008234;
SAGE_092424	CATGAAATATTTTTTATGAGTACGAA	0	-9.2	step3_rep_c2274	26/26	Glomus intraradices	Ubiquitin	/
SAGE_092303	CATGGCATTATGACCGTCAATATTGT	1e-42	-6.1	step3_c2721	26/26	Glomus intraradices	Ubiquitin	GO:0006464;GO:0006511;GO:0022627;
SAGE_092043	CATGTTATTAATTAGAAAAATAGAGA	1.2e-14	-4.6	default_c3023	26/26	Glomus intraradices	Ubiquitin	GO:0007411;GO:0030433;GO:0005654;GO:0030528;GO:0045941;GO:0005515;GO:0048167;GO:0006414;GO:0016567;GO:0051437;GO:0003735;GO:0042062;GO:0031145;GO:0051436;GO:0022627;
SAGE_092043	CATGTTATTAATTAGAAAAATAGAGA	1.2e-14	-4.6	step3_rep_c457	26/26	Glomus intraradices	Ubiquitin	GO:0005840;GO:0006464;GO:0003735;GO:0005634;GO:0008270;GO:0006412;
SAGE_091902	CATGCAAATCTTCGTTAAAACCCTTA	3.6e-11	-4.2	remain_c19407	26/26	Glomus intraradices	Ubiquitin	GO:0005840;GO:0006464;GO:0003735;GO:0008270;GO:0006412;
SAGE_091902	CATGCAAATCTTCGTTAAAACCCTTA	3.6e-11	-4.2	remain_c2946	26/26	Glomus intraradices	Ubiquitin	GO:0005840;GO:0006464;GO:0003735;GO:0008270;GO:0006412;
SAGE_091902	CATGCAAATCTTCGTTAAAACCCTTA	3.6e-11	-4.2	step3_rep_c16	26/26	Glomus intraradices	Ubiquitin	GO:0043581;GO:0006464;
SAGE_091344	CATGCAAATCTTCGTAAAGACTCTTA	2.3e-06	-3.3	remain_c23747	26/26	Glomus intraradices	Ubiquitin	/
SAGE_091344	CATGCAAATCTTCGTAAAGACTCTTA	2.3e-06	-3.3	remain_c2286	26/26	Glomus intraradices	Ubiquitin	GO:0005737;GO:0043581;GO:0005634;GO:0006464;
SAGE_091344	CATGCAAATCTTCGTAAAGACTCTTA	2.3e-06	-3.3	step3_rep_c3204	26/26	Glomus intraradices	Ubiquitin	GO:0005840;GO:0006464;GO:0003735;GO:0008270;GO:0006412;
SAGE_091344	CATGCAAATCTTCGTAAAGACTCTTA	2.3e-06	-3.3	step3_rep_c329	26/26	Glomus intraradices	Ubiquitin	GO:0043581;GO:0006464;
SAGE_091344	CATGCAAATCTTCGTAAAGACTCTTA	2.3e-06	-3.3	step3_rep_c119	26/26	Glomus intraradices	Ubiquitin	GO:0005737;GO:0005634;GO:0006464;
SAGE_086268	CATGAACGTATTTTTTCAGAAACTGA	0.03	-1.5	remain_c8933	26/26	Glomus intraradices	U6 snRNA-associated Sm-like protein LSm8	GO:0017070;GO:0005515;GO:0030529;GO:0005634;GO:0000398;
SAGE_089382	CATGTTCAACATCGTGGAAAAGATCA	0.0045	-2.1	remain_c23793	26/26	Glomus intraradices	U4/U6.U5 tri-snRNP-associated protein 2	GO:0006511;GO:0004221;GO:0008270;
SAGE_089382	CATGTTCAACATCGTGGAAAAGATCA	0.0045	-2.1	remain_c4225	26/26	Glomus intraradices	U4/U6.U5 tri-snRNP-associated protein 2	GO:0005515;GO:0000245;
SAGE_088234	CATGATTTTTTCTCATATCGACAATA	0.0097	-1.9	step3_c155	26/26	Glomus intraradices	U4/U6 small nuclear ribonucleoprotein Prp31	GO:0043021;GO:0015030;GO:0000244;GO:0046540;GO:0005515;GO:0016607;
SAGE_090170	CATGGCGCTGACTTTATATCTTAAAT	0.00099	-2.4	remain_c2957	26/26	Glomus intraradices	Tyrosyl-DNA phosphodiesterase 1	/
SAGE_084846	CATGCTAAAGAATTCTTTTGTTTTTC	0.045	-1.3	step3_c3586	26/26	Glomus intraradices	Tyrosine-protein phosphatase non-receptor type 1	/
SAGE_089796	CATGAATGGAAACTATGGGAAACAAC	0.0021	-2.2	remain_c810	26/26	Glomus intraradices	Type-1 glutamine synthetase 2	GO:0003824;
SAGE_090539	CATGTCGAGGTTCCGTGATTACATTT	0.00032	-2.6	step3_c832	26/26	Glomus intraradices	Twinfilin-2	GO:0004713;GO:0015629;
SAGE_090569	CATGTTTAGGAGAAAAGCTTTCTTGC	0.00022	-2.7	step3_rep_c1510	26/26	Glomus intraradices	Tubulin beta-2 chain	GO:0007018;GO:0043234;GO:0005525;GO:0051258;GO:0005198;GO:0003924;GO:0005874;
SAGE_088286	CATGGTCGAGTACGTGAACAAAAAGG	0.0097	-1.9	step3_c1732	26/26	Glomus intraradices	tRNA-dihydrouridine synthase 1-like	GO:0008152;GO:0016491;
SAGE_089843	CATGTTCAATACTTATAGCAAATACA	0.0021	-2.2	remain_c3935	26/26	Glomus intraradices	tRNA wybutosine-synthesizing protein 1 homolog	GO:0046872;GO:0051536;GO:0003824;GO:0000166;
SAGE_091240	CATGAATATATTCGAAAATGGTTAAA	7.1e-06	-3.2	step3_c578	26/26	Glomus intraradices	Triosephosphate isomerase	GO:0044249;GO:0032787;GO:0008610;GO:0016853;GO:0006007;
SAGE_090885	CATGTGAATTCACCTGAAGAACTAAT	6.9e-05	-2.9	remain_c1079	26/26	Glomus intraradices	Trehalose-phosphatase	GO:0008152;GO:0016787;GO:0016757;
SAGE_087889	CATGGTAGAAAATTTGACTTCGCAAA	0.014	-1.7	remain_c7012	26/26	Glomus intraradices	Transmembrane protein 97	/
SAGE_084882	CATGGCAATTAGTATACTTTTGGAAT	0.045	-1.3	remain_c10324	26/26	Glomus intraradices	Transmembrane protein 167A	GO:0016021;
SAGE_088312	CATGTCTTGCTTTTATCCGTAGGATT	0.0097	-1.9	remain_c17762	26/26	Glomus intraradices	Transmembrane 9 superfamily member 2	GO:0005887;GO:0010008;GO:0006810;
SAGE_088312	CATGTCTTGCTTTTATCCGTAGGATT	0.0097	-1.9	step3_c3061	26/26	Glomus intraradices	Transmembrane 9 superfamily member 2	/
SAGE_091687	CATGATCGCTTTGTTGAATTATCGTG	2.3e-08	-3.7	step3_c2669	26/26	Glomus intraradices	Translationally-controlled tumor protein homolog	GO:0005840;GO:0006979;GO:0005634;GO:0005829;GO:0006412;GO:0005739;
SAGE_086341	CATGCTCATTTTATTGAACACCAAAT	0.03	-1.5	step3_rep_c586	26/26	Glomus intraradices	Transforming growth factor beta regulator 1	GO:0005488;
SAGE_086341	CATGCTCATTTTATTGAACACCAAAT	0.03	-1.5	remain_c1815	26/26	Glomus intraradices	Transforming growth factor beta regulator 1	/
SAGE_086992	CATGGCATTTGTTGTTTCATCTTTTT	0.021	-1.6	step3_rep_c1287	26/26	Glomus intraradices	Transformer-2 protein homolog beta	GO:0031202;GO:0003723;GO:0005515;GO:0005634;GO:0000398;GO:0000166;
SAGE_088231	CATGATTGAAAATAATCCTATTTGCG	0.0097	-1.9	remain_c473	26/26	Glomus intraradices	Transcriptional repressor rco-1	/
SAGE_086267	CATGAACAAGATATATACTCACTTGA	0.03	-1.5	remain_c473	26/26	Glomus intraradices	Transcriptional repressor rco-1	/
SAGE_086267	CATGAACAAGATATATACTCACTTGA	0.03	-1.5	step3_rep_c2099	26/26	Glomus intraradices	Transcriptional repressor rco-1	/
SAGE_086267	CATGAACAAGATATATACTCACTTGA	0.03	-1.5	step3_rep_c1628	26/26	Glomus intraradices	Transcriptional repressor rco-1	GO:0030435;GO:0048315;GO:0006355;
SAGE_086459	CATGTTATTTATCAACGGCTTTTTAT	0.03	-1.5	step3_rep_c3769	26/26	Glomus intraradices	Transcriptional activator hacA	GO:0003677;GO:0006350;
SAGE_088881	CATGTTTTAAGCATAGAAATTTTAAA	0.0066	-2	remain_c3504	26/26	Glomus intraradices	Transcription initiation factor TFIID subunit 5	GO:0005829;GO:0030528;GO:0000124;GO:0006325;GO:0005515;GO:0006473;GO:0006351;GO:0005669;
SAGE_091545	CATGAAGCTGAAGATCACCCTCCTTT	2.3e-07	-3.5	step3_rep_c1707	26/26	Glomus intraradices	Transcription initiation factor TFIID subunit 13	GO:0003676;GO:0006367;GO:0009536;GO:0016251;GO:0005669;
SAGE_091425	CATGTCCTTAGCCGCCCAAAAATTTG	1.1e-06	-3.4	remain_c14082	26/26	Glomus intraradices	Transcription initiation factor TFIID subunit 10	/
SAGE_091425	CATGTCCTTAGCCGCCCAAAAATTTG	1.1e-06	-3.4	step3_rep_c175	26/26	Glomus intraradices	Transcription initiation factor TFIID subunit 10	/
SAGE_088268	CATGGCCGATATTTAGAAGAATATTA	0.0097	-1.9	step3_c742	26/26	Glomus intraradices	Transcription initiation factor IIE subunit alpha	/
SAGE_091593	CATGAAGAAATATTCAAAGGGAAAAA	1.1e-07	-3.6	step3_rep_c967	26/26	Glomus intraradices	Transcription factor steA	GO:0003700;GO:0005634;GO:0008270;GO:0006355;
SAGE_089483	CATGACATTGTATTATATTATTTTTT	0.0031	-2.2	step3_rep_c967	26/26	Glomus intraradices	Transcription factor steA	GO:0003700;GO:0005634;GO:0008270;GO:0006355;
SAGE_087886	CATGGGTTCCTAAATAATGAAATAAA	0.014	-1.7	remain_c2797	26/26	Glomus intraradices	Transcription factor prr1	GO:0030528;GO:0003677;GO:0050794;
SAGE_084906	CATGGTAAAGAGGGACTAAATATGGA	0.045	-1.3	step3_c2259	26/26	Glomus intraradices	Transcription factor prr1	GO:0030528;GO:0003677;GO:0050794;GO:0006351;GO:0044424;GO:0006950;
SAGE_087756	CATGAAATTATTTTTATTATTTTCAA	0.014	-1.7	remain_c5773	26/26	Glomus intraradices	Transcription factor IWS1	/
SAGE_087756	CATGAAATTATTTTTATTATTTTCAA	0.014	-1.7	remain_c1900	26/26	Glomus intraradices	Transcription factor IWS1	GO:0005730;GO:0008023;GO:0006368;GO:0005819;GO:0016944;GO:0016072;
SAGE_088877	CATGTTTACTATATGTGATGTAAAAT	0.0066	-2	step3_c1427	26/26	Glomus intraradices	Transcription factor AP-4	/
SAGE_091099	CATGTATTTATAGCAAATAATCCCAT	2.2e-05	-3	step3_c1998	26/26	Glomus intraradices	Transcription elongation factor S-II	GO:0003746;GO:0030528;GO:0006368;GO:0005515;GO:0005634;GO:0006379;GO:0006355;
SAGE_090543	CATGTTTATAACTTCAAGAGTAAATA	0.00032	-2.6	step3_rep_c2257	26/26	Glomus intraradices	Transcription elongation factor A protein 3	GO:0005488;GO:0006357;GO:0045893;
SAGE_090543	CATGTTTATAACTTCAAGAGTAAATA	0.00032	-2.6	remain_c12726	26/26	Glomus intraradices	Transcription elongation factor A protein 1	GO:0045944;GO:0030218;GO:0005515;
SAGE_088315	CATGTGGATTAATTAGAGGAGCTTTG	0.0097	-1.9	default_c1130	26/26	Glomus intraradices	Trafficking protein particle complex subunit 6B	GO:0005488;
SAGE_088315	CATGTGGATTAATTAGAGGAGCTTTG	0.0097	-1.9	step3_c1176	26/26	Glomus intraradices	Trafficking protein particle complex subunit 6B	GO:0005488;
SAGE_090545	CATGTTTCATTTTGAAGATGCATTGA	0.00032	-2.6	step3_c2156	26/26	Glomus intraradices	TLC domain-containing protein 2	/
SAGE_088792	CATGAACAAATCAAGGATGAAAAATT	0.0066	-2	step3_rep_c1470	26/26	Glomus intraradices	Titin	GO:0004672;
SAGE_090145	CATGAAAATGTAGTCATAGTTAAGTG	0.00099	-2.4	step3_c490	26/26	Glomus intraradices	Thymocyte nuclear protein 1	/
SAGE_090387	CATGCTGTTGAGGAAACTGATAATCC	0.00046	-2.5	step3_c2035	26/26	Glomus intraradices	Threonine dehydratase, mitochondrial GO:0030170;GO:0009097;GO:0004794;GO:0005739;
SAGE_091669	CATGATTTTTCTGATTAATCTATTTA	3.4e-08	-3.7	step3_c972	26/26	Glomus intraradices	THO complex subunit 3	/
SAGE_089966	CATGGCATCCAAAAGGTTATCTATTA	0.0015	-2.3	remain_c20091	26/26	Glomus intraradices	THO complex subunit 3	GO:0008415;GO:0080008;
SAGE_089966	CATGGCATCCAAAAGGTTATCTATTA	0.0015	-2.3	step3_c800	26/26	Glomus intraradices	THO complex subunit 3	GO:0016740;GO:0044424;
SAGE_091423	CATGTATTATGTATTATAAAGATGGA	1.1e-06	-3.4	remain_c2434	26/26	Glomus intraradices	Thioredoxin-like protein 1	GO:0033195;GO:0042149;GO:0034599;GO:0005634;GO:0005829;
SAGE_089803	CATGATAAATTAAAACATTTTAATTG	0.0021	-2.2	remain_c2434	26/26	Glomus intraradices	Thioredoxin-like protein 1	GO:0033195;GO:0042149;GO:0034599;GO:0005634;GO:0005829;
SAGE_087838	CATGCATTTTACAAGGGTAAATCAAT	0.014	-1.7	step3_rep_c2046	26/26	Glomus intraradices	Thioredoxin, mitochondrial GO:0009987;
SAGE_087838	CATGCATTTTACAAGGGTAAATCAAT	0.014	-1.7	step3_rep_c1275	26/26	Glomus intraradices	Thioredoxin M-type, chloroplastic GO:0009987;
SAGE_087838	CATGCATTTTACAAGGGTAAATCAAT	0.014	-1.7	remain_c26768	26/26	Glomus intraradices	Thioredoxin	GO:0009987;
SAGE_084598	CATGGAAAATCAAGGTGACAAATGTG	0.045	-1.3	step3_c1335	26/26	Glomus intraradices	Tetratricopeptide repeat protein 6	/
SAGE_084784	CATGAGTTACGTCGCTAAGGGTAAAG	0.045	-1.3	step3_c535	26/26	Glomus intraradices	Tetratricopeptide repeat protein 35	GO:0005783;
SAGE_084927	CATGTAATTTGAAAATTAAAGAAACG	0.045	-1.3	step3_c535	26/26	Glomus intraradices	Tetratricopeptide repeat protein 35	GO:0005783;
SAGE_091181	CATGAAATTGCTGAAGAAATTAAAAA	1e-05	-3.1	step3_c3338	26/26	Glomus intraradices	Tctex1 domain-containing protein 2	/
SAGE_089984	CATGTTCTGTAATTGCAAGCAACTTT	0.0015	-2.3	step3_c2205	26/26	Glomus intraradices	T-complex protein 1 subunit zeta	GO:0005737;GO:0006457;GO:0005524;GO:0051082;GO:0004088;
SAGE_091286	CATGCTGTTCGTGCATTCGCTAATGC	4.8e-06	-3.2	step3_c534	26/26	Glomus intraradices	T-complex protein 1 subunit epsilon	GO:0005856;GO:0006457;GO:0005832;GO:0007010;GO:0005524;GO:0051082;GO:0007021;
SAGE_091703	CATGATCATTAATCGCGAATATTATA	1.6e-08	-3.7	step3_c780	26/26	Glomus intraradices	T-complex protein 1 subunit alpha	GO:0005856;GO:0006417;GO:0006457;GO:0007010;GO:0005832;GO:0005524;GO:0007021;GO:0051082;GO:0043094;GO:0005634;
SAGE_091703	CATGATCATTAATCGCGAATATTATA	1.6e-08	-3.7	remain_c12475	26/26	Glomus intraradices	T-complex protein 1 subunit alpha	GO:0005753;GO:0008553;GO:0006457;GO:0005832;GO:0007052;GO:0006911;GO:0005524;GO:0051082;
SAGE_090696	CATGAATAAAACGATCGAATCCCTTT	0.00015	-2.7	step3_c1959	26/26	Glomus intraradices	TBC1 domain family member 5	/
SAGE_090577	CATGACGAGATTTCAGAAGTAAATAA	0.00022	-2.7	step3_c3200	26/26	Glomus intraradices	TATA-box-binding protein	GO:0000120;GO:0006384;GO:0006367;GO:0006355;GO:0016251;GO:0006360;GO:0008301;GO:0043565;GO:0000126;GO:0003709;GO:0042803;GO:0003701;GO:0005669;GO:0003682;
SAGE_090577	CATGACGAGATTTCAGAAGTAAATAA	0.00022	-2.7	step3_c2758	26/26	Glomus intraradices	TATA-box-binding protein	GO:0000120;GO:0006384;GO:0006367;GO:0006355;GO:0016251;GO:0006360;GO:0003677;GO:0000126;GO:0003709;GO:0003701;GO:0005669;
SAGE_089484	CATGCTCAGCCAGCCAAAAGGTATGC	0.0031	-2.2	step3_c1209	26/26	Glomus intraradices	Targeting protein for Xklp2	GO:0003730;GO:0045948;GO:0008494;GO:0045836;GO:0042802;GO:0005844;GO:0005819;GO:0007281;GO:0005737;
SAGE_086360	CATGGACGCGTAGGACATAGGTTGAA	0.03	-1.5	step3_c872	26/26	Glomus intraradices	Tankyrase-1	/
SAGE_091474	CATGGAATTCGTTCCTAAATGATTAA	4.9e-07	-3.4	remain_c1689	26/26	Glomus intraradices	Synaptotagmin-7	/
SAGE_087813	CATGATAAGACCGAAAACTTGTCCGT	0.014	-1.7	step3_rep_c227	26/26	Glomus intraradices	Synaptobrevin homolog 1	GO:0032153;GO:0030659;GO:0000910;GO:0016021;GO:0051285;GO:0005484;GO:0006897;GO:0009826;GO:0005783;GO:0005794;
SAGE_090849	CATGGAAACTACAGAAAAACAAGAGG	6.9e-05	-2.9	remain_c2833	26/26	Glomus intraradices	Synapse-associated protein 1	GO:0005730;GO:0005794;
SAGE_090167	CATGGATCGAAAGAAAACTATCAAAC	0.00099	-2.4	step3_c624	26/26	Glomus intraradices	SWM histone demethylase complex subunit phf1	/
SAGE_089981	CATGTGAATTATGTTTATGGTGAACC	0.0015	-2.3	remain_c4118	26/26	Glomus intraradices	SWM histone demethylase complex subunit phf1	GO:0005488;
SAGE_090875	CATGGGTAGTACAAATGATAAAAACA	6.9e-05	-2.9	remain_c3408	26/26	Glomus intraradices	SWIRM domain-containing protein FUN19	GO:0070210;GO:0006338;GO:0032221;
SAGE_087944	CATGTTTCAGAAAGAAAACGTAAAGG	0.014	-1.7	remain_c3408	26/26	Glomus intraradices	SWIRM domain-containing protein FUN19	GO:0070210;GO:0006338;GO:0032221;
SAGE_091722	CATGTCAAAATTGGCGAAAATGAAGA	1.1e-08	-3.8	remain_c3034	26/26	Glomus intraradices	Survival factor 1	GO:0005829;GO:0005634;
SAGE_089286	CATGATAGTGAAAAGAAAGAAAATCA	0.0045	-2.1	step3_c822	26/26	Glomus intraradices	Suppressor protein STM1	/
SAGE_092210	CATGATCAAAGGCAAATCTCCCGAGG	2.3e-25	-5.4	remain_c21312	26/26	Glomus intraradices	Suppressor of kinetochore protein 1	GO:0042787;GO:0016301;GO:0000920;GO:0005515;GO:0007095;GO:0045841;GO:0016874;GO:0010849;GO:0070072;GO:0006998;GO:0007035;GO:0005829;GO:0019005;GO:0043291;GO:0042493;GO:0000917;GO:0005634;
SAGE_092210	CATGATCAAAGGCAAATCTCCCGAGG	2.3e-25	-5.4	step3_rep_c2652	26/26	Glomus intraradices	Suppressor of kinetochore protein 1	GO:0016301;GO:0006511;GO:0005515;GO:0016874;
SAGE_084793	CATGATCAGACTGAAGGGGAGAACCA	0.045	-1.3	step3_c2312	26/26	Glomus intraradices	Suppressor of G2 allele of SKP1 homolog	GO:0006952;GO:0000776;GO:0005515;GO:0007067;GO:0000151;
SAGE_090357	CATGTTAATGATGATGGAAATGTTAA	0.00068	-2.5	step3_c838	26/26	Glomus intraradices	Superoxide-generating NADPH oxidase heavy chain subunit A	GO:0016020;GO:0043581;GO:0005488;
SAGE_089783	CATGTTTCATTTTTATTACTTGATTC	0.0021	-2.2	step3_c2844	26/26	Glomus intraradices	Superoxide-generating NADPH oxidase heavy chain subunit A	GO:0016020;GO:0043581;GO:0005488;
SAGE_092219	CATGCGTATTACTTGCAATATAAGAA	2.3e-26	-5.4	step3_rep_c135	26/26	Glomus intraradices	Superoxide dismutase [Mn], mitochondrial GO:0005515;GO:0001315;GO:0006357;GO:0008015;GO:0048513;GO:0043524;GO:0004784;GO:0032364;GO:0030154;GO:0006801;GO:0005739;
SAGE_092219	CATGCGTATTACTTGCAATATAAGAA	2.3e-26	-5.4	step3_c1251	26/26	Glomus intraradices	Superoxide dismutase [Mn], mitochondrial GO:0001315;GO:0006357;GO:0016491;GO:0048878;GO:0048513;GO:0046872;GO:0030154;GO:0006801;GO:0055114;GO:0048523;GO:0044429;
SAGE_092239	CATGAACTATCTCTTAAAACTGGTAA	3.6e-29	-5.6	step3_rep_c500	26/26	Glomus intraradices	Superoxide dismutase [Cu-Zn], chloroplastic GO:0046914;GO:0008152;GO:0016491;
SAGE_092239	CATGAACTATCTCTTAAAACTGGTAA	3.6e-29	-5.6	step3_rep_c2222	26/26	Glomus intraradices	Superoxide dismutase [Cu-Zn] 2	GO:0046914;GO:0008152;GO:0016491;
SAGE_084992	CATGTTCATAAACAAATTAACGATCC	0.045	-1.3	step3_c3981	26/26	Glomus intraradices	Superoxide dismutase [Cu-Zn]	GO:0046872;
SAGE_088262	CATGGAGGTGCAGTTAATTGTGTTGC	0.0097	-1.9	step3_c1605	26/26	Glomus intraradices	Sulfur metabolite repression control protein	/
SAGE_086281	CATGAATTGTGAGAGAATTTCGTAAA	0.03	-1.5	remain_c14476	26/26	Glomus intraradices	Sulfite reductase [NADPH] hemoprotein beta-component	GO:0050661;GO:0009337;GO:0009055;GO:0010181;GO:0020037;GO:0051539;GO:0008652;GO:0004783;
SAGE_089550	CATGTTAACACCCCTCTTGATTATTG	0.0031	-2.2	step3_c2428	26/26	Glomus intraradices	Sulfate adenylyltransferase	GO:0005737;GO:0016301;GO:0004781;GO:0009086;GO:0005524;GO:0019344;GO:0000103;
SAGE_091065	CATGGTATATGTCATTTGCACATAGA	2.2e-05	-3	remain_c11025	26/26	Glomus intraradices	Succinate dehydrogenase cytochrome B subunit, mitochondrial GO:0005739;GO:0044237;GO:0016020;
SAGE_091065	CATGGTATATGTCATTTGCACATAGA	2.2e-05	-3	step3_c2640	26/26	Glomus intraradices	Succinate dehydrogenase cytochrome B subunit, mitochondrial GO:0005739;GO:0044237;
SAGE_091960	CATGGCCTTAGACTAAAATAATAGTG	3.7e-12	-4.3	step3_c1010	26/26	Glomus intraradices	Succinate dehydrogenase [ubiquinone] iron-sulfur subunit, mitochondrial GO:0005743;GO:0009055;GO:0005506;GO:0005515;GO:0006810;GO:0006099;GO:0051537;GO:0051539;GO:0008177;GO:0022900;GO:0051538;
SAGE_088251	CATGCGCGAGAAGATTATCAAACTCG	0.0097	-1.9	remain_c28820	26/26	Glomus intraradices	Succinate dehydrogenase [ubiquinone] flavoprotein subunit, mitochondrial GO:0055114;GO:0016627;GO:0006091;
SAGE_088251	CATGCGCGAGAAGATTATCAAACTCG	0.0097	-1.9	remain_c18243	26/26	Glomus intraradices	Succinate dehydrogenase [ubiquinone] flavoprotein subunit, mitochondrial GO:0006810;GO:0008270;GO:0019318;GO:0005749;GO:0003939;GO:0009055;GO:0006099;GO:0006121;GO:0008177;GO:0050660;
SAGE_088791	CATGAAATAATTTACATTGAGCTTGA	0.0066	-2	step3_c707	26/26	Glomus intraradices	Succinate dehydrogenase [ubiquinone] cytochrome b small subunit, mitochondrial GO:0006810;GO:0022900;GO:0043234;GO:0005743;GO:0005506;GO:0044455;
SAGE_087088	CATGTTGAGGCCTTAATAGGAGAATA	0.021	-1.6	step3_rep_c1145	26/26	Glomus intraradices	Stromal cell-derived factor 2-like protein	GO:0044464;
SAGE_091958	CATGCCGCGGAAATTGCTAAACAAAC	3.7e-12	-4.3	step3_c387	26/26	Glomus intraradices	Stress-induced-phosphoprotein 1	GO:0005737;GO:0005515;GO:0043231;
SAGE_091855	CATGCGACTATTTACGGAAAGAATAG	2.4e-10	-4	step3_c2124	26/26	Glomus intraradices	Stress response protein NST1	/
SAGE_084662	CATGCACCTAAGTTGGAAGGAGTTTA	0.045	-1.3	step3_c2381	26/26	Glomus intraradices	Sterol 24-C-methyltransferase	GO:0016740;
SAGE_086453	CATGTTAAATTGTCTTAATACGCGAT	0.03	-1.5	remain_c3868	26/26	Glomus intraradices	Sporulation-specific protein spo7	GO:0044464;
SAGE_091423	CATGTATTATGTATTATAAAGATGGA	1.1e-06	-3.4	step3_c589	26/26	Glomus intraradices	Sporulation protein RMD1	GO:0005737;
SAGE_089803	CATGATAAATTAAAACATTTTAATTG	0.0021	-2.2	step3_c589	26/26	Glomus intraradices	Sporulation protein RMD1	GO:0005737;
SAGE_089506	CATGATAGTTATTAGTAATGGTTTAT	0.0031	-2.2	step3_rep_c876	26/26	Glomus intraradices	Spore coat protein SP96	/
SAGE_087033	CATGTACGTTTATTGCTACAAACTGG	0.021	-1.6	step3_c3996	26/26	Glomus intraradices	Splicing factor, arginine/serine-rich 8 GO:0008380;GO:0005515;GO:0006397;
SAGE_090179	CATGGTTCTCGTTCGGTTTCACCTCG	0.00099	-2.4	remain_c441	26/26	Glomus intraradices	Splicing factor, arginine/serine-rich 4 GO:0005488;GO:0031202;GO:0005634;GO:0000398;
SAGE_088322	CATGTTATGGAGACTTCGAGGCTTTT	0.0097	-1.9	remain_c2425	26/26	Glomus intraradices	Splicing factor, arginine/serine-rich 4 GO:0005488;
SAGE_090179	CATGGTTCTCGTTCGGTTTCACCTCG	0.00099	-2.4	step3_c2887	26/26	Glomus intraradices	Splicing factor, arginine/serine-rich 4 GO:0003676;GO:0031202;GO:0005634;GO:0000398;
SAGE_084753	CATGAAGATTATTCAAATTACTTTTT	0.045	-1.3	step3_c1536	26/26	Glomus intraradices	Splicing factor U2AF-associated protein 2	/
SAGE_086346	CATGCTGTCGTCAAAATGAAAACGCA	0.03	-1.5	remain_c11905	26/26	Glomus intraradices	Splicing factor U2AF 35 kDa subunit	GO:0046872;GO:0050733;GO:0015030;GO:0003676;GO:0005681;GO:0000398;
SAGE_086346	CATGCTGTCGTCAAAATGAAAACGCA	0.03	-1.5	step3_c426	26/26	Glomus intraradices	Splicing factor U2AF 35 kDa subunit	GO:0050733;GO:0015030;GO:0005681;GO:0003723;GO:0008270;GO:0000398;GO:0000166;
SAGE_092325	CATGTCTGAACCATCCAGAGTCGATG	1.7e-49	-6.4	remain_c27889	26/26	Glomus intraradices	Splicing factor U2AF 23 kDa subunit	/
SAGE_088841	CATGGGAGCATAAAAAGAGAGCAGAA	0.0066	-2	step3_c1492	26/26	Glomus intraradices	Splicing factor 4	/
SAGE_084968	CATGTGAAGAAGAATGTATTATTGTG	0.045	-1.3	remain_c6358	26/26	Glomus intraradices	Splicing factor 4	/
SAGE_090405	CATGTGAAATAAAATTTCTGAATAAA	0.00046	-2.5	remain_c1911	26/26	Glomus intraradices	Splicing factor 3B subunit 4	GO:0031202;GO:0005681;GO:0003723;GO:0005515;GO:0000398;GO:0000166;GO:0005199;
SAGE_090405	CATGTGAAATAAAATTTCTGAATAAA	0.00046	-2.5	default_c4469	26/26	Glomus intraradices	Splicing factor 3B subunit 4	GO:0031202;GO:0005681;GO:0003723;GO:0005515;GO:0000398;GO:0000166;GO:0005199;
SAGE_090405	CATGTGAAATAAAATTTCTGAATAAA	0.00046	-2.5	step3_rep_c49	26/26	Glomus intraradices	Splicing factor 3B subunit 4	GO:0031202;GO:0005681;GO:0003723;GO:0005515;GO:0000398;GO:0000166;GO:0005199;
SAGE_084852	CATGCTTAAGGCTCACAAAAAAGGAA	0.045	-1.3	remain_c2128	26/26	Glomus intraradices	Splicing factor 3B subunit 1	GO:0003676;GO:0030529;
SAGE_084634	CATGTAGATCATATACATATTTGATA	0.045	-1.3	remain_c15738	26/26	Glomus intraradices	Spindle pole body protein ppc89	/
SAGE_089938	CATGACAGAGCCTTCGTCCCCAACAG	0.0015	-2.3	remain_c3665	26/26	Glomus intraradices	Spindle pole body protein pcp1	/
SAGE_092172	CATGTATTAATAAAAAATTTTCTTGG	9.7e-22	-5.2	step3_rep_c217	26/26	Glomus intraradices	Spindle assembly checkpoint kinase	GO:0016740;
SAGE_086938	CATGAGGAACAATTAAGACAATATAA	0.021	-1.6	step3_rep_c2075	26/26	Glomus intraradices	Sphingolipid long chain base-responsive protein PIL1	GO:0005737;
SAGE_084947	CATGTATTTAAATATGTTACGATGTT	0.045	-1.3	step3_c1426	26/26	Glomus intraradices	Sorting nexin mvp1	/
SAGE_087936	CATGTTATGATGATTGTCCACAATCA	0.014	-1.7	remain_c17078	26/26	Glomus intraradices	Sonic hedgehog protein A	/
SAGE_084849	CATGCTCGTGAGGAAGTAAAACAGCG	0.045	-1.3	remain_c13717	26/26	Glomus intraradices	SNW domain-containing protein 1	GO:0005681;GO:0005515;GO:0000398;
SAGE_091348	CATGATGGAGGGACTCGAGGAGGAGG	2.3e-06	-3.3	remain_c3219	26/26	Glomus intraradices	Small glutamine-rich tetratricopeptide repeat-containing protein 2	/
SAGE_091482	CATGTGTTCCGTCGTTATGCGACAAG	4.9e-07	-3.4	step3_c1100	26/26	Glomus intraradices	Small COPII coat GTPase SAR1	GO:0000139;GO:0005789;GO:0005525;GO:0043581;GO:0016787;GO:0016192;GO:0006886;GO:0031410;
SAGE_087048	CATGTATGGTGTTGGAAATTGGGTGA	0.021	-1.6	step3_c2772	26/26	Glomus intraradices	Signal recognition particle 72 kDa protein	GO:0044424;
SAGE_091629	CATGGGAATCACTTAAAACGAAAAAG	7.3e-08	-3.6	step3_c3423	26/26	Glomus intraradices	Signal recognition particle 14 kDa protein	/
SAGE_089971	CATGGGAGTTAAGATTGACAAAAAAG	0.0015	-2.3	step3_c3890	26/26	Glomus intraradices	Short/branched chain specific acyl-CoA dehydrogenase, mitochondrial GO:0009055;GO:0005759;GO:0016937;GO:0055114;GO:0006635;GO:0050660;
SAGE_092131	CATGAATACTCTGGTTCTTTATATGA	2.9e-19	-5	step3_rep_c796	26/26	Glomus intraradices	SH3 domain-containing protein PJ696.02	GO:0007015;GO:0051666;GO:0005935;GO:0005739;GO:0006897;GO:0030479;
SAGE_091069	CATGAAGTAGAACCTGAAGAAAAGAA	2.2e-05	-3	remain_c2136	26/26	Glomus intraradices	SH3 domain-containing kinase-binding protein 1	GO:0016301;GO:0016459;GO:0005524;GO:0003774;
SAGE_092022	CATGGCAATTCAATTTATATTTTTAA	5.7e-14	-4.5	remain_c746	26/26	Glomus intraradices	Severin	GO:0005488;
SAGE_086832	CATGAAGTTTTTGTTTGGATTGGTAA	0.021	-1.6	remain_c746	26/26	Glomus intraradices	Severin	GO:0005488;
SAGE_086247	CATGGATGTAGATGATGATGTTTAAC	0.03	-1.5	remain_c4466	26/26	Glomus intraradices	Set1 complex component sdc1	/
SAGE_087055	CATGTCAGTATTGGGGAACAGAAAAT	0.021	-1.6	remain_c4798	26/26	Glomus intraradices	SET domain-containing protein 4	GO:0009536;
SAGE_091102	CATGTGTTATGAAATGGGAAAAAGGG	2.2e-05	-3	remain_c4301	26/26	Glomus intraradices	Sestrin homolog	/
SAGE_090789	CATGACTGAAAAATAGACTAAATATC	0.0001	-2.8	step3_c2753	26/26	Glomus intraradices	Serum response factor homolog A	GO:0043565;GO:0003700;GO:0005634;GO:0006355;
SAGE_086386	CATGGGCGAATGTAGTATTCCATTCA	0.03	-1.5	remain_c1009	26/26	Glomus intraradices	Serum paraoxonase/lactonase 3	/
SAGE_091179	CATGTAAATTTTGTTTATTTGCATAT	1e-05	-3.1	step3_rep_c2244	26/26	Glomus intraradices	Serine/threonine-protein phosphatase PP2A-2 catalytic subunit	GO:0004721;GO:0005506;GO:0030145;GO:0044408;
SAGE_089551	CATGTTACTCGTCGAACACCTGATTA	0.0031	-2.2	step3_rep_c2244	26/26	Glomus intraradices	Serine/threonine-protein phosphatase PP2A-2 catalytic subunit	GO:0004721;GO:0005506;GO:0030145;GO:0044408;
SAGE_087827	CATGATTGTTCAATTGACTAACAAAC	0.014	-1.7	step3_rep_c2244	26/26	Glomus intraradices	Serine/threonine-protein phosphatase PP2A-2 catalytic subunit	GO:0004721;GO:0005506;GO:0030145;GO:0044408;
SAGE_089551	CATGTTACTCGTCGAACACCTGATTA	0.0031	-2.2	step3_rep_c897	26/26	Glomus intraradices	Serine/threonine-protein phosphatase PP2A catalytic subunit	GO:0004721;GO:0005506;GO:0030145;GO:0044408;
SAGE_087827	CATGATTGTTCAATTGACTAACAAAC	0.014	-1.7	step3_rep_c897	26/26	Glomus intraradices	Serine/threonine-protein phosphatase PP2A catalytic subunit	GO:0004721;GO:0005506;GO:0030145;GO:0044408;
SAGE_086896	CATGAAGTTAAAGAAAATGGCTATGT	0.021	-1.6	remain_c1829	26/26	Glomus intraradices	Serine/threonine-protein phosphatase 5	GO:0000278;GO:0006470;GO:0030176;GO:0046872;GO:0010017;GO:0006913;GO:0004722;GO:0005515;GO:0005635;
SAGE_088176	CATGAACATTTCTCTAATATTTATTG	0.0097	-1.9	step3_c1472	26/26	Glomus intraradices	Serine/threonine-protein phosphatase 4 regulatory subunit 1	/
SAGE_091179	CATGTAAATTTTGTTTATTTGCATAT	1e-05	-3.1	remain_c7489	26/26	Glomus intraradices	Serine/threonine-protein phosphatase 2A catalytic subunit beta isoform	GO:0051229;GO:0000910;GO:0009792;GO:0018985;GO:0018996;GO:0007052;GO:0005813;GO:0017151;GO:0051299;GO:0040026;GO:0000159;GO:0004721;GO:0005506;
SAGE_089551	CATGTTACTCGTCGAACACCTGATTA	0.0031	-2.2	remain_c7489	26/26	Glomus intraradices	Serine/threonine-protein phosphatase 2A catalytic subunit beta isoform	GO:0051229;GO:0000910;GO:0009792;GO:0018985;GO:0018996;GO:0007052;GO:0005813;GO:0017151;GO:0051299;GO:0040026;GO:0000159;GO:0004721;GO:0005506;
SAGE_087827	CATGATTGTTCAATTGACTAACAAAC	0.014	-1.7	remain_c7489	26/26	Glomus intraradices	Serine/threonine-protein phosphatase 2A catalytic subunit beta isoform	GO:0051229;GO:0000910;GO:0009792;GO:0018985;GO:0018996;GO:0007052;GO:0005813;GO:0017151;GO:0051299;GO:0040026;GO:0000159;GO:0004721;GO:0005506;
SAGE_087868	CATGGAGAATTGCAACGTTTTGATGA	0.014	-1.7	step3_c705	26/26	Glomus intraradices	Serine/threonine-protein phosphatase 2A 56 kDa regulatory subunit gamma isoform	GO:0000159;GO:0007165;GO:0005634;GO:0005515;GO:0008601;
SAGE_091526	CATGTCATTATTTATATTTTCTTTTG	3.4e-07	-3.5	remain_c3263	26/26	Glomus intraradices	Serine/threonine-protein phosphatase 2A 55 kDa regulatory subunit B delta isoform	/
SAGE_091526	CATGTCATTATTTATATTTTCTTTTG	3.4e-07	-3.5	step3_c2697	26/26	Glomus intraradices	Serine/threonine-protein phosphatase 2A regulatory subunit phr2AB	GO:0000159;GO:0007165;GO:0008601;
SAGE_086274	CATGAAGCAATAAGTCAAAAACATTT	0.03	-1.5	step3_c2146	26/26	Glomus intraradices	Serine/threonine-protein kinase TNNI3K	/
SAGE_089322	CATGCAGTGTTTCAAAGATATGATGA	0.0045	-2.1	step3_c2926	26/26	Glomus intraradices	Serine/threonine-protein kinase svkA	GO:0006468;GO:0005524;GO:0004674;
SAGE_090533	CATGGTCATAGTGGAAAGGATGAAGG	0.00032	-2.6	remain_c6248	26/26	Glomus intraradices	Serine/threonine-protein kinase SSN3	GO:0005488;GO:0044238;GO:0004674;GO:0034960;
SAGE_087833	CATGCAATTTGGGAGAAATTTAATAA	0.014	-1.7	step3_rep_c1718	26/26	Glomus intraradices	Serine/threonine-protein kinase SMU1	GO:0005737;GO:0006468;GO:0005524;GO:0019236;GO:0005634;GO:0004674;
SAGE_090608	CATGTTAATCGAAGGAATGAACAGTT	0.00022	-2.7	remain_c7540	26/26	Glomus intraradices	Serine/threonine-protein kinase shk2	GO:0006461;GO:0005083;GO:0006468;GO:0005515;GO:0005524;GO:0004674;GO:0015629;GO:0008154;
SAGE_092069	CATGTGCAAATATTATCAAATTTATT	5.9e-16	-4.7	step3_rep_c2629	26/26	Glomus intraradices	Serine/threonine-protein kinase PRP4 homolog	GO:0006468;GO:0005524;GO:0004674;
SAGE_092069	CATGTGCAAATATTATCAAATTTATT	5.9e-16	-4.7	step3_rep_c1120	26/26	Glomus intraradices	Serine/threonine-protein kinase prp4	GO:0004672;GO:0000166;
SAGE_087816	CATGATCCAAAATATAATAACCAAAG	0.014	-1.7	step3_c1037	26/26	Glomus intraradices	Serine/threonine-protein kinase ppk15	GO:0006468;GO:0005524;GO:0004674;
SAGE_086171	CATGAGAACATTATCAAAGTCATTGA	0.03	-1.5	step3_c2013	26/26	Glomus intraradices	Serine/threonine-protein kinase ppk13	GO:0016301;
SAGE_088846	CATGGTCAGATGTGGTTGGAGAATTT	0.0066	-2	step3_rep_c2488	26/26	Glomus intraradices	Serine/threonine-protein kinase ksp1	GO:0016740;
SAGE_086289	CATGACGCACAACTTCGTTATGCATT	0.03	-1.5	step3_c1131	26/26	Glomus intraradices	Serine/threonine-protein kinase HT1	GO:0016301;
SAGE_091023	CATGTTCTGATACTCCTCTAAAACAA	3.2e-05	-3	remain_c914	26/26	Glomus intraradices	Serine/threonine-protein kinase hal4	GO:0043157;GO:0042493;GO:0030003;GO:0005515;GO:0042391;GO:0005829;GO:0004674;GO:0000166;
SAGE_086425	CATGTATCAGTTGTATCACGGGCTAA	0.03	-1.5	step3_rep_c579	26/26	Glomus intraradices	Serine/threonine-protein kinase grp	GO:0016301;
SAGE_091084	CATGATCGTTGCATCTATTTTGTAAA	2.2e-05	-3	step3_rep_c970	26/26	Glomus intraradices	Serine/threonine-protein kinase fray2	GO:0016023;GO:0005886;GO:0004672;GO:0000166;
SAGE_090608	CATGTTAATCGAAGGAATGAACAGTT	0.00022	-2.7	remain_c395	26/26	Glomus intraradices	Serine/threonine-protein kinase CLA4	GO:0006468;GO:0005524;GO:0004674;
SAGE_092084	CATGTTTGATTACTATTTTTTAATAG	6e-17	-4.8	step3_c2261	26/26	Glomus intraradices	Serine/threonine/tyrosine-interacting protein	GO:0005737;GO:0007283;GO:0005515;GO:0016787;
SAGE_089542	CATGTCAAGATAATGATGACATAGCA	0.0031	-2.2	step3_c2405	26/26	Glomus intraradices	Serine hydroxymethyltransferase 2	GO:0009069;GO:0008168;
SAGE_089922	CATGGAAGAACAAAAAGACTTTATTG	0.0015	-2.3	step3_rep_c1888	26/26	Glomus intraradices	Septin-7	/
SAGE_091990	CATGAACAACAGCAACAACAATCACA	3.8e-13	-4.4	step3_c1698	26/26	Glomus intraradices	Septin homolog spn2	GO:0005525;GO:0005515;GO:0007049;GO:0031105;GO:0051301;
SAGE_091576	CATGAAGATCGCAAAATGCCGAGAAG	1.6e-07	-3.5	step3_c1405	26/26	Glomus intraradices	Sentrin-specific protease 1	/
SAGE_089531	CATGGTCCCACACGTCCCACCAAATG	0.0031	-2.2	remain_c13559	26/26	Glomus intraradices	Segmentation protein even-skipped	/
SAGE_084855	CATGGAAAGAATCTGGTGCTATTAAT	0.045	-1.3	remain_c20357	26/26	Glomus intraradices	Sec14 cytosolic factor	/
SAGE_084855	CATGGAAAGAATCTGGTGCTATTAAT	0.045	-1.3	step3_rep_c171	26/26	Glomus intraradices	Sec14 cytosolic factor	/
SAGE_091759	CATGGAATCCAAACAAAGTGCCGTGG	5.1e-09	-3.8	step3_c1388	26/26	Glomus intraradices	SCF E3 ubiquitin ligase complex F-box protein grrA	GO:0009987;
SAGE_087872	CATGGATTAAATTTGACACTTTAATA	0.014	-1.7	step3_c224	26/26	Glomus intraradices	Sarcolemmal membrane-associated protein	/
SAGE_084980	CATGTGGTATTGCTGTTCAATTAATA	0.045	-1.3	step3_c2305	26/26	Glomus intraradices	Saccharopine dehydrogenase [NADP+, L-glutamate-forming] GO:0005488;GO:0004755;GO:0005829;GO:0044408;GO:0019878;
SAGE_087942	CATGTTTAATGAAATTCCTGTTGAAA	0.014	-1.7	step3_rep_c249	26/26	Glomus intraradices	RuvB-like 2	GO:0040008;GO:0016568;GO:0005829;GO:0016363;GO:0003684;GO:0006310;GO:0006281;GO:0004003;GO:0006457;GO:0006355;GO:0006260;GO:0042802;GO:0035267;GO:0005524;GO:0051082;GO:0016481;GO:0016020;
SAGE_087852	CATGCTCTTGTTATTGGAAAATATAT	0.014	-1.7	step3_c1310	26/26	Glomus intraradices	rRNA 2'-O-methyltransferase fibrillarin	GO:0003723;GO:0005840;GO:0031167;GO:0030686;GO:0032040;GO:0005819;GO:0031428;GO:0008168;
SAGE_087056	CATGTCGGAGAGGAACTGGCTAAACA	0.021	-1.6	step3_c1506	26/26	Glomus intraradices	RNA-binding protein rnc1	/
SAGE_088196	CATGATACTTTTTTGATTGATTTAAC	0.0097	-1.9	step3_rep_c2172	26/26	Glomus intraradices	RNA-binding protein 8A	GO:0003729;GO:0005515;GO:0005634;GO:0000398;
SAGE_088196	CATGATACTTTTTTGATTGATTTAAC	0.0097	-1.9	step3_rep_c194	26/26	Glomus intraradices	RNA-binding protein 8A	GO:0016740;
SAGE_087860	CATGGAAAGATAGGAATATAGACGTT	0.014	-1.7	remain_c776	26/26	Glomus intraradices	RNA-binding protein 42	GO:0000166;GO:0003723;
SAGE_089980	CATGTCTGCATCAATGGTTAGAGGCA	0.0015	-2.3	remain_c729	26/26	Glomus intraradices	RING finger protein 185	GO:0008270;
SAGE_089942	CATGACTTTTATCTTTGTTATAGATT	0.0015	-2.3	step3_c1431	26/26	Glomus intraradices	RING finger protein 13	GO:0008270;GO:0005515;
SAGE_084897	CATGGGATACTCAACAACAACTTTAT	0.045	-1.3	remain_c2691	26/26	Glomus intraradices	RING finger protein 121	GO:0005488;
SAGE_090181	CATGTAAATTCTTACACGATAGAGGA	0.00099	-2.4	remain_c1644	26/26	Glomus intraradices	RING finger protein 113A	GO:0005488;
SAGE_091017	CATGTACCGGAATTTCAAGGAAGACA	3.2e-05	-3	step3_c1700	26/26	Glomus intraradices	Ribosome production factor 1	GO:0005730;GO:0003723;GO:0042254;
SAGE_090593	CATGGATGGGGAATTCCGCCTCAATG	0.00022	-2.7	step3_rep_c53	26/26	Glomus intraradices	Ribosomal RNA assembly protein mis3	GO:0030686;GO:0005730;GO:0032040;GO:0003723;GO:0006364;GO:0042274;
SAGE_086425	CATGTATCAGTTGTATCACGGGCTAA	0.03	-1.5	step3_rep_c3834	26/26	Glomus intraradices	Ribosomal protein S6 kinase alpha-5	/
SAGE_084847	CATGCTCCTGAATAAAATTACTTTTT	0.045	-1.3	step3_c1479	26/26	Glomus intraradices	Ribose-phosphate pyrophosphokinase 3	GO:0016301;GO:0000162;GO:0007605;GO:0016208;GO:0006189;GO:0043531;GO:0005829;GO:0004749;GO:0006167;GO:0005529;GO:0043234;GO:0000105;GO:0000287;GO:0006166;GO:0007399;GO:0006207;GO:0034418;GO:0042803;GO:0019003;GO:0005625;GO:0005524;GO:0006221;GO:0046101;GO:0019693;
SAGE_086355	CATGGAATTCTAAGTAATGATAGTAT	0.03	-1.5	step3_c340	26/26	Glomus intraradices	Ribose-phosphate pyrophosphokinase 1	GO:0005829;GO:0005488;GO:0055086;GO:0031505;GO:0006015;GO:0004749;GO:0006433;
SAGE_088834	CATGGATTTGCAATTGGATGTTGTTC	0.0066	-2	remain_c3441	26/26	Glomus intraradices	Ribonucleases P/MRP protein subunit POP1	GO:0004540;GO:0006399;GO:0005515;GO:0010467;GO:0065009;GO:0005829;GO:0050794;GO:0005634;GO:0030529;GO:0032501;
SAGE_089353	CATGTACCTTTTCAATATTAAACATA	0.0045	-2.1	remain_c7049	26/26	Glomus intraradices	Ribonuclease P protein subunit p29	GO:0034660;GO:0042802;GO:0034470;GO:0004540;GO:0005634;GO:0030677;
SAGE_084975	CATGTGATTCTTGAAGAAATGGTTTT	0.045	-1.3	remain_c7049	26/26	Glomus intraradices	Ribonuclease P protein subunit p29	GO:0034660;GO:0042802;GO:0034470;GO:0004540;GO:0005634;GO:0030677;
SAGE_091178	CATGTTGGTGTTCAAGAAAATGAAGA	1e-05	-3.1	remain_c3966	26/26	Glomus intraradices	Ribonuclease H	GO:0005730;GO:0016787;
SAGE_090202	CATGTTGGGAATTAACTAAATTATTA	0.00099	-2.4	step3_c3791	26/26	Glomus intraradices	Rhomboid family member 1	/
SAGE_092033	CATGTTTATTAGTTGTATACATATTA	3.9e-14	-4.5	step3_c1663	26/26	Glomus intraradices	Rho GTPase-activating protein gacHH	/
SAGE_091509	CATGGTTGAAGAAGCTCCCAGCGGTA	3.4e-07	-3.5	step3_rep_c81	26/26	Glomus intraradices	Rho GDP-dissociation inhibitor	/
SAGE_091332	CATGTTTACCATTACTTGAGAAAGCA	3.3e-06	-3.2	step3_c2816	26/26	Glomus intraradices	Rhamnolipids biosynthesis 3-oxoacyl-[acyl-carrier-protein] reductase	GO:0008152;GO:0016491;GO:0044408;
SAGE_090814	CATGGTATATTGAACGCGAAGATGCA	0.0001	-2.8	step3_rep_c1288	26/26	Glomus intraradices	Reticulon-like protein B11	/
SAGE_084792	CATGATATTTTATTAGCTAGAGAAGA	0.045	-1.3	remain_c11429	26/26	Glomus intraradices	Reticulocyte-binding protein 2 homolog a	/
SAGE_089375	CATGTGAAAACAACGGGATATTAAGA	0.0045	-2.1	step3_c488	26/26	Glomus intraradices	Replication factor A protein 2	GO:0043231;GO:0006259;GO:0003676;
SAGE_091904	CATGCCGCAAAGTTAGCTGCTGAAGA	3.6e-11	-4.2	step3_rep_c172	26/26	Glomus intraradices	Regulatory protein cys-3	GO:0043565;GO:0046983;GO:0003700;GO:0005634;GO:0006355;
SAGE_089552	CATGTTATGTCAAAAAGAATGATAAA	0.0031	-2.2	remain_c4175	26/26	Glomus intraradices	Regulator of nonsense transcripts 1 homolog	GO:0005488;
SAGE_090699	CATGACTTGGTGTCAATCCAAAGGCA	0.00015	-2.7	remain_c4668	26/26	Glomus intraradices	Ras-related protein Rab7	GO:0043231;GO:0007264;GO:0005515;GO:0044444;GO:0015031;GO:0005525;
SAGE_091560	CATGTTTATCGAGACAAGTGCAAAAG	2.3e-07	-3.5	step3_rep_c174	26/26	Glomus intraradices	Ras-related protein Rab-6A	GO:0004767;GO:0015031;GO:0005525;GO:0007264;
SAGE_092054	CATGTTACTTATGAAAATGTTAATCG	5.8e-15	-4.6	step3_rep_c2942	26/26	Glomus intraradices	Ras-related protein Rab-11B	GO:0015031;GO:0005525;GO:0007264;
SAGE_092054	CATGTTACTTATGAAAATGTTAATCG	5.8e-15	-4.6	step3_rep_c13	26/26	Glomus intraradices	Ras-related protein Rab-11B	GO:0015031;GO:0005525;GO:0007264;
SAGE_091005	CATGCTCCAAATACTCCAATTATTTT	3.2e-05	-3	remain_c1441	26/26	Glomus intraradices	Ras-related C3 botulinum toxin substrate 1	GO:0007411;GO:0016358;GO:0030032;GO:0030027;GO:0031529;GO:0007155;GO:0030742;GO:0045453;GO:0010310;GO:0005624;GO:0030334;GO:0008283;GO:0042470;GO:0005525;GO:0019897;GO:0006972;GO:0005829;GO:0007520;GO:0051668;GO:0043552;GO:0035025;GO:0021799;GO:0016601;GO:0006935;GO:0048261;GO:0006954;GO:0050885;GO:0012505;GO:0030838;GO:0045740;GO:0003924;GO:0019899;GO:0060263;GO:0021831;
SAGE_091005	CATGCTCCAAATACTCCAATTATTTT	3.2e-05	-3	step3_c385	26/26	Glomus intraradices	Ras-related C3 botulinum toxin substrate 1	GO:0007411;GO:0016358;GO:0030032;GO:0030027;GO:0031529;GO:0007155;GO:0030742;GO:0045453;GO:0010310;GO:0005624;GO:0030334;GO:0008283;GO:0042470;GO:0005525;GO:0019897;GO:0006972;GO:0005829;GO:0007520;GO:0051668;GO:0043552;GO:0035025;GO:0021799;GO:0016601;GO:0006935;GO:0048261;GO:0006954;GO:0050885;GO:0012505;GO:0030838;GO:0045740;GO:0003924;GO:0019899;GO:0060263;GO:0021831;
SAGE_084831	CATGCCCCCAATATTCCAATTATCCT	0.045	-1.3	remain_c9712	26/26	Glomus intraradices	Ras-related C3 botulinum toxin substrate 1	GO:0006928;GO:0051668;GO:0005829;GO:0030032;GO:0006954;GO:0048261;GO:0060263;GO:0030041;GO:0019899;GO:0007155;GO:0030742;GO:0000166;GO:0003924;GO:0035025;GO:0010310;GO:0016020;GO:0031529;
SAGE_084831	CATGCCCCCAATATTCCAATTATCCT	0.045	-1.3	remain_c7528	26/26	Glomus intraradices	Ras-related C3 botulinum toxin substrate 1	GO:0007411;GO:0016358;GO:0030032;GO:0030027;GO:0031529;GO:0007155;GO:0030742;GO:0045453;GO:0010310;GO:0005624;GO:0030334;GO:0008283;GO:0042470;GO:0005525;GO:0019897;GO:0006972;GO:0005829;GO:0007520;GO:0051668;GO:0043552;GO:0035025;GO:0021799;GO:0016601;GO:0006935;GO:0048261;GO:0006954;GO:0050885;GO:0012505;GO:0030838;GO:0045740;GO:0003924;GO:0019899;GO:0060263;GO:0021831;
SAGE_084831	CATGCCCCCAATATTCCAATTATCCT	0.045	-1.3	step3_rep_c84	26/26	Glomus intraradices	Ras-related C3 botulinum toxin substrate 1	GO:0007411;GO:0016358;GO:0030032;GO:0030027;GO:0031529;GO:0007155;GO:0030742;GO:0045453;GO:0010310;GO:0005624;GO:0030334;GO:0008283;GO:0042470;GO:0005525;GO:0019897;GO:0006972;GO:0005829;GO:0007520;GO:0051668;GO:0043552;GO:0035025;GO:0021799;GO:0016601;GO:0006935;GO:0048261;GO:0006954;GO:0050885;GO:0012505;GO:0030838;GO:0045740;GO:0003924;GO:0019899;GO:0060263;GO:0021831;
SAGE_090571	CATGCAGTTATTTTTTATTTAAACCC	0.00022	-2.7	step3_rep_c2948	26/26	Glomus intraradices	Ras-like protein rasD	/
SAGE_086369	CATGGATCTTGGAAATAAGATTAATA	0.03	-1.5	step3_c1745	26/26	Glomus intraradices	Rab proteins geranylgeranyltransferase component A 1	GO:0043231;GO:0032501;
SAGE_087069	CATGTGCTGTTATGGCATTAGAACGT	0.021	-1.6	remain_c2224	26/26	Glomus intraradices	Pyridoxine biosynthesis protein pyroA	GO:0008615;GO:0042823;GO:0016829;
SAGE_084885	CATGGCAGTCATCGGAGGTATAAATG	0.045	-1.3	step3_c630	26/26	Glomus intraradices	PXMP2/4 family protein 3	GO:0044408;
SAGE_089258	CATGGTAATTTCTGGATTTGGAAAAG	0.0045	-2.1	remain_c3342	26/26	Glomus intraradices	Putative uncharacterized protein DDB_G0287191	/
SAGE_090570	CATGGCGTAACCAAGATTATAGCAAA	0.00022	-2.7	remain_c1428	26/26	Glomus intraradices	Putative tricarboxylate transport protein, mitochondrial GO:0016020;
SAGE_088796	CATGAATTATTTCATTAAATTAAGAA	0.0066	-2	step3_c1380	26/26	Glomus intraradices	Putative transferase caf17, mitochondrial /
SAGE_088796	CATGAATTATTTCATTAAATTAAGAA	0.0066	-2	remain_c4911	26/26	Glomus intraradices	Putative transferase caf17, mitochondrial /
SAGE_090406	CATGTTGAAGATGCTGTAGCAAAAGG	0.00046	-2.5	step3_c1636	26/26	Glomus intraradices	Putative succinate-semialdehyde dehydrogenase C1002.12c [NADP+]	GO:0016620;GO:0008152;
SAGE_091065	CATGGTATATGTCATTTGCACATAGA	2.2e-05	-3	remain_c8799	26/26	Glomus intraradices	Putative succinate dehydrogenase [ubiquinone] cytochrome b subunit, mitochondrial /
SAGE_091065	CATGGTATATGTCATTTGCACATAGA	2.2e-05	-3	default_c1585	26/26	Glomus intraradices	Putative succinate dehydrogenase [ubiquinone] cytochrome b subunit, mitochondrial /
SAGE_088749	CATGTACGATACACAGACTCCAAAGA	0.0066	-2	step3_c619	26/26	Glomus intraradices	Putative sterigmatocystin biosynthesis peroxidase stcC	/
SAGE_088264	CATGGATCCACTCAAAATCGTATAGT	0.0097	-1.9	step3_c1276	26/26	Glomus intraradices	Putative SET domain-containing protein L678	/
SAGE_087764	CATGATATGGATGAATATATTCAAGC	0.014	-1.7	remain_c1366	26/26	Glomus intraradices	Putative ribosomal RNA methyltransferase 1	GO:0031167;GO:0008168;
SAGE_091412	CATGAGGAAGTATTAGAAGTTAGTAA	1.1e-06	-3.4	remain_c2603	26/26	Glomus intraradices	Putative purine nucleoside phosphorylase	GO:0004731;GO:0005829;GO:0006152;GO:0005634;
SAGE_089362	CATGTATTACCAAAGTTTCATCAAGA	0.0045	-2.1	step3_c1008	26/26	Glomus intraradices	Putative phosphatidate cytidylyltransferase	GO:0016020;GO:0016779;
SAGE_087893	CATGGTGGAGGTGACATTGGCTTAAT	0.014	-1.7	remain_c3888	26/26	Glomus intraradices	Putative oxidoreductase yteT	/
SAGE_091973	CATGCTGAGGGTACACAAATCGATTG	1.2e-12	-4.3	step3_rep_c383	26/26	Glomus intraradices	Putative nucleosome assembly protein C364.06	/
SAGE_090203	CATGTTTTATACGCATTGATAATGTT	0.00099	-2.4	step3_rep_c1540	26/26	Glomus intraradices	Putative nucleosome assembly protein C364.06	/
SAGE_090537	CATGTATTATTTTTATTTACTCCTGT	0.00032	-2.6	remain_c2324	26/26	Glomus intraradices	Putative methyltransferase NSUN6	/
SAGE_090537	CATGTATTATTTTTATTTACTCCTGT	0.00032	-2.6	step3_rep_c1183	26/26	Glomus intraradices	Putative methyltransferase NSUN6	/
SAGE_090185	CATGTAGATTATGAGACAAGTCATAA	0.00099	-2.4	step3_rep_c1093	26/26	Glomus intraradices	Putative metal tolerance protein C3	/
SAGE_089294	CATGAATTTTAAAGTTGTCTGAATAA	0.0045	-2.1	remain_c1609	26/26	Glomus intraradices	Putative lipase spac4a8.10	GO:0005829;
SAGE_090542	CATGTTCTTTTGATTCCGTAGAGAAA	0.00032	-2.6	remain_c1892	26/26	Glomus intraradices	Putative lipase ATG15	GO:0016021;GO:0016042;GO:0034727;GO:0006624;GO:0005775;GO:0034496;GO:0016787;GO:0005783;
SAGE_086309	CATGATGAATGTAATGGATCTGATGT	0.03	-1.5	step3_rep_c225	26/26	Glomus intraradices	Putative GTP cyclohydrolase URC1	GO:0016787;GO:0044408;
SAGE_091673	CATGGTGATTTCGTTGTACATTATGC	3.4e-08	-3.7	remain_c1015	26/26	Glomus intraradices	Putative glycosyltransferase 7	/
SAGE_089287	CATGAAAAGAATGTAATTGATAAATA	0.0045	-2.1	step3_c1565	26/26	Glomus intraradices	Putative fumarate reductase	GO:0016627;GO:0044408;
SAGE_091838	CATGCTCTTAGTGGTATAAACTTGGC	5.2e-10	-4	step3_rep_c394	26/26	Glomus intraradices	Putative enoyl reductase C646.07c	GO:0016628;GO:0006631;GO:0005783;GO:0044425;
SAGE_090793	CATGAAATCTCAAGGAAAATTTGATT	0.0001	-2.8	step3_rep_c1398	26/26	Glomus intraradices	Putative defense protein 3	/
SAGE_091294	CATGTTCGAGATGTTTTCTATCGTAT	4.8e-06	-3.2	step3_rep_c2367	26/26	Glomus intraradices	Putative cytochrome c peroxidase, mitochondrial GO:0005506;GO:0004601;GO:0005739;
SAGE_091294	CATGTTCGAGATGTTTTCTATCGTAT	4.8e-06	-3.2	step3_rep_c1676	26/26	Glomus intraradices	Putative cytochrome c peroxidase, mitochondrial GO:0005506;GO:0004601;GO:0005739;
SAGE_091294	CATGTTCGAGATGTTTTCTATCGTAT	4.8e-06	-3.2	step3_rep_c1134	26/26	Glomus intraradices	Putative cytochrome c peroxidase, mitochondrial GO:0005506;GO:0004601;GO:0005739;
SAGE_090695	CATGAAATCGTTAAATAATTAATAAA	0.00015	-2.7	step3_c605	26/26	Glomus intraradices	Putative band 7 family protein R614	GO:0016020;GO:0044408;
SAGE_091596	CATGATCTTTTAAGACAACTTAGACA	1.1e-07	-3.6	remain_c26034	26/26	Glomus intraradices	Putative ATP-dependent RNA helicase DHX57	GO:0003725;GO:0008026;GO:0005622;GO:0005524;
SAGE_091311	CATGATGCAAGATGATATTGAAGCTT	3.3e-06	-3.2	step3_c489	26/26	Glomus intraradices	Putative amino acid permease C1685.07c	GO:0008152;GO:0016020;GO:0003824;
SAGE_088328	CATGTTGAAAGATGTTACAATGGAAA	0.0097	-1.9	step3_c251	26/26	Glomus intraradices	Putative 40S ribosomal protein S4-like	GO:0005763;GO:0003735;GO:0006412;
SAGE_087803	CATGAATATTATGCCGAAAGGATAAA	0.014	-1.7	step3_c251	26/26	Glomus intraradices	Putative 40S ribosomal protein S4-like	GO:0005763;GO:0003735;GO:0006412;
SAGE_090686	CATGAAAAAGATAAAGAAGAAAAAGA	0.00015	-2.7	step3_c1246	26/26	Glomus intraradices	Protein ZDS1	/
SAGE_090953	CATGGACTTTATGTTGAATTTTAAAA	4.7e-05	-2.9	step3_c1474	26/26	Glomus intraradices	Protein YME1 homolog	GO:0008270;GO:0016021;GO:0005743;GO:0004176;GO:0004222;GO:0005524;GO:0007005;GO:0006515;
SAGE_092089	CATGCTAGAACGTGACGATTTTTACC	2.8e-17	-4.8	step3_c2103	26/26	Glomus intraradices	Protein YLR162W	/
SAGE_090999	CATGATCCTTCCATATTATTATTTGA	3.2e-05	-3	remain_c27361	26/26	Glomus intraradices	Protein tyrosine phosphatase type IVA 3	GO:0016787;
SAGE_088284	CATGGTCACGACTTGTCAAACGATCT	0.0097	-1.9	step3_c2792	26/26	Glomus intraradices	Protein transport protein yif1	/
SAGE_091949	CATGTCTATTGTTTCTAAATAAAAAA	5.4e-12	-4.3	remain_c988	26/26	Glomus intraradices	Protein transport protein Sec61 subunit beta	/
SAGE_090588	CATGCAACAAAGCACTAATAATATAC	0.00022	-2.7	step3_c2998	26/26	Glomus intraradices	Protein transport protein Sec61 subunit alpha isoform 2	GO:0044464;GO:0043022;
SAGE_090588	CATGCAACAAAGCACTAATAATATAC	0.00022	-2.7	remain_c417	26/26	Glomus intraradices	Protein transport protein SEC61 subunit alpha	GO:0015450;GO:0065002;GO:0016021;
SAGE_089508	CATGATGCATAAGTTAAGGATGCCTG	0.0031	-2.2	remain_c2987	26/26	Glomus intraradices	Protein transport protein SEC23	GO:0019028;GO:0008270;GO:0043581;GO:0005515;GO:0030127;GO:0006888;GO:0006886;GO:0005198;GO:0005789;
SAGE_086388	CATGGGCTCCAAATTTTGGGCTTCCA	0.03	-1.5	step3_c1551	26/26	Glomus intraradices	Protein transport protein SEC13	GO:0006999;GO:0019898;GO:0030433;GO:0006417;GO:0005643;GO:0006900;GO:0030127;GO:0006888;GO:0005198;GO:0015031;GO:0005783;
SAGE_088817	CATGCAAGAATTACATTAGAGGAGAA	0.0066	-2	remain_c1845	26/26	Glomus intraradices	Protein transport protein sec1	/
SAGE_090871	CATGGATAGTATATAATTTTTGATTA	6.9e-05	-2.9	remain_c2561	26/26	Glomus intraradices	Protein TBF1	GO:0006355;GO:0003677;GO:0005694;GO:0005634;
SAGE_086316	CATGATTATGTGTCTGGAATAGATTA	0.03	-1.5	remain_c9216	26/26	Glomus intraradices	Protein SMG8	/
SAGE_084863	CATGGAAGGTGAGATACAATTTCTTC	0.045	-1.3	remain_c4440	26/26	Glomus intraradices	Protein SMG7	/
SAGE_087059	CATGTCTTATTTAAATGTTAATTTAT	0.021	-1.6	remain_c2273	26/26	Glomus intraradices	Protein SET	GO:0043231;GO:0006325;GO:0044444;
SAGE_088840	CATGGGAAAAATGTGTAAATCTTATA	0.0066	-2	step3_c1941	26/26	Glomus intraradices	Protein SCAI	/
SAGE_084788	CATGATATCATATTAAGTTGTAACCA	0.045	-1.3	step3_c650	26/26	Glomus intraradices	Protein SAMHD1 homolog	GO:0005634;
SAGE_089495	CATGAAGATTCAGATTCCGAAGGAGA	0.0031	-2.2	step3_c2951	26/26	Glomus intraradices	Protein Red	/
SAGE_091165	CATGTGTGAATGTTGAAAGAGCATTT	1.5e-05	-3.1	step3_rep_c1683	26/26	Glomus intraradices	Protein ras-2	GO:0016020;GO:0005622;GO:0005525;GO:0007264;
SAGE_087053	CATGTCAACTTCACTGAAGTACCTGA	0.021	-1.6	step3_c2389	26/26	Glomus intraradices	Protein polybromo-1	/
SAGE_086990	CATGGATGTAGATACTAATAATTAAA	0.021	-1.6	step3_c3905	26/26	Glomus intraradices	Protein pim1	GO:0000718;GO:0005654;GO:0032205;GO:0003684;GO:0008022;GO:0000784;GO:0000724;GO:0047485;GO:0003697;GO:0009411;GO:0000279;GO:0007264;GO:0006296;GO:0000109;GO:0010834;GO:0004520;GO:0006295;GO:0007346;
SAGE_088827	CATGGAAAGTTTGGAAATGGGTGTTA	0.0066	-2	step3_c2301	26/26	Glomus intraradices	Protein phosphatase PP2A regulatory subunit A	GO:0005488;
SAGE_087930	CATGTTAATAATTTATTATGTAAAAT	0.014	-1.7	remain_c17390	26/26	Glomus intraradices	Protein phosphatase inhibitor 2	/
SAGE_088306	CATGTCATACCAGGATATTATGAACG	0.0097	-1.9	step3_c3151	26/26	Glomus intraradices	Protein ORM1	GO:0016021;
SAGE_084895	CATGGGAATTGGTTCGGCAATTCGTC	0.045	-1.3	remain_c11249	26/26	Glomus intraradices	Protein mgr2	GO:0000002;GO:0031966;
SAGE_091376	CATGCTTATCACCATATGAGTTGATG	1.5e-06	-3.3	step3_rep_c246	26/26	Glomus intraradices	Protein max	GO:0006350;
SAGE_086967	CATGCTGATTTCACAAAGGAATTACA	0.021	-1.6	remain_c11643	26/26	Glomus intraradices	Protein MAK10 homolog	/
SAGE_086967	CATGCTGATTTCACAAAGGAATTACA	0.021	-1.6	remain_c1795	26/26	Glomus intraradices	Protein MAK10 homolog	/
SAGE_086213	CATGATACAAAATTACGATACACTAA	0.03	-1.5	remain_c1795	26/26	Glomus intraradices	Protein MAK10 homolog	/
SAGE_090407	CATGTTGACAGTGAGGAAAAAGATGA	0.00046	-2.5	remain_c3256	26/26	Glomus intraradices	Protein LTV1	GO:0005634;GO:0005829;
SAGE_089935	CATGAATAAAAAGAATTATAATTTTT	0.0015	-2.3	step3_c200	26/26	Glomus intraradices	Protein LSM14 homolog A	GO:0005737;GO:0000086;GO:0005515;GO:0007095;
SAGE_089288	CATGAAATCGCAAATTAATGTATACT	0.0045	-2.1	step3_c1165	26/26	Glomus intraradices	Protein liaG	/
SAGE_089947	CATGATAACGATAGTAATATAAAAAA	0.0015	-2.3	step3_c606	26/26	Glomus intraradices	Protein KRI1 homolog	/
SAGE_091354	CATGGGCCAAACAAGCATATGCTTCA	2.3e-06	-3.3	remain_c15989	26/26	Glomus intraradices	Protein kinase wis1	/
SAGE_091354	CATGGGCCAAACAAGCATATGCTTCA	2.3e-06	-3.3	step3_c2092	26/26	Glomus intraradices	Protein kinase wis1	GO:0043555;GO:0046685;GO:0004708;GO:0042542;GO:0000208;GO:0005935;GO:0000169;GO:0010526;GO:0006972;GO:0005829;GO:0007015;GO:0004674;GO:0005934;GO:0005078;GO:0007346;GO:0005634;GO:0005524;GO:0051403;
SAGE_088314	CATGTGCTCAAAGATCTTGGGAGAAC	0.0097	-1.9	step3_c2622	26/26	Glomus intraradices	Protein kinase kin1	GO:0016301;
SAGE_090822	CATGTGTTCTTGCAAAGGCAAGGACC	0.0001	-2.8	step3_rep_c1298	26/26	Glomus intraradices	Protein Hook homolog 3	GO:0043229;
SAGE_088259	CATGCTGCTGACAAACTCAAGAAAAC	0.0097	-1.9	step3_rep_c1298	26/26	Glomus intraradices	Protein Hook homolog 3	GO:0043229;
SAGE_084654	CATGAAATACTTGCTGAACTTGCGCC	0.045	-1.3	step3_c529	26/26	Glomus intraradices	Protein GVP36	/
SAGE_091739	CATGCCTATGGCAATTGCAACATTTG	7.5e-09	-3.8	remain_c12168	26/26	Glomus intraradices	Protein ERP1	/
SAGE_088838	CATGGCTCTACGATAAACAAATAAAA	0.0066	-2	remain_c3142	26/26	Glomus intraradices	Protein ERD1 homolog 2	/
SAGE_086282	CATGAATTTAAATGTTTAAACATTAT	0.03	-1.5	step3_c1213	26/26	Glomus intraradices	Protein efr-3	GO:0005515;
SAGE_092031	CATGATAATGTATATATCTTTTATGA	3.9e-14	-4.5	remain_c2811	26/26	Glomus intraradices	Protein DROOPING LEAF	/
SAGE_091084	CATGATCGTTGCATCTATTTTGTAAA	2.2e-05	-3	step3_rep_c3672	26/26	Glomus intraradices	Protein DJ-1	GO:0005488;GO:0008344;GO:0005739;GO:0051899;GO:0060081;GO:0051583;GO:0042743;GO:0051920;GO:0042542;
SAGE_084948	CATGTATTTGATGAACCTCGATATTA	0.045	-1.3	remain_c6471	26/26	Glomus intraradices	Protein cwh43	/
SAGE_092126	CATGAATTGGAGAAAATTAGAAAGGA	6.3e-19	-4.9	step3_rep_c3428	26/26	Glomus intraradices	Protein CWC15 homolog	/
SAGE_090393	CATGATGATTTATTTGAATTTATTTG	0.00046	-2.5	step3_rep_c3632	26/26	Glomus intraradices	Protein CCC1	/
SAGE_091192	CATGGATATGCCGATGGTAATTTGAT	1e-05	-3.1	remain_c347	26/26	Glomus intraradices	Protein BUD31 homolog	GO:0005634;GO:0008270;
SAGE_091192	CATGGATATGCCGATGGTAATTTGAT	1e-05	-3.1	step3_rep_c2204	26/26	Glomus intraradices	Protein BUD31 homolog	GO:0005634;GO:0008270;
SAGE_091192	CATGGATATGCCGATGGTAATTTGAT	1e-05	-3.1	step3_rep_c308	26/26	Glomus intraradices	Protein BUD31 homolog	GO:0005634;GO:0008270;
SAGE_091667	CATGACACCAATCAATCAGCTATGGT	3.4e-08	-3.7	remain_c3945	26/26	Glomus intraradices	Protein BIM1	/
SAGE_091846	CATGAATCGGAATCTTCCGAAGGTGG	3.6e-10	-4	remain_c6982	26/26	Glomus intraradices	Protein argonaute 12	GO:0003676;
SAGE_088249	CATGCGAGTGGTGAAAATTGGAGCGA	0.0097	-1.9	step3_c940	26/26	Glomus intraradices	Protein argonaute	GO:0010218;GO:0048864;GO:0007349;GO:0004521;GO:0009850;GO:0035196;GO:0035197;GO:0048830;GO:0009793;GO:0006342;GO:0005737;GO:0009965;GO:0035198;GO:0007367;GO:0030423;GO:0035279;GO:0019899;GO:0005634;GO:0009733;GO:0009616;GO:0030422;
SAGE_090990	CATGGTAGTACGGATAAATTACCTTA	3.2e-05	-3	step3_c2402	26/26	Glomus intraradices	Proteasome subunit beta type-7	GO:0031145;GO:0051437;GO:0051436;GO:0005839;GO:0005634;GO:0005829;GO:0004298;
SAGE_090990	CATGGTAGTACGGATAAATTACCTTA	3.2e-05	-3	step3_c750	26/26	Glomus intraradices	Proteasome subunit beta type-7	GO:0005839;GO:0006511;GO:0005634;GO:0005829;GO:0004298;
SAGE_091763	CATGTCCTTAGAACGCAAAATATTTA	5.1e-09	-3.8	step3_c577	26/26	Glomus intraradices	Proteasome subunit beta type-4	GO:0005829;GO:0051436;GO:0004298;GO:0005813;GO:0031145;GO:0051437;GO:0005839;GO:0005634;
SAGE_091287	CATGGAAGGCGAATGCAATTGGTAGA	4.8e-06	-3.2	step3_c1004	26/26	Glomus intraradices	Proteasome subunit alpha type-7	GO:0005839;GO:0006511;GO:0005634;GO:0005829;GO:0004298;
SAGE_091006	CATGCTGCTATGAGACCCTTGGGAGT	3.2e-05	-3	remain_c265	26/26	Glomus intraradices	Proteasome subunit alpha type-6	GO:0005829;GO:0003723;GO:0051436;GO:0005739;GO:0004298;GO:0031145;GO:0051437;GO:0005515;GO:0005839;GO:0005634;
SAGE_091699	CATGAATTCGTACCTAAAGATATTGC	1.6e-08	-3.7	remain_c23548	26/26	Glomus intraradices	Proteasome subunit alpha type-3 (Fragment)	GO:0005839;GO:0005515;GO:0006511;GO:0005634;GO:0005829;GO:0004298;
SAGE_091699	CATGAATTCGTACCTAAAGATATTGC	1.6e-08	-3.7	step3_c839	26/26	Glomus intraradices	Proteasome subunit alpha type-3 (Fragment)	GO:0005839;GO:0006511;GO:0005634;GO:0005829;GO:0004298;
SAGE_091626	CATGGACTTAATGCGCTTCGTGATAC	7.3e-08	-3.6	step3_rep_c567	26/26	Glomus intraradices	Proteasome subunit alpha type-1	GO:0005829;GO:0003723;GO:0051436;GO:0004298;GO:0031145;GO:0051437;GO:0005515;GO:0005844;GO:0005839;GO:0005634;
SAGE_091016	CATGTAAAACAAGATGGATGGGAATT	3.2e-05	-3	remain_c297	26/26	Glomus intraradices	Proteasome component PRE2	GO:0030437;GO:0006511;GO:0019774;GO:0005634;GO:0005829;GO:0004298;
SAGE_086420	CATGTACGAGACTAGTTTACAATATT	0.03	-1.5	step3_c1161	26/26	Glomus intraradices	Proteasome assembly chaperone 3	/
SAGE_089270	CATGGCTTCAACGACAGCAACTTCAA	0.0045	-2.1	step3_rep_c720	26/26	Glomus intraradices	Propionyl-CoA carboxylase alpha chain, mitochondrial /
SAGE_088206	CATGAAAATGCAAAACATATTACGTG	0.0097	-1.9	step3_rep_c720	26/26	Glomus intraradices	Propionyl-CoA carboxylase alpha chain, mitochondrial /
SAGE_089270	CATGGCTTCAACGACAGCAACTTCAA	0.0045	-2.1	step3_rep_c2058	26/26	Glomus intraradices	Propionyl-CoA carboxylase alpha chain, mitochondrial GO:0004658;GO:0009374;
SAGE_088206	CATGAAAATGCAAAACATATTACGTG	0.0097	-1.9	step3_rep_c2058	26/26	Glomus intraradices	Propionyl-CoA carboxylase alpha chain, mitochondrial GO:0004658;GO:0009374;
SAGE_084670	CATGATTAAATTATTAGTTTATTTAA	0.045	-1.3	remain_c7220	26/26	Glomus intraradices	Prolyl endopeptidase	GO:0006508;GO:0008236;
SAGE_087814	CATGATACAGTAATAAAATACCTTAA	0.014	-1.7	step3_c1662	26/26	Glomus intraradices	Proline synthetase co-transcribed bacterial homolog protein	GO:0005737;
SAGE_089986	CATGTTGCATTTTCCCCTGAATTCAC	0.0015	-2.3	remain_c608	26/26	Glomus intraradices	Prohibitin-2	GO:0016020;
SAGE_089986	CATGTTGCATTTTCCCCTGAATTCAC	0.0015	-2.3	step3_c483	26/26	Glomus intraradices	Prohibitin-2	GO:0016020;
SAGE_091695	CATGTGTGACCGTTAAGACACTTACG	2.3e-08	-3.7	remain_c178	26/26	Glomus intraradices	Programmed cell death protein 6	/
SAGE_091695	CATGTGTGACCGTTAAGACACTTACG	2.3e-08	-3.7	step3_c405	26/26	Glomus intraradices	Programmed cell death protein 6	/
SAGE_084834	CATGCCGACCCTGTTAAAGTTTACGT	0.045	-1.3	step3_c2127	26/26	Glomus intraradices	Programmed cell death protein 6	/
SAGE_084943	CATGTATTACATTAATGAAATTTTGT	0.045	-1.3	step3_c432	26/26	Glomus intraradices	Programmed cell death protein 2	/
SAGE_084943	CATGTATTACATTAATGAAATTTTGT	0.045	-1.3	step3_c199	26/26	Glomus intraradices	Programmed cell death protein 2	/
SAGE_091444	CATGGTAAAAAGGGACTTGATGGAGT	7.2e-07	-3.4	default_c517	26/26	Glomus intraradices	Profilin-2	GO:0003785;GO:0046907;GO:0030478;GO:0006970;GO:0045010;GO:0007120;GO:0007121;GO:0008154;
SAGE_091444	CATGGTAAAAAGGGACTTGATGGAGT	7.2e-07	-3.4	step3_rep_c1571	26/26	Glomus intraradices	Profilin-2	GO:0003785;GO:0046907;GO:0030478;GO:0006970;GO:0045010;GO:0007120;GO:0007121;GO:0008154;
SAGE_091444	CATGGTAAAAAGGGACTTGATGGAGT	7.2e-07	-3.4	step3_rep_c447	26/26	Glomus intraradices	Profilin-2	GO:0003785;GO:0046907;GO:0030478;GO:0006970;GO:0045010;GO:0007120;GO:0007121;GO:0008154;
SAGE_086455	CATGTTACAATTCAAATTGATTCATA	0.03	-1.5	remain_c11432	26/26	Glomus intraradices	Probable zinc transporter protein DDB_G0283629	GO:0009705;GO:0005886;GO:0010312;GO:0006829;GO:0010299;GO:0005385;
SAGE_091093	CATGGCAATTGTATTTTCAGCAAAAA	2.2e-05	-3	remain_c3525	26/26	Glomus intraradices	Probable V-type proton ATPase 20 kDa proteolipid subunit	GO:0015986;GO:0033179;GO:0016787;GO:0015078;GO:0016021;
SAGE_091310	CATGGAGTAAAAGAAAACAAAATTTT	3.3e-06	-3.2	remain_c18920	26/26	Glomus intraradices	Probable uracil phosphoribosyltransferase 1	GO:0009116;GO:0004845;
SAGE_084830	CATGCCCAATTTTTCATACATCTGCC	0.045	-1.3	step3_c836	26/26	Glomus intraradices	Probable ubiquitin-conjugating enzyme E2 CG4502	GO:0019538;GO:0003824;
SAGE_086455	CATGTTACAATTCAAATTGATTCATA	0.03	-1.5	step3_rep_c2121	26/26	Glomus intraradices	Probable threonine aldolase	GO:0005829;GO:0044249;GO:0006544;GO:0004793;GO:0005634;
SAGE_091090	CATGCTTAATTTTAAGTGTGGACGAA	2.2e-05	-3	remain_c252	26/26	Glomus intraradices	Probable T-complex protein 1 subunit eta	GO:0005856;GO:0006457;GO:0005832;GO:0007010;GO:0005524;GO:0051082;GO:0005634;GO:0007021;
SAGE_088226	CATGATGCATTGAGTGTGTTATCACA	0.0097	-1.9	remain_c1116	26/26	Glomus intraradices	Probable T-complex protein 1 subunit beta	GO:0006457;GO:0005737;GO:0051082;GO:0005524;
SAGE_088251	CATGCGCGAGAAGATTATCAAACTCG	0.0097	-1.9	remain_c845	26/26	Glomus intraradices	Probable succinate dehydrogenase [ubiquinone] flavoprotein subunit, mitochondrial GO:0006105;GO:0005749;GO:0009055;GO:0006099;GO:0006121;GO:0008177;GO:0050660;
SAGE_091480	CATGTAATAATCATTAGATATAGAAA	4.9e-07	-3.4	step3_c3192	26/26	Glomus intraradices	Probable small nuclear ribonucleoprotein G	GO:0003730;GO:0017148;GO:0004672;GO:0000289;GO:0000245;GO:0000900;GO:0007052;GO:0043488;GO:0005681;GO:0005515;GO:0016310;GO:0051236;GO:0031202;GO:0005737;GO:0000184;GO:0035195;GO:0016246;
SAGE_084682	CATGGAAGAAGAAAGGACAATAAAAG	0.045	-1.3	remain_c6332	26/26	Glomus intraradices	Probable serine/threonine-protein kinase nek3	/
SAGE_086304	CATGATAGAACCAATTGACTCAATTA	0.03	-1.5	remain_c5198	26/26	Glomus intraradices	Probable rRNA-processing protein ebp2	/
SAGE_084951	CATGTCACAATAAATAATAAGTCAGT	0.045	-1.3	remain_c7619	26/26	Glomus intraradices	Probable rRNA-processing protein ebp2	/
SAGE_084951	CATGTCACAATAAATAATAAGTCAGT	0.045	-1.3	remain_c5198	26/26	Glomus intraradices	Probable rRNA-processing protein ebp2	/
SAGE_091580	CATGGGAACAAGTGATGTTCGATTGG	1.6e-07	-3.5	step3_rep_c339	26/26	Glomus intraradices	Probable RNA 3'-terminal phosphate cyclase-like protein	GO:0005730;GO:0006364;GO:0003963;
SAGE_091925	CATGCTGCTTTCAAGCACAAACGTAA	1.7e-11	-4.2	step3_rep_c473	26/26	Glomus intraradices	Probable ribosome biogenesis protein RLP24	GO:0005730;GO:0005840;GO:0042273;GO:0003735;GO:0006412;GO:0030687;
SAGE_090699	CATGACTTGGTGTCAATCCAAAGGCA	0.00015	-2.7	step3_rep_c474	26/26	Glomus intraradices	Probable Ras-related protein Rab7	GO:0015031;GO:0005886;GO:0005525;GO:0007264;
SAGE_090999	CATGATCCTTCCATATTATTATTTGA	3.2e-05	-3	step3_c262	26/26	Glomus intraradices	Probable protein tyrosine phosphatase type IVA A	GO:0016791;
SAGE_091660	CATGTAGTAACTCCTGAGAGGGTAAT	5e-08	-3.6	step3_rep_c138	26/26	Glomus intraradices	Probable proteasome subunit beta type-3	GO:0043161;GO:0019774;GO:0005634;GO:0005829;GO:0004298;GO:0007346;
SAGE_090508	CATGGGTATGGTGCTTATTATACTTT	0.00032	-2.6	step3_rep_c169	26/26	Glomus intraradices	Probable proteasome subunit beta type-2	GO:0008168;
SAGE_089347	CATGGTCGACTATAATTTCTCGTCAA	0.0045	-2.1	step3_rep_c169	26/26	Glomus intraradices	Probable proteasome subunit beta type-2	GO:0008168;
SAGE_090508	CATGGGTATGGTGCTTATTATACTTT	0.00032	-2.6	remain_c19799	26/26	Glomus intraradices	Probable proteasome subunit beta type-2	GO:0005839;GO:0006511;GO:0005634;GO:0005829;GO:0004298;
SAGE_089347	CATGGTCGACTATAATTTCTCGTCAA	0.0045	-2.1	remain_c19799	26/26	Glomus intraradices	Probable proteasome subunit beta type-2	GO:0005839;GO:0006511;GO:0005634;GO:0005829;GO:0004298;
SAGE_088154	CATGGTGAAGAATCAATTATGAGTAG	0.0097	-1.9	step3_c807	26/26	Glomus intraradices	Probable proteasome subunit alpha type-5	GO:0005839;GO:0006511;GO:0005829;GO:0004298;
SAGE_089787	CATGAAAAAGAATTTACCGATGAAGG	0.0021	-2.2	step3_c875	26/26	Glomus intraradices	Probable prefoldin subunit 1	/
SAGE_090722	CATGTTAATTTCGTTCATCACCTTGT	0.00015	-2.7	step3_c2140	26/26	Glomus intraradices	Probable phospholipid-transporting ATPase C887.12	GO:0005388;GO:0016021;GO:0006754;GO:0005524;GO:0015914;GO:0000287;GO:0004012;
SAGE_089778	CATGGAGCAATTCCAAAAGGCAATAC	0.0021	-2.2	step3_c2140	26/26	Glomus intraradices	Probable phospholipid-transporting ATPase C887.12	GO:0005388;GO:0016021;GO:0006754;GO:0005524;GO:0015914;GO:0000287;GO:0004012;
SAGE_091739	CATGCCTATGGCAATTGCAACATTTG	7.5e-09	-3.8	remain_c1318	26/26	Glomus intraradices	Probable phenylalanyl-tRNA synthetase beta chain	GO:0004812;GO:0006412;GO:0000166;
SAGE_091760	CATGGGAAGCATTGAAAGTGAGAATG	5.1e-09	-3.8	remain_c17581	26/26	Glomus intraradices	Probable mitochondrial phosphate carrier protein	GO:0050660;GO:0016021;GO:0016491;GO:0043581;GO:0006810;
SAGE_091760	CATGGGAAGCATTGAAAGTGAGAATG	5.1e-09	-3.8	step3_c284	26/26	Glomus intraradices	Probable mitochondrial phosphate carrier protein	GO:0005488;GO:0043581;GO:0006817;GO:0006839;GO:0005315;GO:0003824;GO:0031966;
SAGE_091924	CATGAAGGATTTCTTATTGGTTCGGA	1.7e-11	-4.2	step3_rep_c2322	26/26	Glomus intraradices	Probable mitochondrial outer membrane protein porin	GO:0016020;
SAGE_091924	CATGAAGGATTTCTTATTGGTTCGGA	1.7e-11	-4.2	step3_rep_c180	26/26	Glomus intraradices	Probable mitochondrial outer membrane protein porin	GO:0016020;
SAGE_086423	CATGTATATTATAATCTGTACAAGAT	0.03	-1.5	step3_c1058	26/26	Glomus intraradices	Probable mitochondrial 2-oxodicarboxylate carrier	GO:0016020;
SAGE_092016	CATGGACTTTTGAAAGGGTTTGAAAT	8.3e-14	-4.5	step3_rep_c2529	26/26	Glomus intraradices	Probable mannosyltransferase MNT2	GO:0016757;
SAGE_091595	CATGACGATCTTTTAAGTTAAAGAGG	1.1e-07	-3.6	step3_rep_c309	26/26	Glomus intraradices	Probable maleylacetoacetate isomerase 2	GO:0009074;GO:0016740;
SAGE_088311	CATGTCTTCATATTGTCCAAGATCCT	0.0097	-1.9	remain_c1548	26/26	Glomus intraradices	Probable isocitrate dehydrogenase [NAD] subunit alpha, mitochondrial GO:0005811;GO:0005759;GO:0055114;GO:0006099;GO:0004449;
SAGE_091015	CATGGTTTATACTCATACGAAAAACG	3.2e-05	-3	remain_c9516	26/26	Glomus intraradices	Probable inosine-5'-monophosphate dehydrogenase IMD3	GO:0005737;GO:0003938;GO:0006177;GO:0006183;GO:0030955;GO:0055114;
SAGE_091015	CATGGTTTATACTCATACGAAAAACG	3.2e-05	-3	step3_c3509	26/26	Glomus intraradices	Probable inosine-5'-monophosphate dehydrogenase IMD4	GO:0005737;GO:0003938;GO:0006183;GO:0046872;
SAGE_090129	CATGATAAATAAATAAAAATCAACTA	0.00099	-2.4	step3_c1765	26/26	Glomus intraradices	Probable importin c550.11	/
SAGE_088754	CATGAACAAAAGAGAATTCCAATTGA	0.0066	-2	remain_c2568	26/26	Glomus intraradices	Probable glycerol-3-phosphate dehydrogenase, mitochondrial GO:0008152;GO:0016491;
SAGE_089510	CATGATTATCGTGTTATGAGAAATGA	0.0031	-2.2	step3_c1439	26/26	Glomus intraradices	Probable enoyl-CoA hydratase	/
SAGE_091319	CATGCACCGACTTGTCAGTATTATGC	3.3e-06	-3.2	step3_rep_c213	26/26	Glomus intraradices	Probable E3 ubiquitin-protein ligase rbrA	/
SAGE_088824	CATGCTACAAAAGAACGCCCTGTTGC	0.0066	-2	remain_c2765	26/26	Glomus intraradices	Probable dihydrolipoyllysine-residue succinyltransferase component of 2-oxoglutarate dehydrogenase complex, mitochondrial GO:0045252;GO:0004149;GO:0006099;GO:0031405;
SAGE_092245	CATGCTCCATCGTTTTATTTTCCTTT	5.3e-30	-5.6	step3_rep_c386	26/26	Glomus intraradices	Probable cytosolic iron-sulfur protein assembly protein	GO:0006357;GO:0008284;GO:0016226;GO:0005515;GO:0003700;
SAGE_091145	CATGAACATTTAAAATAAACACAGGA	1.5e-05	-3.1	step3_rep_c386	26/26	Glomus intraradices	Probable cytosolic iron-sulfur protein assembly protein	GO:0006357;GO:0008284;GO:0016226;GO:0005515;GO:0003700;
SAGE_086326	CATGCAGAATATTTAGTTTGGGTGGC	0.03	-1.5	step3_c1044	26/26	Glomus intraradices	Probable cysteinyl-tRNA synthetase	GO:0005840;GO:0005488;GO:0004817;GO:0006423;
SAGE_088275	CATGGGATAGTGTGGGAGAGGAAGGT	0.0097	-1.9	remain_c3165	26/26	Glomus intraradices	Probable coatomer subunit gamma	GO:0005488;GO:0030117;GO:0005798;GO:0006810;GO:0009987;
SAGE_088289	CATGGTTGATTGAAATTATATTTAAA	0.0097	-1.9	remain_c7507	26/26	Glomus intraradices	Probable cation-transporting ATPase 1	GO:0005388;GO:0016021;GO:0006754;GO:0005524;GO:0006812;
SAGE_088270	CATGGCTAAAAGAAAAAATGATGATA	0.0097	-1.9	remain_c5207	26/26	Glomus intraradices	Probable casein kinase II subunit beta-2	GO:0006468;GO:0045449;GO:0005956;GO:0016740;GO:0005634;GO:0008605;GO:0007346;
SAGE_088201	CATGGAACAATTACTGGTGTTGATAT	0.0097	-1.9	step3_rep_c3718	26/26	Glomus intraradices	Probable C-5 sterol desaturase	GO:0008610;GO:0044464;
SAGE_086903	CATGTAATTTTTATTCTTTCATTTCA	0.021	-1.6	remain_c3007	26/26	Glomus intraradices	Probable ATP-dependent RNA helicase YTHDC2	/
SAGE_086291	CATGACGCTAGTTACATATTTCGCTT	0.03	-1.5	step3_c1133	26/26	Glomus intraradices	Probable ATP-dependent RNA helicase DDX55 homolog	GO:0005488;GO:0004386;
SAGE_090602	CATGTATGATCTTAAGCAAATGATTA	0.00022	-2.7	step3_c2414	26/26	Glomus intraradices	Probable ATP-dependent RNA helicase DDX23	GO:0004004;GO:0005682;GO:0005515;GO:0000354;GO:0000166;GO:0031202;
SAGE_091321	CATGGAGGTTTTGGATTAGGTGTTGA	3.3e-06	-3.2	step3_c1976	26/26	Glomus intraradices	Probable asparaginyl-tRNA synthetase, cytoplasmic GO:0005625;GO:0005515;GO:0004816;GO:0005524;GO:0006421;GO:0005829;
SAGE_086909	CATGTTAATTATTTATTTTAATATTA	0.021	-1.6	remain_c1436	26/26	Glomus intraradices	Probable arylformamidase	/
SAGE_089356	CATGTAGCAAAGACTCCATTACAAGG	0.0045	-2.1	remain_c13462	26/26	Glomus intraradices	Probable anion transporter 2, chloroplastic /
SAGE_089356	CATGTAGCAAAGACTCCATTACAAGG	0.0045	-2.1	remain_c12002	26/26	Glomus intraradices	Probable anion transporter 1, chloroplastic /
SAGE_089514	CATGCAAAAGGCTCAAGTTGTTAAAA	0.0031	-2.2	remain_c24418	26/26	Glomus intraradices	Probable aminomethyltransferase, mitochondrial GO:0006546;GO:0004047;GO:0005739;
SAGE_091253	CATGTAAATTGAGAAAATATAATTCA	7.1e-06	-3.2	step3_c496	26/26	Glomus intraradices	Probable alpha-1,6-mannosyltransferase MNN10 GO:0009987;GO:0043231;GO:0044444;
SAGE_087871	CATGGATATTTAAAACTTAATGATTT	0.014	-1.7	step3_c771	26/26	Glomus intraradices	Probable 6-phosphofructo-2-kinase C222.13c	GO:0016301;GO:0006000;
SAGE_087010	CATGGGTTCAACCACGTGTATTAGAT	0.021	-1.6	step3_c2960	26/26	Glomus intraradices	Probable 26S proteasome regulatory subunit rpn9	/
SAGE_089769	CATGGAATTCTGGATCAAGGAGCAGG	0.0021	-2.2	step3_c1189	26/26	Glomus intraradices	Probable 26S proteasome regulatory subunit rpn6	/
SAGE_091515	CATGAAAAAGGATTTATGAAATCAAA	3.4e-07	-3.5	step3_c2158	26/26	Glomus intraradices	Probable 26S proteasome regulatory subunit rpn3	/
SAGE_084793	CATGATCAGACTGAAGGGGAGAACCA	0.045	-1.3	step3_c649	26/26	Glomus intraradices	Proabable asparaginyl-tRNA synthetase, mitochondrial GO:0004812;GO:0005488;GO:0006418;
SAGE_086873	CATGAAGAAAATAGAACAAGTTAAAA	0.021	-1.6	step3_c1701	26/26	Glomus intraradices	Pre-rRNA-processing protein PNO1	GO:0030686;GO:0005730;GO:0006461;GO:0043234;GO:0003723;GO:0051082;GO:0005829;GO:0000472;
SAGE_089802	CATGAGTCTCGATATTCAAATAGAGA	0.0021	-2.2	step3_c1580	26/26	Glomus intraradices	Pre-mRNA-splicing factor CWC25	/
SAGE_092126	CATGAATTGGAGAAAATTAGAAAGGA	6.3e-19	-4.9	step3_rep_c427	26/26	Glomus intraradices	Pre-mRNA-splicing factor cwc15	GO:0005681;GO:0003723;GO:0000398;
SAGE_086195	CATGCTTGGAGGCAACAGCAACAACA	0.03	-1.5	remain_c1619	26/26	Glomus intraradices	Pre-mRNA-splicing factor CLF1	GO:0005634;GO:0006396;
SAGE_084720	CATGTTGCTGAGGTTGAAGAAAAGAA	0.045	-1.3	remain_c6215	26/26	Glomus intraradices	Pre-mRNA-splicing factor brr2	GO:0005488;GO:0004386;GO:0016020;
SAGE_086852	CATGTTATAGATGAATTATTTTAATA	0.021	-1.6	remain_c2303	26/26	Glomus intraradices	Pre-mRNA-processing-splicing factor 8	GO:0005682;GO:0031202;GO:0005515;GO:0000398;
SAGE_084849	CATGCTCGTGAGGAAGTAAAACAGCG	0.045	-1.3	remain_c768	26/26	Glomus intraradices	Pre-mRNA-processing protein 45	GO:0008380;GO:0006397;GO:0005634;
SAGE_089952	CATGATGATTCAAGCGCGGAAGAAGG	0.0015	-2.3	step3_c1761	26/26	Glomus intraradices	Pre-mRNA-processing factor 40 homolog B	/
SAGE_087023	CATGGTTTTTTGGAGATGCATTTAAA	0.021	-1.6	remain_c25054	26/26	Glomus intraradices	PQ-loop repeat-containing protein 1	/
SAGE_084881	CATGGCAAGAAATTCGTAAATAACGA	0.045	-1.3	step3_c348	26/26	Glomus intraradices	PQ-loop repeat-containing protein 1	/
SAGE_084773	CATGACTCATTTCTAGACTTTATGAA	0.045	-1.3	remain_c1565	26/26	Glomus intraradices	Polyadenylate-binding protein 5	GO:0003676;
SAGE_089320	CATGCAGAAATTAGCGAGACAAGAGT	0.0045	-2.1	step3_c2493	26/26	Glomus intraradices	Poly(U)-binding-splicing factor PUF60	GO:0003676;GO:0005515;GO:0010467;GO:0016070;GO:0019907;
SAGE_088320	CATGTTACTCAAGACGAAACTCCGGT	0.0097	-1.9	remain_c7430	26/26	Glomus intraradices	Poly(A) polymerase PAPalpha	GO:0043631;GO:0003723;GO:0004652;GO:0006350;GO:0005634;
SAGE_091420	CATGTACACATCGTTCGTGTTAAATA	1.1e-06	-3.4	step3_c850	26/26	Glomus intraradices	PITSLRE serine/threonine-protein kinase CDC2L1	GO:0006915;GO:0004674;GO:0050684;GO:0006355;GO:0001558;GO:0005524;GO:0005515;GO:0007067;GO:0008283;GO:0005737;GO:0005634;GO:0006468;
SAGE_091742	CATGAAGAATTGGTTGAAAAAATGAA	7.5e-09	-3.8	step3_c1972	26/26	Glomus intraradices	Pinin	GO:0009987;GO:0030054;GO:0044428;
SAGE_086182	CATGCCACTCAAGAATATAATGAAGT	0.03	-1.5	remain_c4293	26/26	Glomus intraradices	pH-response regulator protein palC	/
SAGE_088329	CATGTTGATATACTTGGAAATTATGA	0.0097	-1.9	remain_c5437	26/26	Glomus intraradices	Phospholipid:diacylglycerol acyltransferase	GO:0016740;
SAGE_091591	CATGAGTAAAGAGAGATTGTCAGGAT	1.1e-07	-3.6	step3_c1799	26/26	Glomus intraradices	Phospholipase D p2	GO:0003824;
SAGE_086939	CATGAGGCAGAAAAGTATGATATTGG	0.021	-1.6	remain_c8668	26/26	Glomus intraradices	Phosphoacetylglucosamine mutase	GO:0046872;GO:0016868;
SAGE_091818	CATGTATTAGTTGGGAAACTACAATT	1.1e-09	-3.9	remain_c25732	26/26	Glomus intraradices	Phospho-2-dehydro-3-deoxyheptonate aldolase, phenylalanine-inhibited GO:0003849;GO:0009073;
SAGE_091818	CATGTATTAGTTGGGAAACTACAATT	1.1e-09	-3.9	step3_c811	26/26	Glomus intraradices	Phospho-2-dehydro-3-deoxyheptonate aldolase, Phe-sensitive GO:0003849;GO:0009073;
SAGE_086925	CATGAATTCTATAACACCATAAATAT	0.021	-1.6	step3_c1353	26/26	Glomus intraradices	Phosphatidylserine decarboxylase proenzyme 2, mitochondrial /
SAGE_086959	CATGCAGATGTTCTTTAAAATTTTTT	0.021	-1.6	step3_c1353	26/26	Glomus intraradices	Phosphatidylserine decarboxylase proenzyme 2, mitochondrial /
SAGE_090955	CATGGATGATATTCGAGCATATGAAG	4.7e-05	-2.9	step3_rep_c3964	26/26	Glomus intraradices	Phosphatidylinositol transfer protein beta isoform	GO:0005622;GO:0006810;GO:0005548;
SAGE_084882	CATGGCAATTAGTATACTTTTGGAAT	0.045	-1.3	step3_rep_c3964	26/26	Glomus intraradices	Phosphatidylinositol transfer protein beta isoform	GO:0005622;GO:0006810;GO:0005548;
SAGE_084882	CATGGCAATTAGTATACTTTTGGAAT	0.045	-1.3	step3_rep_c312	26/26	Glomus intraradices	Phosphatidylinositol transfer protein beta isoform	GO:0005548;
SAGE_086928	CATGAATTTGGAGAGACTGAAGAAGA	0.021	-1.6	remain_c3141	26/26	Glomus intraradices	Phosducin-like protein 3	GO:0005737;GO:0005515;
SAGE_090183	CATGTAATATAAATAAAAATATATTT	0.00099	-2.4	step3_c1072	26/26	Glomus intraradices	Peroxisomal biogenesis factor 19	/
SAGE_086882	CATGATGAATCATCAGAAAAAGATTA	0.021	-1.6	remain_c14513	26/26	Glomus intraradices	Peroxisomal 3,2-trans-enoyl-CoA isomerase GO:0043231;GO:0044444;GO:0016853;GO:0008152;
SAGE_090341	CATGACCCACCAAAAGTTCGTTGTTC	0.00068	-2.5	step3_rep_c3406	26/26	Glomus intraradices	Peroxisomal 2,4-dienoyl-CoA reductase SPS19 GO:0019941;GO:0005524;GO:0051246;GO:0043687;GO:0019787;
SAGE_087014	CATGGTAGATTAGGTCTTCTTCAAAA	0.021	-1.6	remain_c10217	26/26	Glomus intraradices	Peroxiredoxin-5, mitochondrial GO:0016209;
SAGE_087014	CATGGTAGATTAGGTCTTCTTCAAAA	0.021	-1.6	step3_c1192	26/26	Glomus intraradices	Peroxiredoxin-2E-1, chloroplastic /
SAGE_088815	CATGCAAATCCTCTTGCTGACGGAGA	0.0066	-2	remain_c6598	26/26	Glomus intraradices	Peptidyl-prolyl cis-trans isomerase-like 3	GO:0006457;GO:0008380;GO:0005681;GO:0005515;GO:0006397;GO:0003755;
SAGE_087844	CATGCGATATTTGGAAGGGTAAGCAA	0.014	-1.7	remain_c5653	26/26	Glomus intraradices	Peptidyl-prolyl cis-trans isomerase-like 1	GO:0016853;GO:0044408;
SAGE_084981	CATGTGGTTTTCGGAAAACTTATTGA	0.045	-1.3	step3_c2064	26/26	Glomus intraradices	Peptidyl-prolyl cis-trans isomerase H	GO:0006457;GO:0008380;GO:0005773;GO:0005886;GO:0005681;GO:0006397;GO:0005576;GO:0003755;GO:0005179;
SAGE_091888	CATGTTCACTTAAATTGCAAAATTGG	7.8e-11	-4.1	remain_c795	26/26	Glomus intraradices	Peptidyl-prolyl cis-trans isomerase D	GO:0016853;GO:0005488;
SAGE_091820	CATGTTGTCTTCGGATATGTTTTGGA	1.1e-09	-3.9	step3_c1084	26/26	Glomus intraradices	Peptidyl-prolyl cis-trans isomerase B	GO:0009986;GO:0006457;GO:0005788;GO:0042277;GO:0005783;GO:0003755;
SAGE_091820	CATGTTGTCTTCGGATATGTTTTGGA	1.1e-09	-3.9	remain_c13758	26/26	Glomus intraradices	Peptidyl-prolyl cis-trans isomerase B	/
SAGE_088775	CATGTAATATAATTTATAGTAGAAAG	0.0066	-2	step3_c998	26/26	Glomus intraradices	Pentafunctional AROM polypeptide	GO:0016491;GO:0016301;GO:0009073;GO:0016835;GO:0016765;GO:0005829;GO:0000166;
SAGE_088775	CATGTAATATAATTTATAGTAGAAAG	0.0066	-2	remain_c12464	26/26	Glomus intraradices	Pentafunctional AROM polypeptide	GO:0005737;GO:0003866;GO:0004764;GO:0003855;GO:0004765;GO:0009073;GO:0005524;GO:0003856;
SAGE_084747	CATGAACGAGTAGTTGAAGAAGACTC	0.045	-1.3	step3_c555	26/26	Glomus intraradices	Partner of Y14 and mago	/
SAGE_090525	CATGATGATGCAACAAGCCCAACGGA	0.00032	-2.6	remain_c21003	26/26	Glomus intraradices	Palmitoyltransferase ZDHHC2	/
SAGE_090525	CATGATGATGCAACAAGCCCAACGGA	0.00032	-2.6	remain_c1716	26/26	Glomus intraradices	Palmitoyltransferase PFA5	GO:0005774;GO:0005794;
SAGE_087876	CATGGCCGTAAGAGATGATGAAGAAA	0.014	-1.7	step3_c2983	26/26	Glomus intraradices	Palmitoyltransferase AKR1	GO:0043231;GO:0044444;GO:0016020;
SAGE_090388	CATGTATTCTTTGTCAATAATACTGA	0.00046	-2.5	step3_c1843	26/26	Glomus intraradices	Paired amphipathic helix protein pst1	/
SAGE_091849	CATGGGGAAGCGGAACAATAACTGGA	3.6e-10	-4	step3_rep_c1087	26/26	Glomus intraradices	P25 protein	/
SAGE_088222	CATGATAATAATTTATAGATAATTAT	0.0097	-1.9	step3_c955	26/26	Glomus intraradices	Ornithine decarboxylase	GO:0019467;GO:0004586;GO:0015940;GO:0009446;GO:0005634;GO:0005829;
SAGE_091978	CATGATGTTGGCTACTAAATTAGACG	8.1e-13	-4.4	remain_c14369	26/26	Glomus intraradices	Oleate-induced peroxisomal protein POX18	GO:0005498;GO:0008152;GO:0016491;
SAGE_092311	CATGGATCTGACTCTGTTGAAAGTGC	3.4e-45	-6.2	step3_rep_c3292	26/26	Glomus intraradices	Nucleoside diphosphate kinase B	GO:0030027;GO:0005515;GO:0002762;GO:0004550;GO:0006241;GO:0045682;GO:0030819;GO:0005882;GO:0006165;GO:0001726;GO:0045618;GO:0006183;GO:0000287;GO:0006228;GO:0050679;GO:0048471;GO:0005886;GO:0005524;GO:0043066;GO:0005739;
SAGE_092311	CATGGATCTGACTCTGTTGAAAGTGC	3.4e-45	-6.2	step3_rep_c731	26/26	Glomus intraradices	Nucleoside diphosphate kinase B	GO:0030027;GO:0005515;GO:0002762;GO:0004550;GO:0006241;GO:0045682;GO:0030819;GO:0005882;GO:0006165;GO:0001726;GO:0045618;GO:0006183;GO:0000287;GO:0006228;GO:0050679;GO:0048471;GO:0005886;GO:0005524;GO:0043066;GO:0005739;
SAGE_091090	CATGCTTAATTTTAAGTGTGGACGAA	2.2e-05	-3	remain_c2150	26/26	Glomus intraradices	Nucleoporin seh1	GO:0031965;GO:0031080;GO:0005515;GO:0006913;GO:0005829;
SAGE_087839	CATGCCACTGCCGGTTGGGAGCAATA	0.014	-1.7	remain_c13541	26/26	Glomus intraradices	Nucleolysin TIA-1	GO:0003676;GO:0000166;
SAGE_087839	CATGCCACTGCCGGTTGGGAGCAATA	0.014	-1.7	step3_rep_c1314	26/26	Glomus intraradices	Nucleolysin TIA-1	GO:0005488;
SAGE_087850	CATGCTAGTTTGGTTGGTCAAGCAGC	0.014	-1.7	step3_c2449	26/26	Glomus intraradices	Nucleolar protein 58	/
SAGE_090355	CATGGTACAGCTGTTACAAAGAACAT	0.00068	-2.5	step3_rep_c1181	26/26	Glomus intraradices	Nucleolar protein 56	GO:0005730;GO:0005732;GO:0030532;GO:0006364;
SAGE_088209	CATGAAATTCACCTACAAGAACAACT	0.0097	-1.9	step3_c3970	26/26	Glomus intraradices	Nuclear transcription factor Y subunit C-4	GO:0005622;GO:0043565;
SAGE_088209	CATGAAATTCACCTACAAGAACAACT	0.0097	-1.9	step3_c1935	26/26	Glomus intraradices	Nuclear transcription factor Y subunit C-4	GO:0005622;GO:0043565;
SAGE_088209	CATGAAATTCACCTACAAGAACAACT	0.0097	-1.9	remain_c3802	26/26	Glomus intraradices	Nuclear transcription factor Y subunit C-2	GO:0005622;GO:0043565;
SAGE_091249	CATGATTATTTGGCGATTGGTGGAGG	7.1e-06	-3.2	remain_c1617	26/26	Glomus intraradices	Nuclear receptor coactivator 7	GO:0005622;GO:0005515;
SAGE_087091	CATGTTTAATAAAAGCCTATTTGAGG	0.021	-1.6	step3_c3351	26/26	Glomus intraradices	Nuclear protein STH1/NPS1	GO:0007126;GO:0016586;GO:0043044;GO:0006355;GO:0006302;GO:0007010;GO:0007059;GO:0003677;GO:0005524;GO:0031055;GO:0006368;GO:0004386;GO:0008094;GO:0006337;
SAGE_084933	CATGTAGCGAAAGAAAAAAGTCAGAG	0.045	-1.3	step3_c2771	26/26	Glomus intraradices	Nuclear nucleic acid-binding protein C1D	/
SAGE_086408	CATGGTTAATTTGTTTTATACATTTT	0.03	-1.5	step3_rep_c951	26/26	Glomus intraradices	Nuclear control of ATPase protein 2	GO:0009987;
SAGE_089553	CATGTTCGTGCTAGACAAGAAGCTGA	0.0031	-2.2	remain_c10706	26/26	Glomus intraradices	Nuclear cap-binding protein subunit 2	GO:0050660;GO:0055114;GO:0017150;GO:0008033;
SAGE_089553	CATGTTCGTGCTAGACAAGAAGCTGA	0.0031	-2.2	step3_rep_c51	26/26	Glomus intraradices	Nuclear cap-binding protein subunit 2	GO:0003676;GO:0000166;
SAGE_086216	CATGATTTGTTTTGGATTATCAGAAT	0.03	-1.5	remain_c1304	26/26	Glomus intraradices	Nuclear cap-binding protein subunit 2	/
SAGE_091370	CATGAACAAAATTGGAAAATTTTAGA	1.5e-06	-3.3	step3_rep_c871	26/26	Glomus intraradices	Norsolorinic acid reductase	/
SAGE_084814	CATGATTGTTTTAGCGCTAATGAGTT	0.045	-1.3	remain_c8552	26/26	Glomus intraradices	Non-specific lipid-transfer protein (Fragment)	GO:0005777;GO:0005625;GO:0005498;GO:0007130;GO:0003677;GO:0016740;GO:0005515;GO:0006694;GO:0032502;GO:0007128;GO:0005634;
SAGE_086370	CATGGATGAATCAATATCATATATAT	0.03	-1.5	step3_c1639	26/26	Glomus intraradices	Non-histone protein 10	GO:0031011;GO:0006338;
SAGE_088874	CATGTTGGAAGTAACACTTGGAGAGA	0.0066	-2	remain_c5163	26/26	Glomus intraradices	Ninein	GO:0005488;
SAGE_089520	CATGCTATATTTGGTAAGCAATGGAC	0.0031	-2.2	remain_c3397	26/26	Glomus intraradices	Nik-related protein kinase	/
SAGE_088847	CATGGTCGGAGGTAGATGGTTCGTGT	0.0066	-2	remain_c3164	26/26	Glomus intraradices	NFX1-type zinc finger-containing protein 1	/
SAGE_088847	CATGGTCGGAGGTAGATGGTTCGTGT	0.0066	-2	step3_c1586	26/26	Glomus intraradices	NFX1-type zinc finger-containing protein 1	/
SAGE_089364	CATGTATTTTATCAAAATTTTTTAAA	0.0045	-2.1	remain_c1843	26/26	Glomus intraradices	Neutral trehalase	GO:0030437;GO:0009409;GO:0034599;GO:0005515;GO:0006970;GO:0005509;GO:0034605;GO:0005993;GO:0005829;GO:0004555;
SAGE_088878	CATGTTTCAAAACGATATAAAGTTTT	0.0066	-2	step3_c2395	26/26	Glomus intraradices	Negative regulator of sexual conjugation and meiosis	GO:0004672;GO:0000166;
SAGE_091708	CATGGATTTTTGCCAAAAAGGATGAA	1.6e-08	-3.7	remain_c6916	26/26	Glomus intraradices	Negative elongation factor D	/
SAGE_086271	CATGAAGACTGGTGATGTCAAAGCAC	0.03	-1.5	step3_c737	26/26	Glomus intraradices	Negative elongation factor B	GO:0044424;
SAGE_089368	CATGTCATTACTGCGCTTCAAACTTT	0.0045	-2.1	step3_c743	26/26	Glomus intraradices	Negative cofactor 2 complex subunit beta	GO:0005829;GO:0006357;GO:0006367;GO:0043565;GO:0003714;GO:0005634;
SAGE_090341	CATGACCCACCAAAAGTTCGTTGTTC	0.00068	-2.5	default_c5319	26/26	Glomus intraradices	NEDD8-conjugating enzyme UBC12	GO:0019941;GO:0005524;GO:0051246;GO:0043687;GO:0019787;
SAGE_090341	CATGACCCACCAAAAGTTCGTTGTTC	0.00068	-2.5	step3_rep_c2717	26/26	Glomus intraradices	NEDD8-conjugating enzyme UBC12	GO:0019941;GO:0005524;GO:0051246;GO:0043687;GO:0019787;
SAGE_090341	CATGACCCACCAAAAGTTCGTTGTTC	0.00068	-2.5	step3_rep_c59	26/26	Glomus intraradices	NEDD8-conjugating enzyme UBC12	GO:0019941;GO:0005524;GO:0051246;GO:0043687;GO:0019787;
SAGE_091470	CATGCAACAAGCTAATGTGTCCCGAG	4.9e-07	-3.4	step3_rep_c670	26/26	Glomus intraradices	Nascent polypeptide-associated complex subunit alpha	GO:0007317;GO:0005515;
SAGE_089534	CATGGTGATACTGGTGCACATTATGC	0.0031	-2.2	step3_c1524	26/26	Glomus intraradices	NADH-ubiquinone oxidoreductase 78 kDa subunit, mitochondrial GO:0009055;GO:0008137;GO:0005506;GO:0051537;GO:0051539;GO:0042773;GO:0016020;
SAGE_091876	CATGTCCTGTTGATGCAATTGTAGAA	1.1e-10	-4.1	remain_c2738	26/26	Glomus intraradices	NADH-ubiquinone oxidoreductase 23 kDa subunit, mitochondrial GO:0009055;GO:0008137;GO:0005506;GO:0006810;GO:0051539;GO:0005739;GO:0022900;
SAGE_088776	CATGTAATTTAAATATAAACGGAATA	0.0066	-2	step3_rep_c843	26/26	Glomus intraradices	NADH-ubiquinone oxidoreductase 21 kDa subunit	GO:0044464;
SAGE_091799	CATGCGCTCTATATGCAAGGATAAAA	1.6e-09	-3.9	step3_c3774	26/26	Glomus intraradices	NADH dehydrogenase [ubiquinone] iron-sulfur protein 7, mitochondrial GO:0055114;GO:0005506;GO:0051539;GO:0008137;
SAGE_091799	CATGCGCTCTATATGCAAGGATAAAA	1.6e-09	-3.9	step3_c469	26/26	Glomus intraradices	NADH dehydrogenase [ubiquinone] iron-sulfur protein 7, mitochondrial GO:0055114;GO:0005506;GO:0051539;GO:0008137;
SAGE_089945	CATGATAAACATATTGAAACAAAGGA	0.0015	-2.3	remain_c16272	26/26	Glomus intraradices	NADH dehydrogenase [ubiquinone] 1 beta subcomplex subunit 3	GO:0003954;
SAGE_091601	CATGGGAATCACTTGAAGTTGAAACA	1.1e-07	-3.6	remain_c2825	26/26	Glomus intraradices	NADH dehydrogenase [ubiquinone] 1 alpha subcomplex subunit 5	GO:0016491;
SAGE_090864	CATGCCTGGATGCATAAGATTGTGGA	6.9e-05	-2.9	remain_c15726	26/26	Glomus intraradices	NADH dehydrogenase [ubiquinone] 1 alpha subcomplex subunit 12	/
SAGE_090864	CATGCCTGGATGCATAAGATTGTGGA	6.9e-05	-2.9	remain_c1331	26/26	Glomus intraradices	NADH dehydrogenase [ubiquinone] 1 alpha subcomplex subunit 12	GO:0016491;
SAGE_087946	CATGTTTTTGACGTGACATCAATGGG	0.014	-1.7	step3_c2352	26/26	Glomus intraradices	NAD(P)H azoreductase	/
SAGE_088866	CATGTGTACTTGTTAATGTTTTATTT	0.0066	-2	remain_c1613	26/26	Glomus intraradices	N6-adenosine-methyltransferase 70 kDa subunit	GO:0003723;GO:0001510;GO:0016607;GO:0016422;GO:0001734;GO:0016556;
SAGE_086933	CATGACTGTTGCTCAACATAATATGG	0.021	-1.6	remain_c1067	26/26	Glomus intraradices	Myosin-2 heavy chain	/
SAGE_084781	CATGAGGATCGTATTGAAGAATTACA	0.045	-1.3	remain_c1067	26/26	Glomus intraradices	Myosin-2 heavy chain	/
SAGE_091291	CATGGTTAAATTTGCCACACGTAAAA	4.8e-06	-3.2	remain_c1190	26/26	Glomus intraradices	Myosin-2	GO:0005515;
SAGE_086350	CATGGAAACCTGGTGGTATTAATACT	0.03	-1.5	remain_c4933	26/26	Glomus intraradices	Myosin-10	GO:0005488;GO:0044424;
SAGE_091462	CATGTGAAAAAATGCAGCATTTTGGA	4.9e-07	-3.4	step3_c700	26/26	Glomus intraradices	Multistep phosphorelay regulator 1	GO:0004871;GO:0007242;GO:0000086;GO:0034599;GO:0005515;GO:0016740;GO:0005634;GO:0005829;
SAGE_090356	CATGGTTGGGGTGTACCAAAGAATAA	0.00068	-2.5	remain_c9742	26/26	Glomus intraradices	Mitosis inhibitor nif1	/
SAGE_087862	CATGGAAGTGGACGAACAGCTAGAAC	0.014	-1.7	remain_c15382	26/26	Glomus intraradices	Mitogen-activated protein kinase spm1	GO:0004707;GO:0006468;GO:0005524;
SAGE_087862	CATGGAAGTGGACGAACAGCTAGAAC	0.014	-1.7	remain_c623	26/26	Glomus intraradices	Mitogen-activated protein kinase SLT2/MPK1	GO:0004707;GO:0006468;GO:0005524;
SAGE_087862	CATGGAAGTGGACGAACAGCTAGAAC	0.014	-1.7	remain_c16050	26/26	Glomus intraradices	Mitogen-activated protein kinase SLT2/MPK1	GO:0004672;
SAGE_091938	CATGAAATTTTGGATTTTCATAATGT	1.2e-11	-4.2	step3_c3063	26/26	Glomus intraradices	Mitogen-activated protein kinase HOG1	GO:0004707;GO:0006355;GO:0005524;GO:0000287;GO:0005737;GO:0005634;GO:0006468;
SAGE_090572	CATGATCCTGATGATGAACCATCTGC	0.00022	-2.7	step3_c2082	26/26	Glomus intraradices	Mitogen-activated protein kinase	GO:0004707;GO:0006468;GO:0005524;GO:0009405;GO:0005634;GO:0044412;GO:0044408;
SAGE_090572	CATGATCCTGATGATGAACCATCTGC	0.00022	-2.7	step3_rep_c1671	26/26	Glomus intraradices	Mitogen-activated protein kinase	GO:0004707;GO:0006468;GO:0005524;GO:0009405;GO:0044412;GO:0044408;
SAGE_092115	CATGTTTATTACAAGTATAATAATAA	2e-18	-4.9	remain_c1623	26/26	Glomus intraradices	Mitochondrial-processing peptidase subunit beta	GO:0016491;GO:0004222;GO:0006508;GO:0008270;GO:0005739;
SAGE_092115	CATGTTTATTACAAGTATAATAATAA	2e-18	-4.9	step3_c1102	26/26	Glomus intraradices	Mitochondrial-processing peptidase subunit beta	GO:0004222;GO:0006508;GO:0008270;GO:0005739;
SAGE_089969	CATGGCTACCAACAGATTTTAAATAT	0.0015	-2.3	step3_c1102	26/26	Glomus intraradices	Mitochondrial-processing peptidase subunit beta	GO:0004222;GO:0006508;GO:0008270;GO:0005739;
SAGE_084820	CATGCAAACAGTATGTGAGCAATATG	0.045	-1.3	remain_c1733	26/26	Glomus intraradices	Mitochondrial-processing peptidase subunit alpha	GO:0003824;
SAGE_086191	CATGCCGAAGATGTTCCCAAAGAATG	0.03	-1.5	remain_c11605	26/26	Glomus intraradices	Mitochondrial protein pet191 homolog	GO:0044408;
SAGE_091547	CATGCATTGTAATATCTGTGAAAATA	2.3e-07	-3.5	step3_c1328	26/26	Glomus intraradices	Mitochondrial protein import protein mas5	GO:0005829;GO:0031072;GO:0044267;GO:0006605;GO:0005634;
SAGE_088267	CATGGCCCAAGTGTACAATGTGCTCA	0.0097	-1.9	step3_c1328	26/26	Glomus intraradices	Mitochondrial protein import protein mas5	GO:0005829;GO:0031072;GO:0044267;GO:0006605;GO:0005634;
SAGE_091760	CATGGGAAGCATTGAAAGTGAGAATG	5.1e-09	-3.8	remain_c8712	26/26	Glomus intraradices	Mitochondrial phosphate carrier protein 2	GO:0006810;GO:0016021;GO:0005488;
SAGE_091830	CATGTGAAAAGGATGCCAAGGCTTTG	7.6e-10	-4	step3_rep_c657	26/26	Glomus intraradices	Mitochondrial intermembrane space cysteine motif-containing protein MIC17	GO:0005739;
SAGE_084991	CATGTTCAGCTCCTGGTGTAGCAGAA	0.045	-1.3	remain_c5814	26/26	Glomus intraradices	Mitochondrial inner membrane protease ATP23	GO:0008233;GO:0046872;GO:0016020;GO:0005739;
SAGE_091086	CATGATTATACTATACGATGTAAATA	2.2e-05	-3	step3_rep_c695	26/26	Glomus intraradices	Mitochondrial import receptor subunit TOM22	/
SAGE_091869	CATGTATATTGTCTGTATTAATTACT	1.7e-10	-4.1	step3_c2123	26/26	Glomus intraradices	Minor histocompatibility antigen H13	GO:0042500;GO:0008380;GO:0005515;GO:0007424;GO:0033619;GO:0005783;
SAGE_091667	CATGACACCAATCAATCAGCTATGGT	3.4e-08	-3.7	remain_c472	26/26	Glomus intraradices	Microtubule integrity protein mal3	GO:0044408;
SAGE_091667	CATGACACCAATCAATCAGCTATGGT	3.4e-08	-3.7	default_c1658	26/26	Glomus intraradices	Microtubule integrity protein mal3	GO:0044408;
SAGE_091667	CATGACACCAATCAATCAGCTATGGT	3.4e-08	-3.7	step3_rep_c205	26/26	Glomus intraradices	Microtubule integrity protein mal3	GO:0044408;
SAGE_084964	CATGTCTATACATTTTAAGAATTTAA	0.045	-1.3	step3_c1203	26/26	Glomus intraradices	Methylmalonyl-CoA mutase, mitochondrial GO:0004494;GO:0050897;GO:0031419;GO:0005759;GO:0009791;GO:0008152;
SAGE_086448	CATGTGGACCTATTGCTATTCGTATG	0.03	-1.5	step3_c913	26/26	Glomus intraradices	Methylglutaconyl-CoA hydratase, mitochondrial GO:0003824;GO:0005739;
SAGE_089494	CATGAAATGAAACTTTGAGAATCGAA	0.0031	-2.2	step3_rep_c25	26/26	Glomus intraradices	Methionine aminopeptidase 2B	GO:0005737;GO:0050897;GO:0008235;GO:0016055;GO:0016485;GO:0004177;GO:0006508;
SAGE_088340	CATGTTTTTGGGCTGGTTCATTGTAA	0.0097	-1.9	step3_c1438	26/26	Glomus intraradices	Metal homeostatis protein BSD2	/
SAGE_087036	CATGTAGCATAAATAATTGTATGGTT	0.021	-1.6	step3_rep_c1068	26/26	Glomus intraradices	Metacaspase-1	GO:0008233;
SAGE_088276	CATGGGATCAATCGGAACAATCACAA	0.0097	-1.9	remain_c8364	26/26	Glomus intraradices	Menaquinone biosynthesis methyltransferase ubiE	/
SAGE_086263	CATGAAATATTGTGTAAAATTCATAA	0.03	-1.5	step3_c1982	26/26	Glomus intraradices	Menaquinone biosynthesis methyltransferase ubiE	/
SAGE_088190	CATGGAAGTAGTAGTTCAGATGAATA	0.0097	-1.9	step3_rep_c2870	26/26	Glomus intraradices	Membrane magnesium transporter 1	GO:0005768;GO:0016020;
SAGE_089284	CATGGCCATCTGATAAAGAGAAATAT	0.0045	-2.1	remain_c637	26/26	Glomus intraradices	Meiotically up-regulated gene 89 protein	/
SAGE_084654	CATGAAATACTTGCTGAACTTGCGCC	0.045	-1.3	remain_c2526	26/26	Glomus intraradices	Meiotically up-regulated gene 64 protein	/
SAGE_090805	CATGCTGGTGAACTTTCTGATGAACC	0.0001	-2.8	step3_rep_c696	26/26	Glomus intraradices	Meiotic expression up-regulated protein 6	/
SAGE_091674	CATGTCGAACATCCATAACGAATATG	3.4e-08	-3.7	step3_rep_c2813	26/26	Glomus intraradices	Meiotic chromosome segregation protein P8B7.28c	/
SAGE_091674	CATGTCGAACATCCATAACGAATATG	3.4e-08	-3.7	step3_rep_c311	26/26	Glomus intraradices	Meiotic chromosome segregation protein P8B7.28c	/
SAGE_084629	CATGAAAATGGGATGATATAAACGAT	0.045	-1.3	remain_c583	26/26	Glomus intraradices	Meiosis-specific transcription factor NDT80	/
SAGE_089271	CATGGTGCCAAACTTTAGATTATTAA	0.0045	-2.1	remain_c8116	26/26	Glomus intraradices	Medium-chain specific acyl-CoA dehydrogenase, mitochondrial GO:0005975;GO:0020037;GO:0050660;GO:0055114;GO:0004466;GO:0030246;GO:0009055;GO:0016853;
SAGE_090703	CATGATGTTCCAATTTAAATTGTCAG	0.00015	-2.7	step3_rep_c286	26/26	Glomus intraradices	Medium-chain specific acyl-CoA dehydrogenase, mitochondrial GO:0020037;GO:0050660;GO:0008152;GO:0003995;GO:0009055;
SAGE_084642	CATGCTTGCTGATGCTGCTATTGGGA	0.045	-1.3	remain_c363	26/26	Glomus intraradices	Medium-chain specific acyl-CoA dehydrogenase, mitochondrial GO:0003995;GO:0042594;GO:0009437;GO:0001889;GO:0055007;GO:0009409;GO:0055114;GO:0009055;GO:0006635;GO:0009791;GO:0005759;GO:0050660;
SAGE_084862	CATGGAAGGGTGCAAATGATCCTAAT	0.045	-1.3	remain_c2471	26/26	Glomus intraradices	Mediator of RNA polymerase II transcription subunit 6	GO:0005515;GO:0006350;
SAGE_086300	CATGAGTTGATCCTTCGTAAATGATT	0.03	-1.5	remain_c1835	26/26	Glomus intraradices	Mediator of RNA polymerase II transcription subunit 4	/
SAGE_087826	CATGATTGATTTTAACGTATTTGATG	0.014	-1.7	remain_c75	26/26	Glomus intraradices	Mating-type M-specific polypeptide Mc	GO:0009987;GO:0043229;GO:0003677;
SAGE_086439	CATGTGATTCAAGTCAGTTATATAGA	0.03	-1.5	step3_c1327	26/26	Glomus intraradices	MAR-binding filament-like protein 1-1	GO:0005488;GO:0044464;
SAGE_086913	CATGAAAATAAATGTATTACAAATAT	0.021	-1.6	remain_c2056	26/26	Glomus intraradices	Mannose-6-phosphate isomerase	GO:0003824;
SAGE_091595	CATGACGATCTTTTAAGTTAAAGAGG	1.1e-07	-3.6	remain_c18809	26/26	Glomus intraradices	Maleylacetoacetate isomerase	GO:0016034;GO:0005737;GO:0009072;
SAGE_089824	CATGGTTCTCGTACTTCTGATGGTAA	0.0021	-2.2	step3_c2930	26/26	Glomus intraradices	Malate synthase, glyoxysomal GO:0008415;GO:0043581;GO:0006099;GO:0009514;GO:0004474;GO:0006097;
SAGE_090941	CATGACTGTAATTTCCAATCCTGTTA	4.7e-05	-2.9	step3_rep_c2314	26/26	Glomus intraradices	Malate dehydrogenase, mitochondrial GO:0005488;GO:0030060;GO:0006108;GO:0055114;GO:0006099;GO:0006096;
SAGE_088248	CATGCGACCACCACCAATGGGAATGC	0.0097	-1.9	remain_c2605	26/26	Glomus intraradices	Maintenance of ploidy protein mob2	GO:0032153;GO:0000935;GO:0005935;GO:0043332;GO:0051286;GO:0007163;GO:0005938;GO:0005515;GO:0030295;GO:0042815;GO:0007096;GO:0005634;GO:0006468;
SAGE_087808	CATGAGACTTCGACAACTGGACAAGC	0.014	-1.7	step3_c1249	26/26	Glomus intraradices	MACRO domain-containing protein 1	/
SAGE_091409	CATGAAACCTATCGAAGAAAAACCAA	1.1e-06	-3.4	remain_c2267	26/26	Glomus intraradices	Lysyl-tRNA synthetase, cytoplasmic GO:0005737;GO:0003676;GO:0004824;GO:0006430;GO:0005524;
SAGE_084746	CATGAACCATATCCTCGTAATCATCG	0.045	-1.3	remain_c2971	26/26	Glomus intraradices	Luc7-like protein 3	GO:0008380;GO:0003729;GO:0006915;GO:0005515;GO:0006950;GO:0005634;
SAGE_084746	CATGAACCATATCCTCGTAATCATCG	0.045	-1.3	remain_c493	26/26	Glomus intraradices	Luc7-like protein 3	GO:0008380;GO:0003729;GO:0006915;GO:0005515;GO:0006950;GO:0005634;
SAGE_084746	CATGAACCATATCCTCGTAATCATCG	0.045	-1.3	step3_rep_c805	26/26	Glomus intraradices	Luc7-like protein 3	GO:0008380;GO:0003729;GO:0006915;GO:0005515;GO:0006950;GO:0005634;
SAGE_091070	CATGATATTATTAGTGTTACAACAAA	2.2e-05	-3	step3_rep_c751	26/26	Glomus intraradices	L-type lectin-like domain-containing protein C126.08c	/
SAGE_089351	CATGTACACATCTGGAAGCACAGGAA	0.0045	-2.1	remain_c2499	26/26	Glomus intraradices	Long-chain-fatty-acid--CoA ligase 2	/
SAGE_092195	CATGGAATAATTAGTAATAACTTCAG	1e-23	-5.3	step3_c1638	26/26	Glomus intraradices	Long-chain-fatty-acid--CoA ligase 1	/
SAGE_089351	CATGTACACATCTGGAAGCACAGGAA	0.0045	-2.1	step3_c1638	26/26	Glomus intraradices	Long-chain-fatty-acid--CoA ligase 1	/
SAGE_090518	CATGAAAGCATAGCAAATCAAGCATT	0.00032	-2.6	step3_c2841	26/26	Glomus intraradices	LisH domain-containing protein C29A3.03c	/
SAGE_087927	CATGTGGTGCCATTTTTACAAGAAAA	0.014	-1.7	remain_c25571	26/26	Glomus intraradices	Lipase 4	GO:0006629;
SAGE_087927	CATGTGGTGCCATTTTTACAAGAAAA	0.014	-1.7	remain_c2829	26/26	Glomus intraradices	Lipase 4	GO:0008152;
SAGE_091428	CATGTTGTTAAATTTGTAACTCAACA	1.1e-06	-3.4	remain_c28709	26/26	Glomus intraradices	Leukotriene A-4 hydrolase	GO:0016787;
SAGE_091428	CATGTTGTTAAATTTGTAACTCAACA	1.1e-06	-3.4	remain_c4067	26/26	Glomus intraradices	Leukotriene A-4 hydrolase	GO:0008233;GO:0005488;GO:0044237;GO:0044238;
SAGE_091082	CATGAGCCGGTTGTGTATGGAGAGCA	2.2e-05	-3	step3_c1699	26/26	Glomus intraradices	Leucoanthocyanidin dioxygenase	/
SAGE_088257	CATGCTGATGTTATCTTTGTTATTAA	0.0097	-1.9	remain_c6943	26/26	Glomus intraradices	Leptomycin B resistance protein pmd1	GO:0008559;GO:0006810;GO:0005524;GO:0016021;
SAGE_090707	CATGCAGGATACAAAAGAGAAAGGGC	0.00015	-2.7	remain_c939	26/26	Glomus intraradices	Late embryogenesis abundant protein 76	/
SAGE_089823	CATGGGCATTATTAGGTTTAATGTCA	0.0021	-2.2	step3_c1146	26/26	Glomus intraradices	Lanosterol synthase	GO:0043581;GO:0016866;
SAGE_086970	CATGCTTGTGGTTATTGTGGTATAAG	0.021	-1.6	remain_c2511	26/26	Glomus intraradices	Lactobacillus shifted protein	/
SAGE_091186	CATGAGTGATTTAGGTATTAAAAAGT	1e-05	-3.1	step3_c1039	26/26	Glomus intraradices	Kynureninase	GO:0005829;GO:0019805;GO:0005625;GO:0005739;GO:0019441;GO:0034516;GO:0043420;GO:0030429;GO:0034341;GO:0042803;GO:0030170;GO:0019442;
SAGE_084592	CATGAAAAATCAATAGAAACAATGCA	0.045	-1.3	remain_c3140	26/26	Glomus intraradices	KLRAQ motif-containing protein 1	/
SAGE_087758	CATGACTCGTAAAATTTCTGAACTAT	0.014	-1.7	remain_c2501	26/26	Glomus intraradices	Kinesin-like protein unc-104	/
SAGE_091316	CATGAGTCATCGATATCGTTAAGACA	3.3e-06	-3.2	remain_c13713	26/26	Glomus intraradices	Kinesin-like protein KIF2C	/
SAGE_091316	CATGAGTCATCGATATCGTTAAGACA	3.3e-06	-3.2	remain_c2045	26/26	Glomus intraradices	Kinesin-like protein KIF2C	/
SAGE_091166	CATGTTATTCAAATTTGTGCATTGGG	1.5e-05	-3.1	remain_c4038	26/26	Glomus intraradices	Kinesin-like protein KIF24	/
SAGE_089766	CATGAACAAACAATTAATGAATTACA	0.0021	-2.2	remain_c245	26/26	Glomus intraradices	Kinesin heavy chain	GO:0044430;GO:0003774;GO:0000166;GO:0015630;
SAGE_089766	CATGAACAAACAATTAATGAATTACA	0.0021	-2.2	step3_c89	26/26	Glomus intraradices	Kinesin heavy chain	/
SAGE_086278	CATGAATGCTGAAAGTTCACGATCAC	0.03	-1.5	remain_c245	26/26	Glomus intraradices	Kinesin heavy chain	GO:0044430;GO:0003774;GO:0000166;GO:0015630;
SAGE_086278	CATGAATGCTGAAAGTTCACGATCAC	0.03	-1.5	step3_c89	26/26	Glomus intraradices	Kinesin heavy chain	/
SAGE_084600	CATGAAGAAAGCTCTTATGCGCGATT	0.045	-1.3	remain_c245	26/26	Glomus intraradices	Kinesin heavy chain	GO:0044430;GO:0003774;GO:0000166;GO:0015630;
SAGE_084600	CATGAAGAAAGCTCTTATGCGCGATT	0.045	-1.3	step3_c89	26/26	Glomus intraradices	Kinesin heavy chain	/
SAGE_091193	CATGGATTGGATGTATGCTGCTTGTT	1e-05	-3.1	remain_c25253	26/26	Glomus intraradices	Ketol-acid reductoisomerase, mitochondrial GO:0008152;GO:0003824;
SAGE_091193	CATGGATTGGATGTATGCTGCTTGTT	1e-05	-3.1	step3_rep_c189	26/26	Glomus intraradices	Ketol-acid reductoisomerase, mitochondrial GO:0009082;GO:0055114;GO:0016853;GO:0004455;GO:0050662;
SAGE_090942	CATGAGTTTGGACGACATCATCAAGG	4.7e-05	-2.9	step3_c187	26/26	Glomus intraradices	JmjC domain-containing protein 5	/
SAGE_091691	CATGGGTAAAGGTGTTACCGAAGATC	2.3e-08	-3.7	remain_c27788	26/26	Glomus intraradices	Isocitrate lyase	GO:0005777;GO:0006099;GO:0009514;GO:0004451;GO:0006097;
SAGE_091691	CATGGGTAAAGGTGTTACCGAAGATC	2.3e-08	-3.7	remain_c8770	26/26	Glomus intraradices	Isocitrate lyase	GO:0006099;GO:0009514;GO:0004451;GO:0006097;
SAGE_091691	CATGGGTAAAGGTGTTACCGAAGATC	2.3e-08	-3.7	step3_c1821	26/26	Glomus intraradices	Isocitrate lyase	GO:0006099;GO:0009514;GO:0004451;GO:0006097;
SAGE_087910	CATGTATAGATAACAATTTAAATAGT	0.014	-1.7	step3_c2938	26/26	Glomus intraradices	Iron-sulfur clusters transporter atm-1, mitochondrial GO:0006810;GO:0000156;GO:0000160;GO:0016021;GO:0042626;GO:0006355;GO:0005524;
SAGE_090809	CATGGACTGGCGTTGGATCATCGTGA	0.0001	-2.8	step3_c569	26/26	Glomus intraradices	Iron-sulfur clusters transporter atm1, mitochondrial GO:0005743;GO:0005506;GO:0008559;GO:0005524;GO:0016021;GO:0006826;
SAGE_089476	CATGATGTTCTTATGCAAAAAGAGGA	0.0031	-2.2	step3_c569	26/26	Glomus intraradices	Iron-sulfur clusters transporter atm1, mitochondrial GO:0005743;GO:0005506;GO:0008559;GO:0005524;GO:0016021;GO:0006826;
SAGE_091977	CATGACGTAAATGATATATATATTAA	8.1e-13	-4.4	step3_c623	26/26	Glomus intraradices	Iron sulfur cluster assembly protein 1, mitochondrial GO:0016226;GO:0005506;GO:0005515;GO:0005759;GO:0051537;
SAGE_090790	CATGAAAAATCCAGAGTTGAACTTGA	0.0001	-2.8	remain_c382	26/26	Glomus intraradices	Intracellular protein transport protein USO1	GO:0005488;GO:0044464;GO:0003824;
SAGE_090512	CATGAAAAGATTATTGAACTAGAGAG	0.00032	-2.6	remain_c4428	26/26	Glomus intraradices	Intracellular protein transport protein USO1	GO:0009987;GO:0006810;GO:0043231;GO:0044446;GO:0044444;GO:0031090;GO:0012505;
SAGE_088219	CATGAGGAACAATTAAAATCTTTACA	0.0097	-1.9	remain_c382	26/26	Glomus intraradices	Intracellular protein transport protein USO1	GO:0005488;GO:0044464;GO:0003824;
SAGE_089977	CATGTAGAGAATATGAAAAGAAGATC	0.0015	-2.3	step3_rep_c349	26/26	Glomus intraradices	Interaptin	GO:0005488;GO:0016787;
SAGE_086339	CATGCTATCACGTTCGGAATGAAAAG	0.03	-1.5	remain_c6547	26/26	Glomus intraradices	Integrator complex subunit 2 homolog	/
SAGE_090605	CATGTGAAAATTTTTAGATAAAAGAA	0.00022	-2.7	remain_c6768	26/26	Glomus intraradices	Insulin-degrading enzyme	GO:0003824;
SAGE_090721	CATGTGTTGGATTGGCTCCCCAAAAC	0.00015	-2.7	step3_c1400	26/26	Glomus intraradices	Inositol-3-phosphate synthase	GO:0006021;GO:0005488;GO:0008654;GO:0004512;
SAGE_086890	CATGTGGAGGTATTTATTGTTCAGGA	0.021	-1.6	remain_c2094	26/26	Glomus intraradices	Inositol phosphorylceramide synthase	/
SAGE_090196	CATGTTAATATAGTCATCATAATTAT	0.00099	-2.4	step3_c1075	26/26	Glomus intraradices	Importin subunit beta-2	GO:0005829;GO:0031965;GO:0000060;GO:0008320;GO:0005643;GO:0008139;GO:0005525;
SAGE_086416	CATGTAATTAGTTGTAAAAAAGAAAA	0.03	-1.5	step3_c1075	26/26	Glomus intraradices	Importin subunit beta-2	GO:0005829;GO:0031965;GO:0000060;GO:0008320;GO:0005643;GO:0008139;GO:0005525;
SAGE_086304	CATGATAGAACCAATTGACTCAATTA	0.03	-1.5	step3_c423	26/26	Glomus intraradices	Importin subunit beta-1	GO:0008565;GO:0031965;GO:0043581;GO:0005643;GO:0006913;GO:0051301;GO:0005515;GO:0005525;
SAGE_089546	CATGTGATTAACAAATCAAATTCAAA	0.0031	-2.2	step3_c774	26/26	Glomus intraradices	Importin subunit alpha-1	GO:0005737;GO:0005643;GO:0006606;GO:0005488;GO:0008565;
SAGE_091082	CATGAGCCGGTTGTGTATGGAGAGCA	2.2e-05	-3	remain_c16696	26/26	Glomus intraradices	Hydroxysteroid 11-beta-dehydrogenase 1-like protein	/
SAGE_090947	CATGATTCGATTAAAATTATGATGTT	4.7e-05	-2.9	step3_c3362	26/26	Glomus intraradices	Hydroxyacylglutathione hydrolase-like protein	/
SAGE_089298	CATGAGAGTTGATAAAGAATCTATTA	0.0045	-2.1	remain_c3273	26/26	Glomus intraradices	Hydroxyacylglutathione hydrolase, mitochondrial GO:0016787;
SAGE_090947	CATGATTCGATTAAAATTATGATGTT	4.7e-05	-2.9	step3_c2355	26/26	Glomus intraradices	Hydroxyacylglutathione hydrolase, mitochondrial GO:0005975;GO:0006749;GO:0004416;
SAGE_086218	CATGCAAAAAATTCAAATGTATTGGA	0.03	-1.5	step3_rep_c1334	26/26	Glomus intraradices	Hybrid signal transduction histidine kinase L	GO:0009987;GO:0016772;
SAGE_087041	CATGTATAATAAAAATTCAAATAAAT	0.021	-1.6	step3_c581	26/26	Glomus intraradices	Hybrid signal transduction histidine kinase J	GO:0000156;GO:0000160;GO:0016021;GO:0018106;GO:0006355;GO:0005524;GO:0000155;
SAGE_088265	CATGGATGATATGCATACTGGATTTG	0.0097	-1.9	step3_rep_c1139	26/26	Glomus intraradices	Hsp90 co-chaperone Cdc37	/
SAGE_090806	CATGGAAAAGATATGAATTATATTAC	0.0001	-2.8	remain_c316	26/26	Glomus intraradices	Homocitrate synthase, mitochondrial GO:0043094;GO:0004410;GO:0006417;GO:0005634;GO:0005829;GO:0005739;GO:0019878;GO:0006091;
SAGE_091892	CATGAACAAATTTTTGTCAACTATGG	5.3e-11	-4.1	remain_c874	26/26	Glomus intraradices	Histone-lysine N-methyltransferase, H3 lysine-9 specific 3 /
SAGE_092378	CATGCAAAACGCAAGACAGTAACGTC	7.6e-86	-7.2	step3_rep_c104	26/26	Glomus intraradices	Histone H4	GO:0000786;GO:0003677;GO:0006334;GO:0005634;
SAGE_092349	CATGAATCAGCAAGAGAAAATTTTAA	3.2e-61	-6.7	step3_rep_c56	26/26	Glomus intraradices	Histone H4	GO:0000786;GO:0003677;GO:0006334;GO:0005634;
SAGE_092163	CATGCACATTTTCATTATTAATAAGA	6.5e-21	-5.1	step3_c338	26/26	Glomus intraradices	Histone H4	GO:0000786;GO:0003677;GO:0006334;GO:0005634;
SAGE_092310	CATGCAAAACGTGTTACAATTCAACC	4.9e-45	-6.2	step3_rep_c295	26/26	Glomus intraradices	Histone H3.1	GO:0006281;GO:0000788;GO:0003677;GO:0005515;GO:0006334;GO:0030702;
SAGE_092310	CATGCAAAACGTGTTACAATTCAACC	4.9e-45	-6.2	remain_c25854	26/26	Glomus intraradices	Histone H3	GO:0000786;GO:0003677;GO:0006334;GO:0005634;GO:0006281;
SAGE_092310	CATGCAAAACGTGTTACAATTCAACC	4.9e-45	-6.2	remain_c10374	26/26	Glomus intraradices	Histone H3	GO:0006281;GO:0000788;GO:0003677;GO:0005515;GO:0006334;GO:0030702;
SAGE_092149	CATGCATCATAGATCTTGTTTCTGTG	4.4e-20	-5	step3_rep_c3057	26/26	Glomus intraradices	Histone H3	GO:0040010;GO:0006281;GO:0009792;GO:0008360;GO:0000788;GO:0003677;GO:0010171;GO:0007155;GO:0002119;GO:0005515;GO:0006334;GO:0030702;GO:0001740;
SAGE_092149	CATGCATCATAGATCTTGTTTCTGTG	4.4e-20	-5	step3_rep_c57	26/26	Glomus intraradices	Histone H3	GO:0006281;GO:0008360;GO:0000788;GO:0003677;GO:0007155;GO:0005515;GO:0006334;GO:0030702;GO:0001740;
SAGE_092053	CATGCTTTATGAGGATATTCCTAATT	5.8e-15	-4.6	step3_rep_c153	26/26	Glomus intraradices	Histone H2B	GO:0000786;GO:0003677;GO:0006334;GO:0005634;
SAGE_089819	CATGGCTACTGGTACTAAAGCACCTT	0.0021	-2.2	remain_c8494	26/26	Glomus intraradices	Histone H2A.Z	GO:0031011;GO:0000786;GO:0005739;GO:0006355;GO:0003677;GO:0000812;GO:0043486;GO:0006334;
SAGE_089819	CATGGCTACTGGTACTAAAGCACCTT	0.0021	-2.2	remain_c2062	26/26	Glomus intraradices	Histone H2A.Z	GO:0005488;
SAGE_088315	CATGTGGATTAATTAGAGGAGCTTTG	0.0097	-1.9	remain_c2062	26/26	Glomus intraradices	Histone H2A.Z	GO:0005488;
SAGE_092102	CATGATTTTATTTCGCTAATAATTTT	9e-18	-4.9	step3_c746	26/26	Glomus intraradices	Histone H2A	GO:0000786;GO:0003677;GO:0006334;GO:0005634;GO:0006281;
SAGE_091781	CATGTTTATTCTTTACAAATCCTGGT	3.5e-09	-3.9	step3_rep_c402	26/26	Glomus intraradices	Histone H2A	GO:0000786;GO:0003677;GO:0006334;GO:0005634;GO:0006281;
SAGE_087752	CATGTTATGTATATATATACAAAGCT	0.014	-1.7	step3_c1428	26/26	Glomus intraradices	Histone deacetylase complex subunit SAP18	/
SAGE_088320	CATGTTACTCAAGACGAAACTCCGGT	0.0097	-1.9	remain_c1348	26/26	Glomus intraradices	Histone acetyltransferase MYST2	GO:0016747;
SAGE_091884	CATGGAACATTTTATCAATTATTATT	7.8e-11	-4.1	step3_c587	26/26	Glomus intraradices	Histidyl-tRNA synthetase	GO:0006427;GO:0005524;GO:0005829;GO:0004821;GO:0005739;
SAGE_084729	CATGAAAAGGGTTCATTATAAAGTTG	0.045	-1.3	step3_c587	26/26	Glomus intraradices	Histidyl-tRNA synthetase	GO:0006427;GO:0005524;GO:0005829;GO:0004821;GO:0005739;
SAGE_088762	CATGTTCTTTAATAGTCTTGAGCTTT	0.0066	-2	remain_c23745	26/26	Glomus intraradices	HIRA-interacting protein 3	/
SAGE_088762	CATGTTCTTTAATAGTCTTGAGCTTT	0.0066	-2	step3_c3318	26/26	Glomus intraradices	HIRA-interacting protein 3	/
SAGE_084758	CATGAATAGGAATTATTTATTGTTCA	0.045	-1.3	step3_c821	26/26	Glomus intraradices	High-osmolarity-induced transcription protein 1	/
SAGE_091813	CATGACACGATCGACCTTTAAAGTGT	1.1e-09	-3.9	remain_c7809	26/26	Glomus intraradices	Hemocyanin II	GO:0031404;GO:0005615;GO:0005507;GO:0006810;GO:0051259;
SAGE_091958	CATGCCGCGGAAATTGCTAAACAAAC	3.7e-12	-4.3	remain_c3824	26/26	Glomus intraradices	Heat shock protein STI	/
SAGE_092369	CATGGCTTGAGAATAACCAGGAAGCA	9.1e-76	-7	step3_rep_c2492	26/26	Glomus intraradices	Heat shock protein HSS1	GO:0005737;GO:0005524;GO:0006950;
SAGE_092369	CATGGCTTGAGAATAACCAGGAAGCA	9.1e-76	-7	step3_rep_c454	26/26	Glomus intraradices	Heat shock protein HSS1	GO:0005737;GO:0005524;GO:0006950;
SAGE_086265	CATGAAATCGTCTTAGTCGGTGGTTC	0.03	-1.5	step3_rep_c2492	26/26	Glomus intraradices	Heat shock protein HSS1	GO:0005737;GO:0005524;GO:0006950;
SAGE_084604	CATGGTTGCCGAAGCCGAGAAATATA	0.045	-1.3	step3_rep_c2492	26/26	Glomus intraradices	Heat shock protein HSS1	GO:0005737;GO:0005524;GO:0006950;
SAGE_084604	CATGGTTGCCGAAGCCGAGAAATATA	0.045	-1.3	step3_rep_c454	26/26	Glomus intraradices	Heat shock protein HSS1	GO:0005737;GO:0005524;GO:0006950;
SAGE_089792	CATGAACTAATTAATTAGATTAATAA	0.0021	-2.2	step3_c517	26/26	Glomus intraradices	Heat shock protein HSP 90-beta	GO:0006457;GO:0051082;GO:0005737;GO:0005524;GO:0006950;
SAGE_087756	CATGAAATTATTTTTATTATTTTCAA	0.014	-1.7	remain_c2837	26/26	Glomus intraradices	Heat shock protein HSP 90-alpha	GO:0006457;GO:0051082;GO:0005524;GO:0006950;
SAGE_092334	CATGTTGTGTGATGTAATTTAGAATA	2.7e-53	-6.5	step3_rep_c31	26/26	Glomus intraradices	Heat shock protein 83	GO:0006457;GO:0051082;GO:0005737;GO:0005524;GO:0006950;
SAGE_089347	CATGGTCGACTATAATTTCTCGTCAA	0.0045	-2.1	remain_c23128	26/26	Glomus intraradices	Heat shock protein 83	GO:0008610;GO:0008825;
SAGE_088147	CATGGTTACTTTTTGAAACTTCACTT	0.0097	-1.9	step3_rep_c31	26/26	Glomus intraradices	Heat shock protein 83	GO:0006457;GO:0051082;GO:0005737;GO:0005524;GO:0006950;
SAGE_090522	CATGAGTAATCAAAGTATAGGTTCAC	0.00032	-2.6	step3_c2702	26/26	Glomus intraradices	Heat shock protein 60, mitochondrial GO:0006457;GO:0005515;GO:0006950;GO:0005524;GO:0005739;
SAGE_086988	CATGGATGGAATAAGATGCATTATAA	0.021	-1.6	remain_c3702	26/26	Glomus intraradices	Heat shock 70 kDa protein 12A	/
SAGE_086222	CATGGAAATCGTACAAACACGTGTAT	0.03	-1.5	step3_c814	26/26	Glomus intraradices	Heat shock 70 kDa protein 12A	/
SAGE_092063	CATGAAACTGAGAAGAATATGGAAGA	1.8e-15	-4.6	step3_c1096	26/26	Glomus intraradices	Heat shock 70 kDa protein	GO:0006457;GO:0006950;GO:0055114;GO:0005524;GO:0051082;GO:0005739;GO:0032440;
SAGE_084999	CATGTTTAGCATTATCGACACCAACA	0.045	-1.3	remain_c11706	26/26	Glomus intraradices	HEAT repeat-containing protein 6	/
SAGE_086394	CATGGGTTGAGGAACTTTATCTTAGA	0.03	-1.5	step3_c1911	26/26	Glomus intraradices	HD domain-containing protein 2	GO:0009507;
SAGE_088173	CATGTTGTTATGATTGGAGATGATAT	0.0097	-1.9	remain_c14567	26/26	Glomus intraradices	Haloacid dehalogenase-like hydrolase domain-containing protein 2	GO:0044464;
SAGE_088173	CATGTTGTTATGATTGGAGATGATAT	0.0097	-1.9	remain_c5147	26/26	Glomus intraradices	Haloacid dehalogenase-like hydrolase domain-containing protein 2	GO:0016020;
SAGE_088173	CATGTTGTTATGATTGGAGATGATAT	0.0097	-1.9	step3_c1658	26/26	Glomus intraradices	Haloacid dehalogenase-like hydrolase domain-containing protein 2	GO:0016020;
SAGE_091835	CATGAGGCTTATAAAGCATTTGAAAG	5.2e-10	-4	remain_c5531	26/26	Glomus intraradices	Haloacid dehalogenase-like hydrolase domain-containing protein 1A	/
SAGE_089931	CATGAAACTACAATAACTGTTGAAGG	0.0015	-2.3	remain_c3127	26/26	Glomus intraradices	H/ACA ribonucleoprotein complex subunit 4	GO:0009982;GO:0005730;GO:0003723;GO:0007281;GO:0001522;GO:0006364;
SAGE_086390	CATGGGGATTAGGGCCCAAGGCTATG	0.03	-1.5	remain_c3127	26/26	Glomus intraradices	H/ACA ribonucleoprotein complex subunit 4	GO:0009982;GO:0005730;GO:0003723;GO:0007281;GO:0001522;GO:0006364;
SAGE_086332	CATGCGAGGGTGATATGGTATGCAAA	0.03	-1.5	step3_rep_c2165	26/26	Glomus intraradices	H/ACA ribonucleoprotein complex subunit 1	GO:0031120;GO:0034513;GO:0031429;GO:0006364;GO:0019843;
SAGE_086332	CATGCGAGGGTGATATGGTATGCAAA	0.03	-1.5	step3_rep_c179	26/26	Glomus intraradices	H/ACA ribonucleoprotein complex subunit 1	GO:0031120;GO:0034513;GO:0031429;GO:0006364;GO:0019843;
SAGE_084684	CATGGCTCAGATAATTTAACAAGATG	0.045	-1.3	remain_c6431	26/26	Glomus intraradices	H(+)/Cl(-) exchange transporter 5	/
SAGE_084684	CATGGCTCAGATAATTTAACAAGATG	0.045	-1.3	remain_c23120	26/26	Glomus intraradices	H(+)/Cl(-) exchange transporter 5	/
SAGE_090519	CATGAAGAGATGAAAGAACGTTTAAT	0.00032	-2.6	remain_c1042	26/26	Glomus intraradices	Guanylate-binding protein 7	/
SAGE_091909	CATGCATCAATGGAACATAAGTTAGG	3.6e-11	-4.2	step3_rep_c101	26/26	Glomus intraradices	Guanylate kinase	GO:0016740;
SAGE_090575	CATGATATAATTATAGTAAATGATAA	0.00022	-2.7	step3_rep_c101	26/26	Glomus intraradices	Guanylate kinase	GO:0016740;
SAGE_090810	CATGGAGTAAAGAATTCAATTTGAAT	0.0001	-2.8	remain_c1713	26/26	Glomus intraradices	Guanine nucleotide-binding protein-like 3 homolog	GO:0005730;
SAGE_086941	CATGATAATATTCTCTGTGGTATCAC	0.021	-1.6	remain_c1041	26/26	Glomus intraradices	Guanine nucleotide-binding protein subunit beta	GO:0004871;GO:0046662;GO:0040013;GO:0035046;GO:0005834;GO:0002119;GO:0009790;GO:0007165;GO:0000132;
SAGE_086941	CATGATAATATTCTCTGTGGTATCAC	0.021	-1.6	step3_c2076	26/26	Glomus intraradices	Guanine nucleotide-binding protein subunit beta	/
SAGE_087922	CATGTGCTACTGATACAGATCAAATT	0.014	-1.7	step3_rep_c1082	26/26	Glomus intraradices	Guanine nucleotide-binding protein subunit alpha	GO:0008832;GO:0052470;GO:0005525;GO:0004871;GO:0000909;GO:0007186;GO:0009405;GO:0044412;
SAGE_087922	CATGTGCTACTGATACAGATCAAATT	0.014	-1.7	default_c2545	26/26	Glomus intraradices	Guanine nucleotide-binding protein subunit alpha	GO:0007186;GO:0008832;GO:0004871;GO:0005525;
SAGE_091805	CATGTGGTTGGGATAAACTTGTTAAG	1.6e-09	-3.9	step3_c216	26/26	Glomus intraradices	Guanine nucleotide-binding protein subunit beta-2-like 1	GO:0005737;GO:0004872;GO:0008104;GO:0043025;GO:0007242;GO:0007205;GO:0005886;GO:0005102;GO:0019903;GO:0005080;
SAGE_091555	CATGTATGCTTTTAGATTGAGAGTTT	2.3e-07	-3.5	remain_c2598	26/26	Glomus intraradices	GTP-binding protein ypt1	GO:0000139;GO:0005789;GO:0005525;GO:0005886;GO:0006886;GO:0006888;GO:0005634;GO:0005829;GO:0007264;GO:0003924;
SAGE_091555	CATGTATGCTTTTAGATTGAGAGTTT	2.3e-07	-3.5	step3_c3222	26/26	Glomus intraradices	GTP-binding protein ypt1	GO:0000139;GO:0005789;GO:0005525;GO:0005886;GO:0006886;GO:0006888;GO:0005634;GO:0005829;GO:0007264;GO:0003924;
SAGE_090723	CATGTTACAATCATAATTTTAGTCAC	0.00015	-2.7	step3_rep_c67	26/26	Glomus intraradices	GTP-binding protein rhoA	GO:0005622;GO:0005886;GO:0005525;GO:0007264;
SAGE_089517	CATGCCACACGGGCGGCTCTTTTGGC	0.0031	-2.2	step3_rep_c67	26/26	Glomus intraradices	GTP-binding protein rhoA	GO:0005622;GO:0005886;GO:0005525;GO:0007264;
SAGE_084734	CATGAAAGACGTGCTGTTTGCTTGGA	0.045	-1.3	step3_c1103	26/26	Glomus intraradices	GTP-binding protein Rho3	GO:0005829;GO:0007015;GO:0008360;GO:0004871;GO:0007264;GO:0000920;GO:0006887;GO:0000226;GO:0042254;GO:0005515;GO:0030010;GO:0003924;GO:0016072;GO:0005634;GO:0005525;GO:0005886;
SAGE_092026	CATGTTCGACGTAACATCTAGAATTA	5.7e-14	-4.5	step3_rep_c2181	26/26	Glomus intraradices	GTP-binding nuclear protein spi1	GO:0005829;GO:0009792;GO:0040007;GO:0006913;GO:0007052;GO:0002119;GO:0005515;GO:0040011;GO:0003924;GO:0031291;GO:0006886;GO:0048477;GO:0005634;GO:0005525;GO:0007346;
SAGE_092026	CATGTTCGACGTAACATCTAGAATTA	5.7e-14	-4.5	step3_rep_c90	26/26	Glomus intraradices	GTP-binding nuclear protein spi1	GO:0005829;GO:0009792;GO:0040007;GO:0006913;GO:0007052;GO:0002119;GO:0005515;GO:0040011;GO:0003924;GO:0031291;GO:0006886;GO:0048477;GO:0005634;GO:0005525;GO:0007346;
SAGE_092026	CATGTTCGACGTAACATCTAGAATTA	5.7e-14	-4.5	step3_rep_c3848	26/26	Glomus intraradices	GTP-binding nuclear protein Ran, testis-specific isoform GO:0005525;GO:0005515;GO:0006913;GO:0006886;GO:0007165;GO:0005634;GO:0003924;
SAGE_090701	CATGATCTTAATAATGGAAAAAATGC	0.00015	-2.7	step3_c3270	26/26	Glomus intraradices	GTPase-activating protein gyp3	GO:0007015;GO:0005934;GO:0005097;GO:0006887;GO:0005829;
SAGE_091841	CATGGCATTCATTAGTGGTATGAGAG	5.2e-10	-4	step3_rep_c795	26/26	Glomus intraradices	GTPase IMAP family member 4	/
SAGE_090870	CATGGAGCTCTAGGTGTACGTGTTGC	6.9e-05	-2.9	step3_rep_c115	26/26	Glomus intraradices	Growth inhibition and differentiation-related protein 88 homolog	/
SAGE_086453	CATGTTAAATTGTCTTAATACGCGAT	0.03	-1.5	step3_rep_c115	26/26	Glomus intraradices	Growth inhibition and differentiation-related protein 88 homolog	/
SAGE_087863	CATGGAAGTTGAATTTCAGATCGGAC	0.014	-1.7	remain_c2524	26/26	Glomus intraradices	Grainyhead-like protein 2 homolog	GO:0043231;
SAGE_084836	CATGCCGTATAATGTTATAACATTAA	0.045	-1.3	remain_c1708	26/26	Glomus intraradices	GPI transamidase component PIG-T	GO:0042765;GO:0016255;GO:0016023;GO:0005515;GO:0030182;GO:0003923;
SAGE_089253	CATGATTATTATAAATTATGCATCAG	0.0045	-2.1	remain_c1999	26/26	Glomus intraradices	Glycyl-tRNA synthetase 1	GO:0005739;GO:0070150;GO:0006353;GO:0000166;GO:0004820;
SAGE_084902	CATGGGGTTCTTGTTTACCATCTTGG	0.045	-1.3	remain_c3573	26/26	Glomus intraradices	Glycolipid 2-alpha-mannosyltransferase	GO:0004377;GO:0006486;GO:0016020;
SAGE_091381	CATGGTAAAGATTATTATTTGATTTC	1.5e-06	-3.3	step3_c882	26/26	Glomus intraradices	Glycogen phosphorylase 1	GO:0044408;GO:0016757;
SAGE_091789	CATGTAGACTGAACTAGTTATTATAT	2.4e-09	-3.9	remain_c7147	26/26	Glomus intraradices	Glycogen [starch] synthase isoform 2	GO:0005978;GO:0004373;
SAGE_091789	CATGTAGACTGAACTAGTTATTATAT	2.4e-09	-3.9	step3_c2425	26/26	Glomus intraradices	Glycogen [starch] synthase	GO:0005978;GO:0004373;
SAGE_091276	CATGATGTTAGAAGCTTCAAATATTT	4.8e-06	-3.2	step3_c2455	26/26	Glomus intraradices	Glycogen [starch] synthase	GO:0005978;GO:0004373;
SAGE_086927	CATGAATTTAAATTTCATAATTATGA	0.021	-1.6	remain_c2707	26/26	Glomus intraradices	Glycine-rich RNA-binding protein blt801	GO:0003676;GO:0000166;
SAGE_089312	CATGATGATGAGTCAGAAAATGAGGA	0.0045	-2.1	remain_c5144	26/26	Glomus intraradices	Glutaredoxin-like protein YDR286C homolog	/
SAGE_088287	CATGGTGAAGTAGATGTAACTATGAT	0.0097	-1.9	remain_c1714	26/26	Glomus intraradices	Glutamyl-tRNA(Gln) amidotransferase subunit A	GO:0044464;GO:0016811;
SAGE_092385	CATGTTGCTGCCGAAGGAAAAGGTTA	1.1e-104	-7.5	step3_rep_c192	26/26	Glomus intraradices	Glutamine synthetase	GO:0005737;GO:0004356;GO:0006542;
SAGE_088184	CATGAGATTTGGTCGTATGACTAAAA	0.0097	-1.9	remain_c3471	26/26	Glomus intraradices	Glutamate dehydrogenase, mitochondrial GO:0008152;GO:0016491;
SAGE_090583	CATGATAATCATTAAATTCGTCTTTT	0.00022	-2.7	remain_c1276	26/26	Glomus intraradices	Glucose-6-phosphate 1-dehydrogenase	GO:0006006;GO:0004345;GO:0055114;GO:0005488;
SAGE_087777	CATGTATAAAATATGAAATATGGTTA	0.014	-1.7	step3_rep_c2264	26/26	Glomus intraradices	Germ cell-less protein-like 1-like	/
SAGE_084782	CATGAGTCTTAGTACAGCTTTACTTG	0.045	-1.3	remain_c12038	26/26	Glomus intraradices	Geranylgeranyl pyrophosphate synthetase	GO:0005737;GO:0005625;GO:0004337;GO:0016117;GO:0004311;GO:0004161;
SAGE_090817	CATGTAAGGTAGATTTCCTTAAGAGA	0.0001	-2.8	step3_c674	26/26	Glomus intraradices	General transcriptional corepressor ssn6	GO:0005488;
SAGE_089383	CATGTTCAAGAAAGGCGGATGCCAAA	0.0045	-2.1	step3_rep_c2157	26/26	Glomus intraradices	GATA zinc finger domain-containing protein 15 (Fragment)	/
SAGE_084934	CATGTATAACAACAATTCAAATCAAA	0.045	-1.3	step3_rep_c2157	26/26	Glomus intraradices	GATA zinc finger domain-containing protein 15 (Fragment)	/
SAGE_086397	CATGGTAATACTTGACGGAGAACATT	0.03	-1.5	step3_c3819	26/26	Glomus intraradices	GATA transcription factor 3	GO:0005730;GO:0005488;GO:0045449;
SAGE_087804	CATGAATTAAATAGCATATAATAGTT	0.014	-1.7	remain_c2226	26/26	Glomus intraradices	Galactose oxidase	/
SAGE_086936	CATGAGCAATTATATAAAAAATACGC	0.021	-1.6	remain_c13254	26/26	Glomus intraradices	G2/mitotic-specific cyclin cdc13	GO:0000086;GO:0005515;GO:0000226;GO:0005819;GO:0016538;GO:0005634;GO:0000079;GO:0007346;GO:0034613;
SAGE_091743	CATGAACCATTTTATTGAATCATTGC	7.5e-09	-3.8	remain_c1400	26/26	Glomus intraradices	G1/S-specific cyclin pas1	/
SAGE_084679	CATGCCCTTCATAATATTATCATTTT	0.045	-1.3	remain_c2918	26/26	Glomus intraradices	FUN14 domain-containing protein 1	/
SAGE_084732	CATGAAACTGGAAAAGGGTGATTTGA	0.045	-1.3	remain_c6808	26/26	Glomus intraradices	Fumarylacetoacetate hydrolase domain-containing protein 1 homolog	GO:0008152;GO:0005739;
SAGE_090952	CATGGAACGGTCAAAATGAAGTTGAT	4.7e-05	-2.9	remain_c26100	26/26	Glomus intraradices	Fumarylacetoacetase	GO:0004334;GO:0009072;
SAGE_090952	CATGGAACGGTCAAAATGAAGTTGAT	4.7e-05	-2.9	remain_c11485	26/26	Glomus intraradices	Fumarylacetoacetase	GO:0003824;
SAGE_090952	CATGGAACGGTCAAAATGAAGTTGAT	4.7e-05	-2.9	step3_rep_c1254	26/26	Glomus intraradices	Fumarylacetoacetase	GO:0004334;GO:0046872;GO:0006572;GO:0006527;GO:0005829;
SAGE_084763	CATGACAATGGTTGCTGCTCAAGTAA	0.045	-1.3	remain_c25828	26/26	Glomus intraradices	Fumarate hydratase, mitochondrial GO:0045239;GO:0006106;GO:0006099;GO:0005739;GO:0004333;
SAGE_091295	CATGTTTACTTCGTAAAATAAAACAA	4.8e-06	-3.2	remain_c26440	26/26	Glomus intraradices	Fumarate hydratase, mitochondrial GO:0045239;GO:0005759;GO:0048873;GO:0006106;GO:0006099;GO:0045786;GO:0004333;
SAGE_091933	CATGGTGGTAGCGGTTCTGTTAAAGA	1.7e-11	-4.2	remain_c4604	26/26	Glomus intraradices	Fructose-bisphosphate aldolase 1	GO:0003824;
SAGE_091933	CATGGTGGTAGCGGTTCTGTTAAAGA	1.7e-11	-4.2	step3_c942	26/26	Glomus intraradices	Fructose-bisphosphate aldolase	GO:0006096;GO:0004332;GO:0008270;
SAGE_086288	CATGACGAATTGCCATATATTAAGAT	0.03	-1.5	remain_c3897	26/26	Glomus intraradices	Fructose-2,6-bisphosphatase GO:0006000;GO:0016301;GO:0016787;
SAGE_090861	CATGCACGGAATATTTTAATTCATTG	6.9e-05	-2.9	step3_c304	26/26	Glomus intraradices	Fructose-1,6-bisphosphatase, cytosolic GO:0046872;GO:0042578;
SAGE_084950	CATGTATTTTTATCAATTGAAGAAAG	0.045	-1.3	remain_c17576	26/26	Glomus intraradices	Folylpolyglutamate synthase	/
SAGE_091849	CATGGGGAAGCGGAACAATAACTGGA	3.6e-10	-4	remain_c16002	26/26	Glomus intraradices	Flavoprotein wrbA	/
SAGE_084894	CATGGGAATTCCTGCTTGTCTATGGC	0.045	-1.3	remain_c1836	26/26	Glomus intraradices	Flap endonuclease 1	GO:0003684;GO:0003690;GO:0030145;GO:0000731;GO:0045145;GO:0006302;GO:0000723;GO:0009650;GO:0043137;GO:0017108;GO:0008309;GO:0005515;GO:0000287;GO:0004523;GO:0043596;GO:0048015;
SAGE_091887	CATGTAAGATCTTGGGCCTATGTGGA	7.8e-11	-4.1	step3_c275	26/26	Glomus intraradices	FK506-binding protein 5	/
SAGE_092086	CATGGAACAATTGGCAGTTTTGAGAG	4.1e-17	-4.8	remain_c2749	26/26	Glomus intraradices	Fizzy-related protein homolog	GO:0005829;GO:0008047;GO:0006511;GO:0051436;GO:0051437;GO:0005515;GO:0005654;GO:0040020;GO:0005680;
SAGE_089969	CATGGCTACCAACAGATTTTAAATAT	0.0015	-2.3	step3_c2827	26/26	Glomus intraradices	Fimbrin	GO:0051666;GO:0030674;GO:0030482;GO:0051017;GO:0007163;GO:0000915;GO:0051015;GO:0030479;GO:0030835;GO:0030437;GO:0005826;
SAGE_089366	CATGTCAAATTATGGGATATTGAAAC	0.0045	-2.1	remain_c1423	26/26	Glomus intraradices	F-box/WD repeat-containing protein 7	/
SAGE_091092	CATGGATAGAATTTATAAAAGAACTA	2.2e-05	-3	remain_c1760	26/26	Glomus intraradices	Farnesyl pyrophosphate synthetase	GO:0018342;GO:0004337;GO:0004660;GO:0005515;GO:0006696;GO:0004161;GO:0005634;GO:0005829;GO:0045337;
SAGE_091369	CATGTATTCAAAGCAAATGAACGAGG	1.5e-06	-3.3	step3_c330	26/26	Glomus intraradices	F-actin-capping protein subunit beta isoforms 1 and 2	GO:0006928;GO:0007015;GO:0030030;GO:0022607;GO:0030832;GO:0003779;GO:0008290;
SAGE_090529	CATGGAGAGGGTGATGATTCGGATGC	0.00032	-2.6	remain_c3975	26/26	Glomus intraradices	FACT complex subunit spt16	GO:0006281;GO:0000790;GO:0006261;GO:0044408;GO:0005515;GO:0006368;GO:0043486;GO:0035101;GO:0006334;
SAGE_091934	CATGTAATGGTCAAGTCCGTGTAATT	1.7e-11	-4.2	remain_c501	26/26	Glomus intraradices	Extended synaptotagmin-3	/
SAGE_091934	CATGTAATGGTCAAGTCCGTGTAATT	1.7e-11	-4.2	step3_c1619	26/26	Glomus intraradices	Extended synaptotagmin-3	/
SAGE_092293	CATGTGATATAATCAAATAAAGTGAA	2.9e-38	-6	step3_rep_c3080	26/26	Glomus intraradices	Extended synaptotagmin-1	GO:0016023;
SAGE_084879	CATGGATTTAACTCGATTGTTTTATT	0.045	-1.3	remain_c2740	26/26	Glomus intraradices	Exportin-7	GO:0006611;GO:0005643;GO:0005049;GO:0005737;
SAGE_090587	CATGCAAAAACTTGTAAACATATTAT	0.00022	-2.7	step3_c3703	26/26	Glomus intraradices	Exportin-1	GO:0005829;GO:0008565;GO:0006611;GO:0004872;GO:0005643;GO:0034599;GO:0031000;GO:0000059;GO:0005525;
SAGE_086461	CATGTTCGAAAATATATTCAGTTATG	0.03	-1.5	remain_c2087	26/26	Glomus intraradices	Exosome complex exonuclease MTR3	GO:0016787;
SAGE_084799	CATGATGCTCAACCAACAGCTATAGT	0.045	-1.3	remain_c14210	26/26	Glomus intraradices	Eukaryotic translation initiation factor 6	GO:0003743;GO:0006412;GO:0005730;GO:0007229;GO:0042273;GO:0043023;GO:0000463;GO:0043022;GO:0030687;GO:0042256;GO:0005737;GO:0000466;
SAGE_084799	CATGATGCTCAACCAACAGCTATAGT	0.045	-1.3	remain_c537	26/26	Glomus intraradices	Eukaryotic translation initiation factor 6	GO:0003743;GO:0006412;GO:0005829;GO:0005730;GO:0042273;GO:0043023;GO:0000463;GO:0043022;GO:0030687;GO:0042256;GO:0000466;
SAGE_090594	CATGGATGTTCCTAATGTTTCTCGTA	0.00022	-2.7	step3_rep_c92	26/26	Glomus intraradices	Eukaryotic translation initiation factor 5A-1	GO:0005840;GO:0006413;GO:0003743;
SAGE_091245	CATGAATAAAAGTTGATCTAATAAAA	7.1e-06	-3.2	remain_c11804	26/26	Glomus intraradices	Eukaryotic translation initiation factor 4E type 3-B	/
SAGE_091245	CATGAATAAAAGTTGATCTAATAAAA	7.1e-06	-3.2	step3_rep_c1112	26/26	Glomus intraradices	Eukaryotic translation initiation factor 4E type 3-B	GO:0009055;GO:0020037;
SAGE_089349	CATGGTTTATTTGGTCGTAAATCCGG	0.0045	-2.1	step3_rep_c1112	26/26	Glomus intraradices	Eukaryotic translation initiation factor 4E type 3-B	GO:0009055;GO:0020037;
SAGE_088292	CATGTAAGATAGTTCATTTTATGTTA	0.0097	-1.9	remain_c5008	26/26	Glomus intraradices	Eukaryotic translation initiation factor 4E type 2	GO:0005737;GO:0006413;GO:0005515;GO:0000339;GO:0003743;
SAGE_086930	CATGACCACCGATCAGATAAAGAAAT	0.021	-1.6	remain_c8508	26/26	Glomus intraradices	Eukaryotic translation initiation factor 4 gamma	GO:0043581;GO:0005488;
SAGE_087766	CATGGAAAATACTAAGGAAATGTTTG	0.014	-1.7	step3_rep_c1001	26/26	Glomus intraradices	Eukaryotic translation initiation factor 3 subunit J	/
SAGE_088843	CATGGTAAATTTGAATGTCGATTTTG	0.0066	-2	remain_c29357	26/26	Glomus intraradices	Eukaryotic translation initiation factor 3 subunit I	/
SAGE_090582	CATGAGGCTGCTCGTAAATTACAACT	0.00022	-2.7	step3_rep_c2086	26/26	Glomus intraradices	Eukaryotic translation initiation factor 3 subunit A	GO:0043581;
SAGE_091480	CATGTAATAATCATTAGATATAGAAA	4.9e-07	-3.4	step3_rep_c65	26/26	Glomus intraradices	Eukaryotic translation initiation factor 3 subunit I	GO:0003743;GO:0006413;GO:0005829;GO:0016282;GO:0043581;GO:0000076;GO:0005852;GO:0006970;GO:0005515;GO:0005634;
SAGE_088843	CATGGTAAATTTGAATGTCGATTTTG	0.0066	-2	step3_rep_c65	26/26	Glomus intraradices	Eukaryotic translation initiation factor 3 subunit I	GO:0003743;GO:0006413;GO:0005829;GO:0016282;GO:0043581;GO:0000076;GO:0005852;GO:0006970;GO:0005515;GO:0005634;
SAGE_091158	CATGGGAACCTAAAGGTGAACGTTTT	1.5e-05	-3.1	step3_c1419	26/26	Glomus intraradices	Eukaryotic translation initiation factor 3 subunit B	GO:0003676;
SAGE_091469	CATGATGAGCCCGAAGAGGATCAAAC	4.9e-07	-3.4	step3_rep_c2800	26/26	Glomus intraradices	Eukaryotic translation initiation factor 3 subunit A	/
SAGE_091469	CATGATGAGCCCGAAGAGGATCAAAC	4.9e-07	-3.4	step3_rep_c437	26/26	Glomus intraradices	Eukaryotic translation initiation factor 3 subunit A	GO:0043581;
SAGE_090582	CATGAGGCTGCTCGTAAATTACAACT	0.00022	-2.7	step3_rep_c2800	26/26	Glomus intraradices	Eukaryotic translation initiation factor 3 subunit A	/
SAGE_090582	CATGAGGCTGCTCGTAAATTACAACT	0.00022	-2.7	step3_rep_c437	26/26	Glomus intraradices	Eukaryotic translation initiation factor 3 subunit A	GO:0043581;
SAGE_084809	CATGATTACCAATGCACTTGATAAAA	0.045	-1.3	step3_c1025	26/26	Glomus intraradices	Eukaryotic translation initiation factor 2 subunit alpha	GO:0006413;GO:0005850;GO:0003743;GO:0005634;GO:0005829;
SAGE_086280	CATGAATGTTAAAGCAGATTTGGCTA	0.03	-1.5	remain_c16718	26/26	Glomus intraradices	Eukaryotic translation initiation factor 2 subunit 3, Y-linked GO:0003924;GO:0003743;GO:0005525;
SAGE_086280	CATGAATGTTAAAGCAGATTTGGCTA	0.03	-1.5	step3_c3708	26/26	Glomus intraradices	Eukaryotic translation initiation factor 2 subunit gamma	GO:0005525;GO:0003743;GO:0005829;GO:0006412;GO:0003924;
SAGE_088263	CATGGATACCTTCGGTAATGTGGGAA	0.0097	-1.9	step3_c3139	26/26	Glomus intraradices	Epsin-1	/
SAGE_089991	CATGCTGGTAATAAACTTGCTATGCA	0.0015	-2.3	remain_c17470	26/26	Glomus intraradices	Enolase	GO:0000015;GO:0005811;GO:0004634;GO:0000287;GO:0006096;
SAGE_089991	CATGCTGGTAATAAACTTGCTATGCA	0.0015	-2.3	step3_rep_c252	26/26	Glomus intraradices	Enolase	GO:0040010;GO:0009792;GO:0040035;GO:0000015;GO:0002119;GO:0000287;GO:0006096;GO:0005811;GO:0040018;GO:0004634;
SAGE_089488	CATGTCCAGAAACATTTGATGAAAAA	0.0031	-2.2	remain_c2500	26/26	Glomus intraradices	Endoplasmic oxidoreductin-1	GO:0044464;GO:0008152;
SAGE_089488	CATGTCCAGAAACATTTGATGAAAAA	0.0031	-2.2	remain_c1950	26/26	Glomus intraradices	Endoplasmic oxidoreductin-1	GO:0005488;GO:0043581;
SAGE_086252	CATGCAGGTGCAATTATCACAATGTG	0.03	-1.5	remain_c14551	26/26	Glomus intraradices	Elongation of fatty acids protein 3	/
SAGE_091650	CATGCGCTCTTGCCGGTTCAATATTC	5e-08	-3.6	step3_c117	26/26	Glomus intraradices	Elongation factor 2	GO:0003746;GO:0003924;GO:0005525;
SAGE_090157	CATGCCAATACTTGGGTTAACCCAAT	0.00099	-2.4	remain_c15115	26/26	Glomus intraradices	Elongation factor 1-gamma-A	/
SAGE_090157	CATGCCAATACTTGGGTTAACCCAAT	0.00099	-2.4	step3_c166	26/26	Glomus intraradices	Elongation factor 1-gamma-A	/
SAGE_090157	CATGCCAATACTTGGGTTAACCCAAT	0.00099	-2.4	step3_c3615	26/26	Glomus intraradices	Elongation factor 1-gamma	/
SAGE_089248	CATGTTGGAAGAATCTTCAAATATGA	0.0045	-2.1	step3_rep_c651	26/26	Glomus intraradices	Elongation factor 1-alpha	GO:0005737;GO:0003746;GO:0005525;GO:0006414;GO:0003924;
SAGE_089793	CATGAAGATTATGCTGTTTTAAAACC	0.0021	-2.2	step3_c3174	26/26	Glomus intraradices	Electron transfer flavoprotein-ubiquinone oxidoreductase, mitochondrial GO:0004174;GO:0046872;GO:0005743;GO:0051536;GO:0009055;GO:0055114;
SAGE_086463	CATGTTGAAGTGGGTAAAGATGATAA	0.03	-1.5	remain_c987	26/26	Glomus intraradices	Electron transfer flavoprotein subunit beta	GO:0009055;
SAGE_089379	CATGTTACAAATTATCTTTAGTAGAC	0.0045	-2.1	step3_c1110	26/26	Glomus intraradices	E3 ubiquitin-protein ligase TOM1-like	GO:0016881;GO:0044267;
SAGE_090725	CATGTTTGAATATGTATAATGTTTAG	0.00015	-2.7	remain_c535	26/26	Glomus intraradices	E3 ubiquitin-protein ligase RSP5	GO:0019941;GO:0006464;GO:0005622;GO:0016881;GO:0005515;
SAGE_088865	CATGTGCGATAAATAATATCAAAAAG	0.0066	-2	remain_c2928	26/26	Glomus intraradices	E3 ubiquitin-protein ligase itt1	GO:0005829;GO:0044267;GO:0010468;GO:0010556;GO:0031326;GO:0005515;GO:0019787;GO:0006350;GO:0005634;
SAGE_088746	CATGTCCAAGTTGCAAAAAGACAGTA	0.0066	-2	remain_c8763	26/26	Glomus intraradices	E3 ubiquitin-protein ligase complex slx8-rfp subunit rfp2	/
SAGE_087073	CATGTGTATTAGTGGCAATGAGAATG	0.021	-1.6	remain_c1525	26/26	Glomus intraradices	E3 ubiquitin-protein ligase At1g12760	/
SAGE_091247	CATGACCGATGAGATGCAGCAGGAAG	7.1e-06	-3.2	remain_c26097	26/26	Glomus intraradices	Dynein light chain 1, cytoplasmic GO:0003777;GO:0040010;GO:0007291;GO:0009792;GO:0051017;GO:0042623;GO:0007476;GO:0040035;GO:0035046;GO:0005868;GO:0010171;GO:0007018;GO:0002119;GO:0045505;GO:0040011;GO:0042803;GO:0008407;GO:0007290;GO:0002009;
SAGE_091247	CATGACCGATGAGATGCAGCAGGAAG	7.1e-06	-3.2	step3_rep_c2084	26/26	Glomus intraradices	Dynein light chain 1, cytoplasmic GO:0003777;GO:0040010;GO:0007291;GO:0009792;GO:0051017;GO:0042623;GO:0007476;GO:0040035;GO:0035046;GO:0005868;GO:0010171;GO:0007018;GO:0002119;GO:0045505;GO:0040011;GO:0042803;GO:0008407;GO:0007290;GO:0002009;
SAGE_091247	CATGACCGATGAGATGCAGCAGGAAG	7.1e-06	-3.2	step3_rep_c190	26/26	Glomus intraradices	Dynein light chain 1, cytoplasmic GO:0003777;GO:0040010;GO:0007291;GO:0009792;GO:0051017;GO:0042623;GO:0007476;GO:0040035;GO:0035046;GO:0005868;GO:0010171;GO:0007018;GO:0002119;GO:0045505;GO:0040011;GO:0042803;GO:0008407;GO:0007290;GO:0002009;
SAGE_089794	CATGAATAAGTATAGAGGATTATGGT	0.0021	-2.2	remain_c622	26/26	Glomus intraradices	Dynamin-related protein DNM1	/
SAGE_089348	CATGGTGGTCAGGTAGTACGTCGGTA	0.0045	-2.1	step3_rep_c740	26/26	Glomus intraradices	Dynamin-binding protein	/
SAGE_091384	CATGTCGCATCTGATTCGCAGGAAGC	1.5e-06	-3.3	remain_c2801	26/26	Glomus intraradices	Dynactin subunit 6	/
SAGE_090883	CATGTCGGCATATTCTTATTAAACCA	6.9e-05	-2.9	remain_c5666	26/26	Glomus intraradices	Dynactin subunit 4	GO:0044424;
SAGE_090883	CATGTCGGCATATTCTTATTAAACCA	6.9e-05	-2.9	remain_c1170	26/26	Glomus intraradices	Dynactin subunit 4	/
SAGE_086887	CATGGTCAAAATTTCGAGGATCTTTC	0.021	-1.6	step3_c3064	26/26	Glomus intraradices	Dynactin subunit 2	GO:0043234;GO:0044430;GO:0009987;GO:0015630;
SAGE_091556	CATGTATTATGTATAGAAGTTGAATT	2.3e-07	-3.5	step3_c2145	26/26	Glomus intraradices	Dual specificity protein kinase FUZ7	GO:0004672;GO:0000166;
SAGE_087921	CATGTGCGTATATATGTAAATGATGT	0.014	-1.7	remain_c1846	26/26	Glomus intraradices	DnaJ homolog subfamily C member 7	/
SAGE_088246	CATGCCGACACGCGAATTACAGAGCA	0.0097	-1.9	remain_c4423	26/26	Glomus intraradices	DnaJ homolog subfamily C member 2	/
SAGE_084593	CATGAAGTCATAGTGGATGATACAGC	0.045	-1.3	remain_c1383	26/26	Glomus intraradices	DnaJ homolog subfamily C member 11	/
SAGE_086193	CATGGAAATGAAAATGAATTTGAAAA	0.03	-1.5	remain_c3186	26/26	Glomus intraradices	DNA-directed RNA polymerase III subunit RPC7-like	/
SAGE_091078	CATGAATGTTGAATTATAATAATAAT	2.2e-05	-3	step3_c698	26/26	Glomus intraradices	DNA-directed RNA polymerase II subunit rpb1	GO:0046872;GO:0003899;GO:0003677;GO:0006350;
SAGE_089292	CATGAAGATACTGAATATTGGTTTGG	0.0045	-2.1	remain_c12177	26/26	Glomus intraradices	DNA-damage-repair/toleration protein DRT102	/
SAGE_089292	CATGAAGATACTGAATATTGGTTTGG	0.0045	-2.1	step3_c571	26/26	Glomus intraradices	DNA-damage-repair/toleration protein DRT102	GO:0044260;GO:0009628;GO:0016853;GO:0006139;GO:0044424;GO:0006950;
SAGE_091661	CATGTTGTTACTATGAATTAACGATC	5e-08	-3.6	step3_c1951	26/26	Glomus intraradices	DNA-binding protein HEXBP	/
SAGE_091686	CATGAATCAAAGAGGATTCGTAGAGA	2.3e-08	-3.7	step3_c1143	26/26	Glomus intraradices	DNA/RNA-binding protein KIN17	GO:0006260;GO:0046872;GO:0006974;GO:0005634;GO:0003690;
SAGE_086465	CATGTTGATGATACGCAAAAAGGATG	0.03	-1.5	remain_c11428	26/26	Glomus intraradices	DNA/RNA-binding protein KIN17	GO:0008270;GO:0005622;
SAGE_089369	CATGTCGAAAACCCCACATTCAATGA	0.0045	-2.1	remain_c1354	26/26	Glomus intraradices	DNA topoisomerase 1	GO:0005730;GO:0006325;GO:0042790;GO:0005694;GO:0006265;GO:0003916;
SAGE_086989	CATGGATGGCTTAACAGCTAAAGTGT	0.021	-1.6	remain_c1354	26/26	Glomus intraradices	DNA topoisomerase 1	GO:0005730;GO:0006325;GO:0042790;GO:0005694;GO:0006265;GO:0003916;
SAGE_086313	CATGATGGCGGAATCGAGATTTGCCT	0.03	-1.5	remain_c6675	26/26	Glomus intraradices	DNA repair protein RAD51 homolog 1	GO:0043142;GO:0003690;GO:0051106;GO:0006268;GO:0051260;GO:0008022;GO:0042802;GO:0000724;GO:0006312;GO:0005524;GO:0000150;GO:0016605;GO:0007131;GO:0003697;GO:0042493;GO:0046686;GO:0051597;GO:0000800;
SAGE_086928	CATGAATTTGGAGAGACTGAAGAAGA	0.021	-1.6	remain_c4948	26/26	Glomus intraradices	DNA repair protein rad14	/
SAGE_086928	CATGAATTTGGAGAGACTGAAGAAGA	0.021	-1.6	remain_c538	26/26	Glomus intraradices	DNA repair protein RAD14	/
SAGE_084915	CATGGTGAATCGGAAGGAGAGAGTGA	0.045	-1.3	step3_rep_c1568	26/26	Glomus intraradices	DNA repair protein complementing XP-C cells homolog	GO:0006281;
SAGE_086932	CATGACTCAGAAGAGTACGAAGATGA	0.021	-1.6	remain_c7535	26/26	Glomus intraradices	DNA polymerase sigma	GO:0042493;GO:0005634;GO:0006996;GO:0022402;
SAGE_091657	CATGGAGTATTTGAGATAAATATTAA	5e-08	-3.6	default_c510	26/26	Glomus intraradices	DNA polymerase epsilon subunit C	GO:0005829;GO:0003887;GO:0006261;GO:0000122;GO:0043565;GO:0003714;GO:0008622;GO:0000785;GO:0034613;GO:0003700;
SAGE_091657	CATGGAGTATTTGAGATAAATATTAA	5e-08	-3.6	step3_rep_c211	26/26	Glomus intraradices	DNA polymerase epsilon subunit C	GO:0005829;GO:0003887;GO:0006261;GO:0000122;GO:0043565;GO:0003714;GO:0008622;GO:0000785;GO:0034613;GO:0003700;
SAGE_084663	CATGAAAAGGAGAAGAGACAGACTAG	0.045	-1.3	step3_c513	26/26	Glomus intraradices	DNA mismatch repair protein msh6	GO:0005488;
SAGE_089326	CATGCGAGTTCTCACATTTTAATAAA	0.0045	-2.1	remain_c3268	26/26	Glomus intraradices	DNA mismatch repair protein msh-2	GO:0003677;GO:0032300;
SAGE_088859	CATGTATTATGTTCTATTGATATTGA	0.0066	-2	remain_c2896	26/26	Glomus intraradices	DNA damage-responsive transcriptional repressor RPH1	/
SAGE_084884	CATGGCAGAAATTGCTGGTACATTAG	0.045	-1.3	remain_c4872	26/26	Glomus intraradices	DNA damage-binding protein 1a	GO:0080008;GO:0010100;GO:0003677;GO:0005515;GO:0016481;GO:0005634;
SAGE_088272	CATGGGAAAGGGAAAATTAAACGATA	0.0097	-1.9	step3_c3576	26/26	Glomus intraradices	Diphthamide biosynthesis protein 1	GO:0017183;GO:0008283;GO:0005634;GO:0005829;GO:0006412;
SAGE_086963	CATGCGAATTATTTAATAAAATACTT	0.021	-1.6	step3_rep_c2198	26/26	Glomus intraradices	Dilute domain-containing protein C25B8.08	/
SAGE_086995	CATGGCTATCCAACCGGCAACGATTG	0.021	-1.6	remain_c3929	26/26	Glomus intraradices	Dihydropteridine reductase	GO:0003824;GO:0006729;
SAGE_086995	CATGGCTATCCAACCGGCAACGATTG	0.021	-1.6	step3_rep_c1924	26/26	Glomus intraradices	Dihydropteridine reductase	GO:0006729;
SAGE_086445	CATGTGCTGGTGTGTTTACTACTCCT	0.03	-1.5	remain_c23925	26/26	Glomus intraradices	Dihydroorotase	GO:0008152;GO:0016812;
SAGE_088309	CATGTCGATTATTAACTCTTACATCT	0.0097	-1.9	step3_c877	26/26	Glomus intraradices	Diacylglycerol O-acyltransferase 2A	GO:0004144;GO:0019432;GO:0046339;GO:0019915;GO:0005783;GO:0044425;
SAGE_086367	CATGGATATGGATGAAAATCCAAGCA	0.03	-1.5	step3_c877	26/26	Glomus intraradices	Diacylglycerol O-acyltransferase 2A	GO:0004144;GO:0019432;GO:0046339;GO:0019915;GO:0005783;GO:0044425;
SAGE_089539	CATGTACTTAACGATGAAGATGTTGT	0.0031	-2.2	remain_c2680	26/26	Glomus intraradices	Developmentally-regulated GTP-binding protein 1	GO:0005737;GO:0005525;
SAGE_087795	CATGAAAGGGTTGTCAAAGAAAGTTG	0.014	-1.7	step3_rep_c46	26/26	Glomus intraradices	Deoxyhypusine hydroxylase	GO:0005488;GO:0008612;GO:0019135;
SAGE_091445	CATGGTCATTGTGGACATTTAAATGA	7.2e-07	-3.4	remain_c4888	26/26	Glomus intraradices	Delta-aminolevulinic acid dehydratase	GO:0008152;GO:0003824;GO:0043581;
SAGE_091445	CATGGTCATTGTGGACATTTAAATGA	7.2e-07	-3.4	remain_c1691	26/26	Glomus intraradices	Delta-aminolevulinic acid dehydratase	GO:0006783;GO:0004655;GO:0008270;
SAGE_091445	CATGGTCATTGTGGACATTTAAATGA	7.2e-07	-3.4	step3_c1673	26/26	Glomus intraradices	Delta-aminolevulinic acid dehydratase	GO:0046872;GO:0004655;GO:0006779;
SAGE_092218	CATGCGCACTATTAAAGAAAACTTTA	2.3e-26	-5.4	remain_c2906	26/26	Glomus intraradices	Delta-1-pyrroline-5-carboxylate dehydrogenase	GO:0006537;GO:0003842;GO:0005759;GO:0006561;GO:0005829;
SAGE_086929	CATGACAATAAAACAATGAAAATAAC	0.021	-1.6	remain_c3454	26/26	Glomus intraradices	Delta(5) fatty acid desaturase	GO:0016491;GO:0005506;GO:0044237;GO:0055114;GO:0008610;GO:0016020;
SAGE_091872	CATGGTCTGTTCAAAATAAAGTTGTT	1.7e-10	-4.1	step3_c2486	26/26	Glomus intraradices	Dehydrogenase/reductase SDR family protein 7-like	/
SAGE_084745	CATGAACACATTGAAGGATGCGTTAG	0.045	-1.3	remain_c5424	26/26	Glomus intraradices	DDT domain-containing protein DDB_G0282237	/
SAGE_090530	CATGGCAAGTCGATTTCTAAGGATAC	0.00032	-2.6	step3_c476	26/26	Glomus intraradices	DCN1-like protein 1	/
SAGE_091289	CATGGGCGTTTGTGGTAAAGTCTATG	4.8e-06	-3.2	step3_c401	26/26	Glomus intraradices	Damage response protein 1	/
SAGE_089257	CATGATTGAAAAATCTAATGATGATA	0.0045	-2.1	step3_c425	26/26	Glomus intraradices	Cytosolic Fe-S cluster assembly factor CFD1	GO:0005737;GO:0016226;GO:0016887;GO:0005524;GO:0051539;
SAGE_091940	CATGATTACTAGTGAAGATTCTTGTT	1.2e-11	-4.2	step3_c1892	26/26	Glomus intraradices	Cytosol aminopeptidase	GO:0008233;GO:0046872;GO:0005739;
SAGE_089354	CATGTACTGCTGCTATTTTCCTTAAA	0.0045	-2.1	step3_c1892	26/26	Glomus intraradices	Cytosol aminopeptidase	GO:0008233;GO:0046872;GO:0005739;
SAGE_090956	CATGGTGGTGATGCTGTAGTTAAAGG	4.7e-05	-2.9	remain_c1156	26/26	Glomus intraradices	Cytoplasmic tRNA 2-thiolation protein 2	/
SAGE_089538	CATGTAAATTGTGGAGAGCTAAATCT	0.0031	-2.2	step3_c723	26/26	Glomus intraradices	Cytoplasmic dynein 1 intermediate chain 2	GO:0007018;GO:0005869;GO:0005515;GO:0003774;GO:0005868;
SAGE_088227	CATGATGCTAATGCTGGAAGATACGC	0.0097	-1.9	remain_c617	26/26	Glomus intraradices	Cytoplasmic dynein 1 intermediate chain 2	GO:0005869;GO:0005515;GO:0005868;
SAGE_086944	CATGATCCATAGCATATAGAATACAT	0.021	-1.6	step3_c1369	26/26	Glomus intraradices	Cytoplasmic dynein 1 heavy chain 1	GO:0007018;GO:0005794;GO:0007052;GO:0005515;GO:0042623;GO:0005868;GO:0000166;GO:0003777;
SAGE_086400	CATGGTATCGAGATATAGTAGTAAAT	0.03	-1.5	remain_c286	26/26	Glomus intraradices	Cytochrome P450 4V3	/
SAGE_084861	CATGGAAGCTCCTTTACAAGTTAGAT	0.045	-1.3	remain_c4966	26/26	Glomus intraradices	Cytochrome P450 4d2	/
SAGE_092075	CATGTATGATAAATACTTGGAAAATT	2.8e-16	-4.7	remain_c2512	26/26	Glomus intraradices	Cytochrome P450 3A5	GO:0016491;GO:0005506;
SAGE_091932	CATGGGTAGAGAAATATGCTAAAGAT	1.7e-11	-4.2	step3_c1354	26/26	Glomus intraradices	Cytochrome c peroxidase, mitochondrial GO:0004130;GO:0006979;GO:0043581;GO:0005759;GO:0020037;GO:0055114;
SAGE_091932	CATGGGTAGAGAAATATGCTAAAGAT	1.7e-11	-4.2	remain_c781	26/26	Glomus intraradices	Cytochrome c peroxidase, mitochondrial GO:0004130;GO:0006979;GO:0043581;GO:0005759;GO:0020037;GO:0055114;
SAGE_089513	CATGATTTAGTACCAGCTCCATCTGT	0.0031	-2.2	remain_c7908	26/26	Glomus intraradices	Cytochrome c oxidase subunit 6, mitochondrial GO:0006123;GO:0005506;GO:0005751;GO:0004129;
SAGE_089513	CATGATTTAGTACCAGCTCCATCTGT	0.0031	-2.2	remain_c1707	26/26	Glomus intraradices	Cytochrome c oxidase subunit 6, mitochondrial GO:0006123;GO:0005506;GO:0005751;GO:0004129;
SAGE_092319	CATGTGTATCTTTACATAATGAAACA	2.4e-48	-6.3	remain_c285	26/26	Glomus intraradices	Cytochrome c oxidase subunit 4, mitochondrial GO:0043581;GO:0008152;GO:0005740;GO:0016020;
SAGE_092319	CATGTGTATCTTTACATAATGAAACA	2.4e-48	-6.3	step3_rep_c290	26/26	Glomus intraradices	Cytochrome c oxidase subunit 4, mitochondrial GO:0043581;GO:0008152;GO:0005740;GO:0016020;
SAGE_084751	CATGAAGATGCTGTCAATTTGGAAGC	0.045	-1.3	step3_rep_c2135	26/26	Glomus intraradices	Cytochrome c oxidase polypeptide 5, mitochondrial /
SAGE_084803	CATGATGTAAGAAGATTTAATCATAA	0.045	-1.3	remain_c6616	26/26	Glomus intraradices	Cytochrome c oxidase copper chaperone	GO:0005758;GO:0006825;GO:0016531;
SAGE_091984	CATGCTGAAGCTCCAGTTGAAGAACC	5.5e-13	-4.4	remain_c14826	26/26	Glomus intraradices	Cytochrome b-c1 complex subunit 6	/
SAGE_091984	CATGCTGAAGCTCCAGTTGAAGAACC	5.5e-13	-4.4	remain_c13423	26/26	Glomus intraradices	Cytochrome b-c1 complex subunit 6	/
SAGE_091984	CATGCTGAAGCTCCAGTTGAAGAACC	5.5e-13	-4.4	step3_c3300	26/26	Glomus intraradices	Cytochrome b-c1 complex subunit 6	/
SAGE_092016	CATGGACTTTTGAAAGGGTTTGAAAT	8.3e-14	-4.5	step3_rep_c556	26/26	Glomus intraradices	Cytochrome b5	GO:0005506;GO:0044464;
SAGE_089287	CATGAAAAGAATGTAATTGATAAATA	0.0045	-2.1	remain_c28273	26/26	Glomus intraradices	Cytochrome b5	GO:0020037;GO:0000104;GO:0009055;
SAGE_089287	CATGAAAAGAATGTAATTGATAAATA	0.0045	-2.1	remain_c19719	26/26	Glomus intraradices	Cytochrome b2, mitochondrial GO:0020037;GO:0000104;GO:0009055;
SAGE_087094	CATGTTTCAGCAAATAATCCCGCAAT	0.021	-1.6	remain_c3251	26/26	Glomus intraradices	Cysteine-rich protein 2-binding protein	/
SAGE_087094	CATGTTTCAGCAAATAATCCCGCAAT	0.021	-1.6	remain_c2310	26/26	Glomus intraradices	Cysteine-rich protein 2-binding protein	GO:0030274;GO:0005737;GO:0008152;GO:0008080;GO:0005634;GO:0008270;
SAGE_088751	CATGTAGTAGTTGAAAATTTTGAACT	0.0066	-2	remain_c2330	26/26	Glomus intraradices	Cysteine protease ATG4D	GO:0008233;GO:0044237;GO:0035071;
SAGE_089780	CATGTATTTTTATTATTTTTAATAAC	0.0021	-2.2	step3_c753	26/26	Glomus intraradices	Cysteine and glycine-rich protein 1	GO:0005856;GO:0046872;GO:0005515;
SAGE_092072	CATGAAGTAGCTGCTGTTAAATCTAC	4e-16	-4.7	remain_c995	26/26	Glomus intraradices	Cys-Gly metallodipeptidase dug1	GO:0070011;
SAGE_090819	CATGTAGTTGAGCAAAGTCAAATGGA	0.0001	-2.8	step3_rep_c256	26/26	Glomus intraradices	Cyclic AMP-responsive element-binding protein 3-like protein 3	GO:0003677;
SAGE_091331	CATGTGGACTTAGGTGGGCTAAAAAA	3.3e-06	-3.2	remain_c5098	26/26	Glomus intraradices	Cutinase gene palindrome-binding protein	GO:0005488;
SAGE_091331	CATGTGGACTTAGGTGGGCTAAAAAA	3.3e-06	-3.2	remain_c4209	26/26	Glomus intraradices	Cutinase gene palindrome-binding protein	GO:0005488;
SAGE_091022	CATGTTAATAAAGTGTAATAATTCAA	3.2e-05	-3	step3_rep_c359	26/26	Glomus intraradices	Curved DNA-binding protein	/
SAGE_092119	CATGAATTTTTACATTCTAAAGCTGG	1.3e-18	-4.9	step3_c1481	26/26	Glomus intraradices	Cullin-3-B	GO:0007050;GO:0043231;GO:0008054;GO:0008629;GO:0005515;GO:0000082;GO:0008284;GO:0009653;GO:0001701;
SAGE_088779	CATGATTTTTATTAAATCAATTTCTT	0.0066	-2	step3_c1481	26/26	Glomus intraradices	Cullin-3-B	GO:0007050;GO:0043231;GO:0008054;GO:0008629;GO:0005515;GO:0000082;GO:0008284;GO:0009653;GO:0001701;
SAGE_090201	CATGTTGGAGATCTTGGAAATATTTA	0.00099	-2.4	default_c5652	26/26	Glomus intraradices	Copper chaperone for superoxide dismutase	GO:0005737;GO:0051353;GO:0005507;GO:0009987;GO:0019899;GO:0005634;GO:0030001;
SAGE_090201	CATGTTGGAGATCTTGGAAATATTTA	0.00099	-2.4	step3_rep_c167	26/26	Glomus intraradices	Copper chaperone for superoxide dismutase	GO:0005737;GO:0051353;GO:0005507;GO:0009987;GO:0019899;GO:0005634;GO:0030001;
SAGE_091727	CATGGATTACCACGATGAGAATACAA	1.1e-08	-3.8	remain_c1097	26/26	Glomus intraradices	COP9 signalosome complex subunit 7	/
SAGE_091727	CATGGATTACCACGATGAGAATACAA	1.1e-08	-3.8	default_c4829	26/26	Glomus intraradices	COP9 signalosome complex subunit 7	/
SAGE_091727	CATGGATTACCACGATGAGAATACAA	1.1e-08	-3.8	step3_c787	26/26	Glomus intraradices	COP9 signalosome complex subunit 7	/
SAGE_089367	CATGTCAGTTAAAAATTCAGGGTGTT	0.0045	-2.1	step3_c863	26/26	Glomus intraradices	COP9 signalosome complex subunit 5b	GO:0008233;GO:0010100;GO:0008180;GO:0010387;GO:0010388;GO:0009733;GO:0005515;GO:0010093;GO:0000085;
SAGE_089367	CATGTCAGTTAAAAATTCAGGGTGTT	0.0045	-2.1	remain_c5151	26/26	Glomus intraradices	COP9 signalosome complex subunit 5b	/
SAGE_089974	CATGGTAAATCTGTTGGAGGTGTGCT	0.0015	-2.3	remain_c1878	26/26	Glomus intraradices	COP9 signalosome complex subunit 4	GO:0005515;GO:0005634;
SAGE_091443	CATGCTGTGAAATTCTTTCATAATTA	7.2e-07	-3.4	step3_c123	26/26	Glomus intraradices	COP9 signalosome complex subunit 3	GO:0001701;GO:0005515;GO:0008180;
SAGE_084690	CATGTAATAAATTTAATTAATATCTA	0.045	-1.3	step3_c123	26/26	Glomus intraradices	COP9 signalosome complex subunit 3	GO:0001701;GO:0005515;GO:0008180;
SAGE_091422	CATGTATTAATAGAGTCACATAATAA	1.1e-06	-3.4	remain_c835	26/26	Glomus intraradices	COP9 signalosome complex subunit 2 (Fragment)	GO:0004871;GO:0008180;GO:0003714;GO:0007165;GO:0016481;GO:0008283;GO:0005737;GO:0030182;GO:0006366;
SAGE_086235	CATGTTAACTGAATCGCAAATTAATC	0.03	-1.5	remain_c835	26/26	Glomus intraradices	COP9 signalosome complex subunit 2 (Fragment)	GO:0004871;GO:0008180;GO:0003714;GO:0007165;GO:0016481;GO:0008283;GO:0005737;GO:0030182;GO:0006366;
SAGE_091484	CATGTTGCTACGTATGAATTTATTAA	4.9e-07	-3.4	remain_c5479	26/26	Glomus intraradices	COP9 signalosome complex subunit 1	GO:0006461;GO:0005515;GO:0009793;GO:0009640;GO:0008180;GO:0010388;
SAGE_086247	CATGGATGTAGATGATGATGTTTAAC	0.03	-1.5	step3_c1992	26/26	Glomus intraradices	COMPASS component SDC1	/
SAGE_089812	CATGCGCAGTAATTATGATAATGATT	0.0021	-2.2	step3_c1408	26/26	Glomus intraradices	Coiled-coil domain-containing protein 25	/
SAGE_091325	CATGGTAATTTTAGACTATAAAAACA	3.3e-06	-3.2	step3_c2880	26/26	Glomus intraradices	Coiled-coil domain-containing protein 12	/
SAGE_088175	CATGGAGTATATTTTTTGAATGTTGA	0.0097	-1.9	step3_c3478	26/26	Glomus intraradices	COBW domain-containing protein 2	GO:0005515;
SAGE_091632	CATGTCTAAATGGACTAAAATGGATT	7.3e-08	-3.6	step3_c3422	26/26	Glomus intraradices	Coatomer subunit beta	GO:0005515;GO:0016192;GO:0006886;GO:0030126;GO:0005198;
SAGE_088321	CATGTTAGAATTCGAAGTAAGACACA	0.0097	-1.9	remain_c29114	26/26	Glomus intraradices	Coatomer subunit beta	GO:0030126;GO:0005829;GO:0006890;GO:0006891;GO:0005515;GO:0048205;GO:0044419;GO:0006886;GO:0005198;
SAGE_088321	CATGTTAGAATTCGAAGTAAGACACA	0.0097	-1.9	step3_c3422	26/26	Glomus intraradices	Coatomer subunit beta	GO:0005515;GO:0016192;GO:0006886;GO:0030126;GO:0005198;
SAGE_090349	CATGACACAAGAGACAAAATTTCTTT	0.00068	-2.5	remain_c302	26/26	Glomus intraradices	Coactosin	/
SAGE_084737	CATGAAAGGATCTGCTTTTGTAGTTT	0.045	-1.3	step3_c3311	26/26	Glomus intraradices	CLIP-associating protein 1	/
SAGE_084664	CATGAAATCAAAGATGGTGATGATGA	0.045	-1.3	remain_c1176	26/26	Glomus intraradices	Cleavage and polyadenylation specificity factor subunit CG7185	/
SAGE_088318	CATGTTAAGGATGTGAGTAGATTCAA	0.0097	-1.9	remain_c355	26/26	Glomus intraradices	Clathrin light chain	GO:0043231;GO:0044444;
SAGE_086229	CATGTAATATGAATATTGAGTTGGTA	0.03	-1.5	step3_rep_c2136	26/26	Glomus intraradices	Class E vacuolar protein-sorting machinery protein hse1	GO:0016020;GO:0005768;GO:0006886;
SAGE_084796	CATGATGACGACCGTAATATTCAAAA	0.045	-1.3	remain_c3509	26/26	Glomus intraradices	Chromodomain helicase hrp1	GO:0008094;GO:0006366;GO:0044427;GO:0006342;GO:0007059;GO:0006338;GO:0045893;GO:0005488;
SAGE_089296	CATGACGAAGATTGGGAGAGCTCAGT	0.0045	-2.1	step3_c1286	26/26	Glomus intraradices	Chromobox protein homolog 1	GO:0045120;GO:0005515;GO:0000792;GO:0000775;
SAGE_088250	CATGCGCAACGAAACCAAGCAATATT	0.0097	-1.9	step3_c1895	26/26	Glomus intraradices	Chromatin modification-related protein VID21	/
SAGE_086987	CATGGATGCCCTTATGATTCAACAAT	0.021	-1.6	remain_c490	26/26	Glomus intraradices	Chorismate synthase	GO:0004107;GO:0009073;
SAGE_089329	CATGCTATAGAAGAATTTAAGAAGGC	0.0045	-2.1	remain_c1857	26/26	Glomus intraradices	Chitin synthase regulatory factor 3	/
SAGE_087820	CATGATGGTTACCTTCCTAGAATTAT	0.014	-1.7	step3_c2624	26/26	Glomus intraradices	Chitin synthase export chaperone	GO:0016020;
SAGE_089295	CATGACATCAAGAAAAGAATTTATTA	0.0045	-2.1	step3_rep_c1221	26/26	Glomus intraradices	Chitin synthase 6	GO:0004100;GO:0007047;GO:0030659;GO:0005886;GO:0016459;GO:0020037;GO:0005524;GO:0003774;GO:0016021;
SAGE_087003	CATGGGGACAAACACGTAAAGTTGAA	0.021	-1.6	step3_c3523	26/26	Glomus intraradices	Chitin synthase 3	GO:0016020;GO:0016758;
SAGE_091744	CATGAACTCGAAGATATTATTTTTAA	7.5e-09	-3.8	remain_c1562	26/26	Glomus intraradices	Chitin synthase 1	GO:0034217;GO:0004100;GO:0016020;GO:0005783;
SAGE_091282	CATGATGCTTTTGATAAATCTTCTTC	4.8e-06	-3.2	step3_rep_c551	26/26	Glomus intraradices	Chitin deacetylase	/
SAGE_086206	CATGAAATGTCAGATGAGAAAAAGGA	0.03	-1.5	step3_c613	26/26	Glomus intraradices	Charged multivesicular body protein 7	/
SAGE_090797	CATGAGTATTATACAAACAATATTAA	0.0001	-2.8	remain_c7955	26/26	Glomus intraradices	Charged multivesicular body protein 5	GO:0005737;GO:0008333;GO:0005515;GO:0007040;GO:0005634;GO:0001919;GO:0015031;
SAGE_086255	CATGAAACAATTTTTAAATTAAGCTT	0.03	-1.5	remain_c7955	26/26	Glomus intraradices	Charged multivesicular body protein 5	GO:0005737;GO:0008333;GO:0005515;GO:0007040;GO:0005634;GO:0001919;GO:0015031;
SAGE_088745	CATGGCAGAAGAGAATGATGAAGAAG	0.0066	-2	step3_c443	26/26	Glomus intraradices	Charged multivesicular body protein 2a	/
SAGE_090520	CATGAATGCTGCTGCAGGTTCTTTCC	0.00032	-2.6	step3_c1264	26/26	Glomus intraradices	Cell pattern formation-associated protein stuA	/
SAGE_089505	CATGAGGAAAGGCTAAATATGAACGA	0.0031	-2.2	remain_c1227	26/26	Glomus intraradices	Cell division control protein 31	GO:0005643;GO:0030474;GO:0005825;GO:0005509;GO:0005829;GO:0051301;GO:0034613;GO:0005198;
SAGE_089505	CATGAGGAAAGGCTAAATATGAACGA	0.0031	-2.2	step3_c647	26/26	Glomus intraradices	Cell division control protein 31	GO:0005829;GO:0005509;GO:0030474;GO:0005643;GO:0051301;GO:0034613;GO:0007067;GO:0005814;GO:0007098;GO:0032391;GO:0005825;GO:0005198;GO:0031683;GO:0005932;
SAGE_092098	CATGAAGCCAAATTACAAAAAATGGA	1.3e-17	-4.8	step3_c1157	26/26	Glomus intraradices	Cell division control protein 3	GO:0005525;GO:0005515;GO:0007049;GO:0031105;GO:0051301;
SAGE_090165	CATGGAACCAAGGGAACGAGAGGATG	0.00099	-2.4	step3_c3421	26/26	Glomus intraradices	Cell division control protein 25	GO:0009987;
SAGE_091990	CATGAACAACAGCAACAACAATCACA	3.8e-13	-4.4	remain_c18135	26/26	Glomus intraradices	Cell division control protein 10	GO:0005525;GO:0005515;GO:0007049;GO:0031105;GO:0051301;
SAGE_088327	CATGTTCTCCTTTACCGGCAGAAGAA	0.0097	-1.9	remain_c2051	26/26	Glomus intraradices	CCR4-NOT transcription complex subunit 7	GO:0004871;GO:0045944;GO:0030014;GO:0005975;GO:0004535;GO:0016563;GO:0005515;GO:0003700;GO:0007165;
SAGE_089805	CATGATATCGCTAAACAGCATCGTTG	0.0021	-2.2	step3_c1468	26/26	Glomus intraradices	Casein kinase II subunit beta-2	GO:0065007;GO:0006468;GO:0006383;GO:0016301;GO:0005956;GO:0005634;GO:0008605;
SAGE_089805	CATGATATCGCTAAACAGCATCGTTG	0.0021	-2.2	remain_c12758	26/26	Glomus intraradices	Casein kinase II subunit beta	GO:0065007;GO:0006468;GO:0006383;GO:0016301;GO:0005956;GO:0005634;GO:0008605;
SAGE_090711	CATGGCAAGGTCTTAAAGCTGCAACA	0.00015	-2.7	remain_c368	26/26	Glomus intraradices	Casein kinase I homolog hhp1	GO:0006468;GO:0005524;GO:0004674;
SAGE_084668	CATGATGAAGAAAAGAGATAAATTAA	0.045	-1.3	remain_c1319	26/26	Glomus intraradices	Carboxypeptidase KEX1	/
SAGE_091434	CATGTGAACATTTTAGTTAATAAAGA	7.2e-07	-3.4	step3_c2933	26/26	Glomus intraradices	Carbamoyl-phosphate synthase arginine-specific small chain	GO:0009064;GO:0004086;GO:0008652;GO:0005739;
SAGE_088741	CATGGGAACCATTGGTGAAAACAAGC	0.0066	-2	step3_c646	26/26	Glomus intraradices	cAMP-regulated phosphoprotein 21	GO:0034605;
SAGE_089830	CATGTATGTAGAAATTAAAATTGTAG	0.0021	-2.2	step3_rep_c2681	26/26	Glomus intraradices	cAMP-dependent protein kinase regulatory subunit	GO:0001932;GO:0016301;GO:0030552;GO:0007165;GO:0008603;GO:0005952;
SAGE_092143	CATGGGTTATTAAATATAAAATTGAA	9.3e-20	-5	step3_c2111	26/26	Glomus intraradices	Calnexin homolog	/
SAGE_092256	CATGACAAATCTTGGTGAGAAACTTA	8.1e-32	-5.7	remain_c13397	26/26	Glomus intraradices	Calmodulin	GO:0042981;GO:0016477;GO:0005515;GO:0051726;GO:0040010;GO:0005509;GO:0000003;GO:0009792;GO:0043277;
SAGE_092256	CATGACAAATCTTGGTGAGAAACTTA	8.1e-32	-5.7	step3_rep_c86	26/26	Glomus intraradices	Calmodulin	GO:0042981;GO:0016477;GO:0005515;GO:0051726;GO:0040010;GO:0005509;GO:0000003;GO:0009792;GO:0043277;
SAGE_091009	CATGGAGGAATTCAAAGAAGGGTCAA	3.2e-05	-3	step3_c1056	26/26	Glomus intraradices	Calcium-binding protein NCS-1	GO:0031137;GO:0016301;GO:0005886;GO:0006874;GO:0005509;GO:0019933;GO:0005634;GO:0005829;
SAGE_089525	CATGGCTTACCGAACCTTTACCTAGC	0.0031	-2.2	step3_c1066	26/26	Glomus intraradices	Calcium/calmodulin-dependent protein kinase type I	GO:0005737;GO:0004683;GO:0006468;GO:0005524;GO:0005516;
SAGE_084709	CATGCCGTTATTTAATTTAATTGTTG	0.045	-1.3	remain_c9852	26/26	Glomus intraradices	Calcium/calmodulin-dependent protein kinase	GO:0005488;GO:0004672;GO:0044408;
SAGE_091627	CATGGATGGAAAAATTTCCTTTGAGG	7.3e-08	-3.6	step3_c1065	26/26	Glomus intraradices	Calcineurin subunit B	GO:0005509;
SAGE_088280	CATGGTACTCGGCATATCATTTCTCA	0.0097	-1.9	step3_rep_c1440	26/26	Glomus intraradices	CAAX prenyl protease 1 homolog	GO:0008233;GO:0016023;
SAGE_091168	CATGTTGATAATTGGTTTAATATTAC	1.5e-05	-3.1	remain_c6902	26/26	Glomus intraradices	C2 domain-containing protein At1g63220	/
SAGE_091168	CATGTTGATAATTGGTTTAATATTAC	1.5e-05	-3.1	step3_c1083	26/26	Glomus intraradices	C2 domain-containing protein At1g63220	/
SAGE_089817	CATGGCCAAACTGTGAAGAATATTAA	0.0021	-2.2	step3_rep_c2364	26/26	Glomus intraradices	Brix domain-containing protein 1	GO:0005515;
SAGE_086844	CATGTATCCTCCACCTCCTGTTGCAG	0.021	-1.6	remain_c8283	26/26	Glomus intraradices	Branchpoint-bridging protein	/
SAGE_090863	CATGCCAAAGTCAATGGTTAGATTAT	6.9e-05	-2.9	remain_c8157	26/26	Glomus intraradices	Biotin synthase	GO:0004076;GO:0051536;GO:0009102;GO:0005739;
SAGE_090863	CATGCCAAAGTCAATGGTTAGATTAT	6.9e-05	-2.9	step3_c1829	26/26	Glomus intraradices	Biotin synthase	GO:0004076;GO:0051536;GO:0009102;GO:0005739;
SAGE_090792	CATGAAACAGCTAGTTGAATATCATA	0.0001	-2.8	step3_c485	26/26	Glomus intraradices	Basic leucine zipper and W2 domain-containing protein 2	GO:0005515;
SAGE_090534	CATGTATACAATCAGCATTTTACAAA	0.00032	-2.6	step3_c1011	26/26	Glomus intraradices	BAG family molecular chaperone regulator 1	/
SAGE_088792	CATGAACAAATCAAGGATGAAAAATT	0.0066	-2	default_c1801	26/26	Glomus intraradices	Axoneme-associated protein mst101(2)	GO:0016740;
SAGE_088165	CATGCAGCCAAGAAAGTAATCAAAGA	0.0097	-1.9	default_c1801	26/26	Glomus intraradices	Axoneme-associated protein mst101(2)	GO:0016740;
SAGE_088165	CATGCAGCCAAGAAAGTAATCAAAGA	0.0097	-1.9	default_c1801	26/26	Glomus intraradices	Axoneme-associated protein mst101(2)	GO:0016740;
SAGE_090966	CATGTTACTCTTGCAATTGGTTTTAT	4.7e-05	-2.9	step3_rep_c32	26/26	Glomus intraradices	Autophagy-related protein 9	GO:0044444;GO:0016020;
SAGE_089363	CATGTATTTTACTCTATTTAATTAAG	0.0045	-2.1	remain_c1137	26/26	Glomus intraradices	Autophagy-related protein 3	GO:0016567;GO:0019899;GO:0000153;GO:0005829;GO:0019787;GO:0006914;
SAGE_088301	CATGTATTAATTAATATATGGTTTGT	0.0097	-1.9	remain_c1056	26/26	Glomus intraradices	Autophagy-related protein 18	GO:0016020;GO:0044444;
SAGE_086291	CATGACGCTAGTTACATATTTCGCTT	0.03	-1.5	step3_c1735	26/26	Glomus intraradices	ATP-dependent rRNA helicase spb4	GO:0005488;GO:0016787;
SAGE_091401	CATGCAAAACCCGTTAGAAATTTATG	1.1e-06	-3.4	remain_c283	26/26	Glomus intraradices	ATP-dependent RNA helicase uap56	GO:0003723;GO:0004004;GO:0000348;GO:0005524;GO:0005681;GO:0005515;GO:0000346;GO:0006406;GO:0005694;GO:0031202;
SAGE_091197	CATGTTAGCAACGTTCTAATTATTTT	1e-05	-3.1	step3_rep_c238	26/26	Glomus intraradices	ATP-dependent RNA helicase glh-2	/
SAGE_090862	CATGCAGGAATTTCGTCAAGGCTCAA	6.9e-05	-2.9	step3_rep_c611	26/26	Glomus intraradices	ATP-dependent RNA helicase fal-1	GO:0008026;GO:0003723;GO:0005524;GO:0006364;GO:0003743;GO:0005634;
SAGE_091623	CATGAATGTAGCGGATTTGATCTAAA	7.3e-08	-3.6	step3_rep_c2295	26/26	Glomus intraradices	ATP-dependent RNA helicase eIF4A	GO:0008026;GO:0043581;GO:0003723;GO:0005524;GO:0003743;GO:0006412;GO:0005739;
SAGE_091105	CATGTTAATAGAATTAATTTAATTAA	2.2e-05	-3	step3_rep_c2295	26/26	Glomus intraradices	ATP-dependent RNA helicase eIF4A	GO:0008026;GO:0043581;GO:0003723;GO:0005524;GO:0003743;GO:0006412;GO:0005739;
SAGE_088338	CATGTTTGTAATCCTATTTTTGATTA	0.0097	-1.9	step3_rep_c1803	26/26	Glomus intraradices	ATP-dependent RNA helicase dhh1	GO:0003743;GO:0003723;GO:0006417;GO:0008026;GO:0005524;GO:0006397;GO:0005737;GO:0051028;
SAGE_091759	CATGGAATCCAAACAAAGTGCCGTGG	5.1e-09	-3.8	step3_c3112	26/26	Glomus intraradices	ATP-dependent RNA helicase ded-1	GO:0016787;GO:0005488;
SAGE_089491	CATGGATTGCAAAGATGAAAATCACA	0.0031	-2.2	remain_c2705	26/26	Glomus intraradices	ATP-dependent RNA helicase dbp5	GO:0005829;GO:0004004;GO:0005643;GO:0005524;GO:0006406;GO:0006415;
SAGE_090856	CATGAGTTTAACTATATTATATAATT	6.9e-05	-2.9	remain_c2017	26/26	Glomus intraradices	ATP-dependent RNA helicase DBP2	GO:0004386;GO:0003676;GO:0042254;GO:0016070;GO:0000166;GO:0044424;
SAGE_090856	CATGAGTTTAACTATATTATATAATT	6.9e-05	-2.9	step3_c1694	26/26	Glomus intraradices	ATP-dependent RNA helicase DBP2	GO:0005737;GO:0000184;GO:0008026;GO:0003723;GO:0005524;GO:0006364;GO:0005634;
SAGE_089767	CATGGAAATTTGAAACAATTGGTACA	0.0021	-2.2	remain_c1269	26/26	Glomus intraradices	ATP-binding cassette sub-family D member 1	GO:0016887;GO:0016020;GO:0000166;
SAGE_090574	CATGAAGCAAGTAAAAACAATGGAAT	0.00022	-2.7	step3_c263	26/26	Glomus intraradices	ATPase GET3	GO:0005829;GO:0010038;GO:0006890;GO:0043529;GO:0006875;GO:0005524;GO:0016887;GO:0005634;
SAGE_092044	CATGTCAAGAGTTTTATTGGCTTTTA	1.2e-14	-4.6	remain_c2230	26/26	Glomus intraradices	ATPase 3, plasma membrane-type GO:0008553;GO:0016021;GO:0006754;GO:0005524;GO:0006812;
SAGE_086221	CATGCTTAAAACTTCAAATTTATTAA	0.03	-1.5	remain_c4924	26/26	Glomus intraradices	ATP synthase subunit g, mitochondrial /
SAGE_091293	CATGTTCCATCCATTGAACAATTGAA	4.8e-06	-3.2	step3_c568	26/26	Glomus intraradices	ATP synthase subunit delta, mitochondrial GO:0045261;GO:0046933;GO:0015986;GO:0046961;
SAGE_091293	CATGTTCCATCCATTGAACAATTGAA	4.8e-06	-3.2	remain_c21460	26/26	Glomus intraradices	ATP synthase subunit delta, mitochondrial GO:0045261;GO:0046933;GO:0005743;GO:0015986;GO:0046961;
SAGE_091312	CATGAAATGATTCAAACAGGCGTAAT	3.3e-06	-3.2	remain_c21849	26/26	Glomus intraradices	ATP synthase subunit beta, mitochondrial GO:0045261;GO:0008553;GO:0046933;GO:0015986;GO:0005524;GO:0046961;
SAGE_091312	CATGAAATGATTCAAACAGGCGTAAT	3.3e-06	-3.2	step3_c2354	26/26	Glomus intraradices	ATP synthase subunit beta, mitochondrial GO:0008553;GO:0046933;GO:0043531;GO:0005524;GO:0042776;GO:0046961;GO:0005754;
SAGE_091654	CATGAGCCTATGCAGACTGGTATAAA	5e-08	-3.6	step3_c1853	26/26	Glomus intraradices	ATP synthase subunit alpha, mitochondrial GO:0045261;GO:0046933;GO:0015986;GO:0005524;GO:0046961;
SAGE_089340	CATGGGTTCGTTATGAGTCTTCTTTA	0.0045	-2.1	step3_c1148	26/26	Glomus intraradices	ATP synthase subunit 4, mitochondrial GO:0005739;GO:0006811;GO:0044408;GO:0016020;
SAGE_084955	CATGTCATAAGATAATAATTAAAAAA	0.045	-1.3	remain_c6813	26/26	Glomus intraradices	Ataxin-3	GO:0005737;GO:0042405;GO:0005515;
SAGE_090727	CATGCAGGTGGTGGTATAGGTTTGGA	0.00015	-2.7	step3_rep_c142	26/26	Glomus intraradices	Aspartyl-tRNA synthetase, cytoplasmic GO:0004812;GO:0006418;GO:0000166;
SAGE_088255	CATGCTATCAAGTTAATCAAAGCATT	0.0097	-1.9	step3_c3716	26/26	Glomus intraradices	Aspartyl aminopeptidase	GO:0046872;GO:0005773;GO:0046686;GO:0005886;GO:0070011;GO:0006508;
SAGE_091321	CATGGAGGTTTTGGATTAGGTGTTGA	3.3e-06	-3.2	remain_c9279	26/26	Glomus intraradices	Asparaginyl-tRNA synthetase, cytoplasmic GO:0005737;GO:0003676;GO:0006422;GO:0004816;GO:0005524;GO:0006421;GO:0004815;
SAGE_089949	CATGATATTACAGAAAACTCGATATG	0.0015	-2.3	remain_c8814	26/26	Glomus intraradices	Arsenite methyltransferase	GO:0008152;GO:0008168;
SAGE_088169	CATGGTTGCACAATATCCTGATTTTG	0.0097	-1.9	remain_c600	26/26	Glomus intraradices	Arginyl-tRNA synthetase, cytoplasmic GO:0004814;GO:0006420;GO:0005829;GO:0005739;GO:0000166;
SAGE_084710	CATGCTAAACTTTTTATCAAATAATA	0.045	-1.3	step3_c449	26/26	Glomus intraradices	Apoptosis inhibitor 5-A	/
SAGE_089940	CATGACCGAATGTCCTGTCTGTAATG	0.0015	-2.3	remain_c2289	26/26	Glomus intraradices	Ankyrin-1	GO:0005488;
SAGE_089810	CATGCCACATCAAATCGGAATCATTT	0.0021	-2.2	remain_c2289	26/26	Glomus intraradices	Ankyrin-1	GO:0005488;
SAGE_087884	CATGGGGCCGACCCAACTAAACAAAA	0.014	-1.7	remain_c566	26/26	Glomus intraradices	Ankyrin repeat-containing protein C105.02c	GO:0005829;GO:0005634;
SAGE_089555	CATGTTTTCATCGTTTAACCCGGCAA	0.0031	-2.2	step3_c1927	26/26	Glomus intraradices	Ankyrin repeat protein nuc-2	/
SAGE_084731	CATGAAACTATACGATGAAAATTTTA	0.045	-1.3	remain_c11195	26/26	Glomus intraradices	Anaphase-promoting complex subunit 10	GO:0030071;GO:0005515;GO:0005680;
SAGE_084731	CATGAAACTATACGATGAAAATTTTA	0.045	-1.3	step3_c1854	26/26	Glomus intraradices	Anaphase-promoting complex subunit 10	GO:0030071;GO:0005515;GO:0005680;
SAGE_084731	CATGAAACTATACGATGAAAATTTTA	0.045	-1.3	step3_c1155	26/26	Glomus intraradices	Anaphase-promoting complex subunit 10	GO:0005829;GO:0051436;GO:0000086;GO:0031145;GO:0004842;GO:0000090;GO:0051437;GO:0005654;
SAGE_091311	CATGATGCAAGATGATATTGAAGCTT	3.3e-06	-3.2	remain_c22849	26/26	Glomus intraradices	Anamorsin	GO:0005737;GO:0030097;GO:0006916;
SAGE_087869	CATGGAGGTGCAATAGATGGTCATAG	0.014	-1.7	remain_c12627	26/26	Glomus intraradices	Ammonium transporter 1	/
SAGE_090877	CATGGTATAAAACACGAAATTAGAAA	6.9e-05	-2.9	step3_rep_c404	26/26	Glomus intraradices	AMME syndrome candidate gene 1 protein homolog	/
SAGE_087081	CATGTTATTCATTTCTATATTTAAAT	0.021	-1.6	step3_rep_c404	26/26	Glomus intraradices	AMME syndrome candidate gene 1 protein homolog	/
SAGE_089791	CATGAACGATATGCCAAGTCTCTTGC	0.0021	-2.2	step3_c1232	26/26	Glomus intraradices	Aminopeptidase 2	GO:0008233;
SAGE_089514	CATGCAAAAGGCTCAAGTTGTTAAAA	0.0031	-2.2	remain_c3336	26/26	Glomus intraradices	Aminomethyltransferase, mitochondrial GO:0016740;GO:0005960;
SAGE_084660	CATGGGTTAATAATGAGGATAAAAGT	0.045	-1.3	step3_c1416	26/26	Glomus intraradices	Aminoacyl tRNA synthetase complex-interacting multifunctional protein 1	GO:0001937;GO:0017101;GO:0007267;GO:0006954;GO:0016525;GO:0005125;GO:0050900;GO:0043498;GO:0000049;GO:0042803;GO:0051607;
SAGE_091076	CATGAAAATACTGATATTGGAGATTT	2.2e-05	-3	remain_c1668	26/26	Glomus intraradices	Alkaline phosphatase	GO:0008270;GO:0008152;GO:0000287;GO:0004035;
SAGE_091850	CATGGTGTATTTGATATGGATATGGA	3.6e-10	-4	step3_rep_c2495	26/26	Glomus intraradices	Aldehyde dehydrogenase, dimeric NADP-preferring GO:0008152;
SAGE_090714	CATGTAATAAGGAAATAGCTTTTGAA	0.00015	-2.7	step3_c812	26/26	Glomus intraradices	Alcohol dehydrogenase class-3	GO:0046872;GO:0008152;GO:0016616;
SAGE_089962	CATGGAATGATCCTGACGATCAAGGT	0.0015	-2.3	step3_c1177	26/26	Glomus intraradices	Aladin	/
SAGE_087090	CATGTTGTGCACTAACTGGAGACGGT	0.021	-1.6	remain_c2745	26/26	Glomus intraradices	ADP-ribosylation factor-like protein 5B	GO:0005622;GO:0005525;GO:0007264;
SAGE_091160	CATGTAGATTAGAATAAAAGGATTGG	1.5e-05	-3.1	step3_c1668	26/26	Glomus intraradices	ADP-ribosylation factor 6	GO:0005525;GO:0005794;GO:0016192;GO:0007264;GO:0015031;
SAGE_087741	CATGAATGCTGCGGAAATTACTGATA	0.014	-1.7	remain_c4431	26/26	Glomus intraradices	ADP-ribosylation factor	GO:0000139;GO:0005525;GO:0006886;GO:0006888;GO:0007264;GO:0003924;
SAGE_087741	CATGAATGCTGCGGAAATTACTGATA	0.014	-1.7	step3_rep_c3494	26/26	Glomus intraradices	ADP-ribosylation factor	GO:0000139;GO:0005525;GO:0006886;GO:0006888;GO:0007264;GO:0003924;
SAGE_087741	CATGAATGCTGCGGAAATTACTGATA	0.014	-1.7	step3_rep_c616	26/26	Glomus intraradices	ADP-ribosylation factor	GO:0000139;GO:0005525;GO:0006886;GO:0006888;GO:0007264;GO:0003924;
SAGE_092110	CATGCCTTTAAAGAAATCATAGCTAA	4.2e-18	-4.9	remain_c64	26/26	Glomus intraradices	ADP,ATP carrier protein, mitochondrial GO:0015865;GO:0005488;GO:0005743;GO:0006839;GO:0005471;GO:0016021;GO:0009536;
SAGE_092110	CATGCCTTTAAAGAAATCATAGCTAA	4.2e-18	-4.9	remain_c14167	26/26	Glomus intraradices	ADP,ATP carrier protein 2, mitochondrial GO:0006839;GO:0004672;GO:0016021;GO:0005743;GO:0015865;GO:0009536;GO:0005471;GO:0005524;GO:0006468;
SAGE_092110	CATGCCTTTAAAGAAATCATAGCTAA	4.2e-18	-4.9	step3_c762	26/26	Glomus intraradices	ADP,ATP carrier protein 1, mitochondrial GO:0015865;GO:0005488;GO:0005743;GO:0006839;GO:0005471;GO:0016021;GO:0009536;
SAGE_090804	CATGCTGGATAAAAGTAATTATCATA	0.0001	-2.8	remain_c1442	26/26	Glomus intraradices	Adenylyl cyclase-associated protein 1	/
SAGE_090344	CATGTACAAATAAATAAATTATTATA	0.00068	-2.5	step3_c3908	26/26	Glomus intraradices	Adenylosuccinate synthetase	GO:0005829;GO:0046086;GO:0004019;GO:0006164;GO:0006417;GO:0046872;GO:0003688;GO:0000166;GO:0042803;GO:0018193;GO:0046686;GO:0043094;GO:0005634;
SAGE_088225	CATGATGAATTAAATAATAATCCTGA	0.0097	-1.9	remain_c982	26/26	Glomus intraradices	Adenylate kinase 1	GO:0005758;GO:0004017;GO:0006139;GO:0005524;
SAGE_091275	CATGTTAACGTTAAACCTCAAGTCGA	4.8e-06	-3.2	remain_c5836	26/26	Glomus intraradices	Adenosylhomocysteinase A	GO:0005829;GO:0005507;GO:0030554;GO:0042745;GO:0002439;GO:0007584;GO:0019510;GO:0042802;GO:0004013;GO:0043621;GO:0042470;GO:0051287;GO:0006730;GO:0019717;GO:0005634;
SAGE_091275	CATGTTAACGTTAAACCTCAAGTCGA	4.8e-06	-3.2	remain_c25260	26/26	Glomus intraradices	Adenosylhomocysteinase	GO:0005829;GO:0030554;GO:0042745;GO:0002439;GO:0007584;GO:0019510;GO:0042802;GO:0004013;GO:0043621;GO:0051287;GO:0019717;GO:0005634;
SAGE_091275	CATGTTAACGTTAAACCTCAAGTCGA	4.8e-06	-3.2	step3_rep_c297	26/26	Glomus intraradices	Adenosylhomocysteinase	GO:0005829;GO:0005507;GO:0030554;GO:0006555;GO:0042745;GO:0002439;GO:0007584;GO:0019510;GO:0042802;GO:0004013;GO:0043621;GO:0042470;GO:0051287;GO:0006730;GO:0019717;GO:0016259;GO:0005634;
SAGE_091815	CATGGGGCAAAATCAACTATCGTAGG	1.1e-09	-3.9	step3_c641	26/26	Glomus intraradices	Adenosine kinase	GO:0046085;GO:0004001;GO:0044424;
SAGE_091628	CATGGCAAAAAGCTATTGAAAGAAGT	7.3e-08	-3.6	step3_c3903	26/26	Glomus intraradices	Adenosine deaminase-like protein	GO:0016773;GO:0016301;GO:0044237;GO:0044238;
SAGE_084674	CATGCAAATTCAATCTGATATTCTTG	0.045	-1.3	step3_c3903	26/26	Glomus intraradices	Adenosine deaminase-like protein	GO:0016773;GO:0016301;GO:0044237;GO:0044238;
SAGE_090139	CATGTCAAACATCTCAAAATAGAAAA	0.00099	-2.4	remain_c28986	26/26	Glomus intraradices	Adaptin ear-binding coat-associated protein 2	GO:0031410;GO:0044425;
SAGE_090139	CATGTCAAACATCTCAAAATAGAAAA	0.00099	-2.4	default_c419	26/26	Glomus intraradices	Adaptin ear-binding coat-associated protein 2	GO:0005905;GO:0030125;GO:0005515;GO:0006897;
SAGE_090139	CATGTCAAACATCTCAAAATAGAAAA	0.00099	-2.4	step3_c1190	26/26	Glomus intraradices	Adaptin ear-binding coat-associated protein 2	GO:0005905;GO:0030125;GO:0005515;GO:0006897;
SAGE_090706	CATGATTTCGTTCTTGCAAGAAGTAA	0.00015	-2.7	remain_c20190	26/26	Glomus intraradices	Acyl-protein thioesterase 1	/
SAGE_090706	CATGATTTCGTTCTTGCAAGAAGTAA	0.00015	-2.7	remain_c2722	26/26	Glomus intraradices	Acyl-protein thioesterase 1	/
SAGE_092202	CATGGTCTATGAAGAAAGGCATTGCA	4.7e-24	-5.3	step3_c2533	26/26	Glomus intraradices	Acyl-CoA-binding protein 2	/
SAGE_092273	CATGCAACGTTTTGTGTAAATTCATT	1.3e-34	-5.8	step3_c2888	26/26	Glomus intraradices	Acyl-CoA desaturase	GO:0016491;GO:0043581;GO:0005506;GO:0008610;GO:0016020;
SAGE_091780	CATGTTTATGATTACAAATAATAAAT	3.5e-09	-3.9	step3_c1664	26/26	Glomus intraradices	Activator of stress genes 1	GO:0005488;
SAGE_092176	CATGAGTGTAGAGATTCTTTCAAGGA	3.1e-22	-5.2	step3_rep_c3777	26/26	Glomus intraradices	Actin-related protein 3	GO:0051491;GO:0050775;GO:0000915;GO:0030056;GO:0030027;GO:0007163;GO:0005884;GO:0030479;GO:0046677;GO:0005829;GO:0003779;GO:0060076;GO:0051789;GO:0005885;GO:0031038;GO:0045666;GO:0010592;GO:0006928;GO:0030838;GO:0009743;GO:0005524;GO:0002102;GO:0000147;
SAGE_086413	CATGTAAAAAACAAGCCATTTAATTT	0.03	-1.5	remain_c11731	26/26	Glomus intraradices	Actin-related protein 2/3 complex subunit 5	GO:0030833;GO:0005885;GO:0005829;GO:0031097;GO:0000147;GO:0030479;GO:0034314;GO:0003779;GO:0005826;GO:0005634;
SAGE_090156	CATGCATTTTCTCTTAACTATATTAA	0.00099	-2.4	step3_c3146	26/26	Glomus intraradices	Actin-related protein 2/3 complex subunit 1	/
SAGE_088299	CATGTATTAATGGGTTCAAATTGAAT	0.0097	-1.9	remain_c3740	26/26	Glomus intraradices	Actin-related protein 2	GO:0005885;GO:0005515;GO:0006928;GO:0000166;
SAGE_091328	CATGTACCTTTGAATAGGACAGAGGA	3.3e-06	-3.2	remain_c5238	26/26	Glomus intraradices	Actin-like protein 6B	GO:0035267;GO:0005515;GO:0050794;GO:0016514;GO:0003682;GO:0006338;GO:0005886;
SAGE_091956	CATGGATTGGTGGTTCTATATTAGCA	3.7e-12	-4.3	step3_c610	26/26	Glomus intraradices	Actin-2	GO:0005856;GO:0005737;GO:0005524;GO:0005515;
SAGE_089365	CATGTCAAAATTTTGTAATATTTCAC	0.0045	-2.1	step3_c1070	26/26	Glomus intraradices	Actin patch protein 1	/
SAGE_087902	CATGTAAGAACTTTAGAAAATACTTT	0.014	-1.7	remain_c5693	26/26	Glomus intraradices	Actin cytoskeleton-regulatory complex protein end-3	GO:0044444;GO:0043229;
SAGE_092184	CATGAAAATTAAGATCGTCGCTCCTC	4.6e-23	-5.2	step3_rep_c1442	26/26	Glomus intraradices	Actin	GO:0005856;GO:0005737;GO:0005524;GO:0005515;
SAGE_092249	CATGGCTGAAAAACATCAAAATTAAA	7.9e-31	-5.7	step3_c1942	26/26	Glomus intraradices	Aconitate hydratase, mitochondrial GO:0003994;GO:0006099;GO:0051539;
SAGE_091155	CATGCTATTGAATCTTATAAACGTGC	1.5e-05	-3.1	remain_c17612	26/26	Glomus intraradices	Acetyl-CoA acetyltransferase, mitochondrial GO:0043231;GO:0044444;GO:0016740;
SAGE_091155	CATGCTATTGAATCTTATAAACGTGC	1.5e-05	-3.1	remain_c1512	26/26	Glomus intraradices	Acetyl-CoA acetyltransferase, mitochondrial GO:0046872;GO:0005743;GO:0003985;GO:0005515;GO:0005759;GO:0008152;
SAGE_091106	CATGTTACCTCCTGGTTAAGTTGTAT	2.2e-05	-3	remain_c1572	26/26	Glomus intraradices	Acetolactate synthase small subunit, mitochondrial /
SAGE_092347	CATGAAGATTTGTAAAATAATAATAA	9.9e-61	-6.7	step3_rep_c1574	26/26	Glomus intraradices	78 kDa glucose-regulated protein homolog	GO:0005788;GO:0032940;GO:0055114;GO:0006986;GO:0005524;GO:0005783;GO:0032440;
SAGE_091916	CATGGTGGAAATGTAAGTTCATCAGC	2.5e-11	-4.2	step3_c1179	26/26	Glomus intraradices	6-phosphogluconate dehydrogenase, decarboxylating GO:0050661;GO:0055114;GO:0006098;GO:0004616;
SAGE_091653	CATGAGATTTTCACAGTTGGGCCAAA	5e-08	-3.6	remain_c457	26/26	Glomus intraradices	60S ribosomal protein L7	GO:0030528;GO:0003735;GO:0015934;GO:0006412;
SAGE_091903	CATGAAAAACGCCCATTTACTCAAAA	3.6e-11	-4.2	step3_c204	26/26	Glomus intraradices	60S ribosomal protein L4-A	GO:0003735;GO:0022625;GO:0006412;
SAGE_091994	CATGGACCGTTTCTACCACTACAGCT	3.8e-13	-4.4	remain_c209	26/26	Glomus intraradices	60S ribosomal protein L37a	GO:0005840;GO:0046872;GO:0003735;GO:0006412;
SAGE_092361	CATGGCGGATAAACAAGCAAAGGAAA	3.6e-67	-6.8	remain_c29408	26/26	Glomus intraradices	60S ribosomal protein L36	GO:0030529;
SAGE_092361	CATGGCGGATAAACAAGCAAAGGAAA	3.6e-67	-6.8	step3_rep_c105	26/26	Glomus intraradices	60S ribosomal protein L36	GO:0030529;
SAGE_092159	CATGGTAATGGTGGTGTTGTGAAAGC	1.4e-20	-5.1	remain_c16933	26/26	Glomus intraradices	60S ribosomal protein L35a-2	GO:0003735;GO:0042254;GO:0022625;GO:0016020;GO:0006412;
SAGE_092159	CATGGTAATGGTGGTGTTGTGAAAGC	1.4e-20	-5.1	step3_c1906	26/26	Glomus intraradices	60S ribosomal protein L35a-2	GO:0003735;GO:0042254;GO:0022625;GO:0016020;GO:0006412;
SAGE_091914	CATGAAAAAGCTATTCATTTTCCTCA	2.5e-11	-4.2	step3_rep_c2807	26/26	Glomus intraradices	60S ribosomal protein L35	GO:0030529;
SAGE_091914	CATGAAAAAGCTATTCATTTTCCTCA	2.5e-11	-4.2	step3_rep_c552	26/26	Glomus intraradices	60S ribosomal protein L35	GO:0005730;GO:0003729;GO:0003735;GO:0005515;GO:0022625;GO:0006414;
SAGE_091580	CATGGGAACAAGTGATGTTCGATTGG	1.6e-07	-3.5	remain_c13454	26/26	Glomus intraradices	60S ribosomal protein L31	GO:0005840;GO:0003735;GO:0006412;
SAGE_090578	CATGAATTGGAATATTATGCTATGCT	0.00022	-2.7	remain_c2807	26/26	Glomus intraradices	60S ribosomal protein L30-1	GO:0003735;GO:0022625;GO:0006412;
SAGE_090578	CATGAATTGGAATATTATGCTATGCT	0.00022	-2.7	remain_c326	26/26	Glomus intraradices	60S ribosomal protein L30-1	GO:0003735;GO:0022625;GO:0006412;
SAGE_090578	CATGAATTGGAATATTATGCTATGCT	0.00022	-2.7	step3_c2331	26/26	Glomus intraradices	60S ribosomal protein L30-1	GO:0003735;GO:0022625;GO:0006412;
SAGE_092336	CATGGGCGTTTCCAAACTCCAGAAGA	2.7e-54	-6.5	step3_c197	26/26	Glomus intraradices	60S ribosomal protein L3	GO:0005840;GO:0003735;GO:0006412;
SAGE_089325	CATGCCATCGTTGTCGGTATTGAAAG	0.0045	-2.1	step3_c505	26/26	Glomus intraradices	60S ribosomal protein L27-B	GO:0005730;GO:0003735;GO:0022625;GO:0006412;
SAGE_092185	CATGAAAATTGAGACCGATTCCTTCA	4.6e-23	-5.2	step3_rep_c390	26/26	Glomus intraradices	60S ribosomal protein L24-B	GO:0003735;GO:0003723;GO:0022625;GO:0006412;
SAGE_090890	CATGTTTTTTCTAAGCGTTATATGAA	6.9e-05	-2.9	remain_c313	26/26	Glomus intraradices	60S ribosomal protein L22	GO:0005622;
SAGE_090890	CATGTTTTTTCTAAGCGTTATATGAA	6.9e-05	-2.9	step3_rep_c185	26/26	Glomus intraradices	60S ribosomal protein L22	/
SAGE_092109	CATGGTCGCACCGGGATCATTTACAA	6.1e-18	-4.9	step3_c328	26/26	Glomus intraradices	60S ribosomal protein L21-A	GO:0003735;GO:0022625;GO:0006412;
SAGE_091712	CATGTAACAACGACTAATTAAATTTG	1.6e-08	-3.7	step3_rep_c207	26/26	Glomus intraradices	60S ribosomal protein L20	GO:0005840;GO:0003735;GO:0006412;
SAGE_092258	CATGCATCTACAGTCTCCAGAGAAAG	3.8e-32	-5.7	step3_rep_c97	26/26	Glomus intraradices	60S ribosomal protein L2	GO:0042493;GO:0003735;GO:0022625;GO:0005634;GO:0006412;GO:0019843;
SAGE_091723	CATGTTAAAATGAGTGAAGATGAATT	1.1e-08	-3.8	step3_rep_c83	26/26	Glomus intraradices	60S ribosomal protein L1-B	GO:0003735;GO:0003723;GO:0022625;GO:0006412;GO:0006396;
SAGE_091723	CATGTTAAAATGAGTGAAGATGAATT	1.1e-08	-3.8	remain_c6031	26/26	Glomus intraradices	60S ribosomal protein L1-B	GO:0003735;GO:0003723;GO:0022625;GO:0006412;GO:0006396;
SAGE_092176	CATGAGTGTAGAGATTCTTTCAAGGA	3.1e-22	-5.2	step3_rep_c35	26/26	Glomus intraradices	60S ribosomal protein L19	GO:0000022;GO:0003735;GO:0022625;GO:0006412;
SAGE_091999	CATGCCATATAGAAATCATCGTTACT	1.8e-13	-4.4	remain_c4501	26/26	Glomus intraradices	60S ribosomal protein L17	GO:0015934;GO:0005829;GO:0006414;
SAGE_091999	CATGCCATATAGAAATCATCGTTACT	1.8e-13	-4.4	step3_rep_c9	26/26	Glomus intraradices	60S ribosomal protein L17	GO:0015934;GO:0005829;GO:0006414;
SAGE_091704	CATGATTACCTTCGTAAACGTATGAT	1.6e-08	-3.7	step3_c686	26/26	Glomus intraradices	60S ribosomal protein L16	GO:0005840;
SAGE_090785	CATGGGCCAAGAAATTAGATGATCGT	0.0001	-2.8	step3_c853	26/26	Glomus intraradices	60S ribosomal protein L14	GO:0030529;
SAGE_088204	CATGTTAAGACTTGGTTCGATCAGCC	0.0097	-1.9	step3_rep_c3012	26/26	Glomus intraradices	60S ribosomal protein L13	GO:0051726;
SAGE_088204	CATGTTAAGACTTGGTTCGATCAGCC	0.0097	-1.9	step3_rep_c364	26/26	Glomus intraradices	60S ribosomal protein L13	GO:0000022;GO:0005811;GO:0051726;GO:0030529;
SAGE_092269	CATGGTCCTCTTTCAAAACATCTTGC	2.6e-33	-5.8	remain_c28974	26/26	Glomus intraradices	60S ribosomal protein L10	GO:0005622;
SAGE_092269	CATGGTCCTCTTTCAAAACATCTTGC	2.6e-33	-5.8	remain_c22471	26/26	Glomus intraradices	60S ribosomal protein L10	GO:0043581;GO:0005622;
SAGE_092269	CATGGTCCTCTTTCAAAACATCTTGC	2.6e-33	-5.8	step3_rep_c64	26/26	Glomus intraradices	60S ribosomal protein L10	GO:0005840;GO:0003735;GO:0006412;
SAGE_091633	CATGTTAATCCACATTTGTATAGTTG	7.3e-08	-3.6	remain_c2362	26/26	Glomus intraradices	5'-AMP-activated protein kinase subunit beta-1 (Fragment)	GO:0043234;GO:0005515;GO:0009987;GO:0044424;
SAGE_084808	CATGATGTTGTACTGCCAGCTGTTAA	0.045	-1.3	remain_c4201	26/26	Glomus intraradices	54S ribosomal protein L12, mitochondrial /
SAGE_089957	CATGATTTTTTAAGTATTAAAGATAG	0.0015	-2.3	remain_c3585	26/26	Glomus intraradices	50S ribosomal protein L3	GO:0005840;GO:0003735;GO:0003723;GO:0006412;
SAGE_090132	CATGGTGGTGGAAGAGGTAAAAGTAA	0.00099	-2.4	remain_c19054	26/26	Glomus intraradices	50S ribosomal protein L2	GO:0003735;GO:0015934;GO:0016740;GO:0006412;GO:0019843;
SAGE_090600	CATGTAACCAATATTTATTGAAGTTA	0.00022	-2.7	remain_c2270	26/26	Glomus intraradices	4-coumarate--CoA ligase	/
SAGE_091939	CATGAAAAGTTTCTAGAAGACTTGGT	1.2e-11	-4.2	step3_c2612	26/26	Glomus intraradices	40S ribosomal protein S7	GO:0030686;GO:0005730;GO:0032040;GO:0003735;GO:0042254;GO:0022627;GO:0006412;
SAGE_091478	CATGGCCCTTCCTGCTGACATCTATA	4.9e-07	-3.4	step3_rep_c98	26/26	Glomus intraradices	40S ribosomal protein S5	GO:0003735;GO:0015935;GO:0006412;
SAGE_087899	CATGTAAATATCCAGTCCCAATTTAC	0.014	-1.7	step3_rep_c98	26/26	Glomus intraradices	40S ribosomal protein S5	GO:0003735;GO:0015935;GO:0006412;
SAGE_089243	CATGATAACAGGTGGTAGAAATATGG	0.0045	-2.1	step3_c2543	26/26	Glomus intraradices	40S ribosomal protein S4	GO:0007420;GO:0019843;GO:0003735;GO:0006414;GO:0022627;GO:0045727;GO:0009790;GO:0005844;GO:0008284;
SAGE_092081	CATGCTCAGACTGTCGTGCTGTGTGG	8.8e-17	-4.8	remain_c29436	26/26	Glomus intraradices	40S ribosomal protein S27	GO:0005730;GO:0003735;GO:0005886;GO:0042254;GO:0022627;GO:0008270;GO:0006412;
SAGE_092081	CATGCTCAGACTGTCGTGCTGTGTGG	8.8e-17	-4.8	remain_c29391	26/26	Glomus intraradices	40S ribosomal protein S27	GO:0003735;GO:0022627;GO:0008270;GO:0006412;
SAGE_092081	CATGCTCAGACTGTCGTGCTGTGTGG	8.8e-17	-4.8	step3_rep_c1850	26/26	Glomus intraradices	40S ribosomal protein S27	GO:0003735;GO:0022627;GO:0008270;GO:0006412;
SAGE_092081	CATGCTCAGACTGTCGTGCTGTGTGG	8.8e-17	-4.8	step3_rep_c1624	26/26	Glomus intraradices	40S ribosomal protein S27	GO:0003735;GO:0022627;GO:0008270;GO:0006412;
SAGE_092318	CATGTTATTCAAATAATAATAAATAA	7.6e-48	-6.3	step3_c995	26/26	Glomus intraradices	40S ribosomal protein S26E	GO:0005840;GO:0003735;GO:0006412;
SAGE_092077	CATGGTTCACAACTCATTTACACTCG	1.9e-16	-4.7	remain_c21574	26/26	Glomus intraradices	40S ribosomal protein S25-2	/
SAGE_092077	CATGGTTCACAACTCATTTACACTCG	1.9e-16	-4.7	step3_rep_c515	26/26	Glomus intraradices	40S ribosomal protein S25	GO:0005840;
SAGE_092307	CATGAGAGCGAGTACTATATTAATAA	1e-43	-6.2	step3_rep_c40	26/26	Glomus intraradices	40S ribosomal protein S24	GO:0005488;GO:0005622;
SAGE_092251	CATGCAAAAGGCATTGTACTTGAAAA	5.4e-31	-5.7	step3_rep_c120	26/26	Glomus intraradices	40S ribosomal protein S23	GO:0006450;GO:0003735;GO:0022627;
SAGE_092088	CATGTAGGTCTTGGGGTTAAATGCTC	2.8e-17	-4.8	remain_c13312	26/26	Glomus intraradices	40S ribosomal protein S2	GO:0003735;GO:0003723;GO:0015935;GO:0006412;
SAGE_092088	CATGTAGGTCTTGGGGTTAAATGCTC	2.8e-17	-4.8	remain_c8416	26/26	Glomus intraradices	40S ribosomal protein S2	GO:0003735;GO:0005811;GO:0003723;GO:0022627;GO:0006412;
SAGE_092088	CATGTAGGTCTTGGGGTTAAATGCTC	2.8e-17	-4.8	step3_rep_c112	26/26	Glomus intraradices	40S ribosomal protein S2	GO:0003735;GO:0005811;GO:0003723;GO:0022627;GO:0006412;
SAGE_092148	CATGAAATAAATACAATTTTCAACCA	4.4e-20	-5	step3_rep_c188	26/26	Glomus intraradices	40S ribosomal protein S19-1	GO:0005730;GO:0003735;GO:0005618;GO:0022627;GO:0016020;GO:0006412;
SAGE_091239	CATGAAAGTGAAAGCAGATCGTGACG	7.1e-06	-3.2	step3_rep_c2217	26/26	Glomus intraradices	40S ribosomal protein S14	GO:0005840;GO:0003735;GO:0009507;GO:0006412;GO:0019843;
SAGE_091239	CATGAAAGTGAAAGCAGATCGTGACG	7.1e-06	-3.2	step3_rep_c663	26/26	Glomus intraradices	40S ribosomal protein S14	GO:0005840;GO:0003735;GO:0006412;
SAGE_091702	CATGAAATAAGAAGATAATCGATTTG	1.6e-08	-3.7	step3_rep_c196	26/26	Glomus intraradices	40S ribosomal protein S11	GO:0005840;GO:0003735;GO:0006412;
SAGE_090515	CATGGGAAAAATTAATTTTTGCTGCC	0.00032	-2.6	step3_rep_c160	26/26	Glomus intraradices	40S ribosomal protein S0	GO:0005840;
SAGE_092179	CATGCCTTCCCACAAAACTTACAGAA	2.1e-22	-5.2	step3_c2197	26/26	Glomus intraradices	3-phosphoinositide-dependent protein kinase 1	GO:0005829;GO:0008286;GO:0005158;GO:0032869;GO:0048041;GO:0070201;GO:0018107;GO:0006469;GO:0030036;GO:0016023;GO:0006972;GO:0004676;GO:0019901;GO:0007242;GO:0032148;GO:0005886;
SAGE_091161	CATGTATTAAATCATAAAAATATTTA	1.5e-05	-3.1	remain_c6389	26/26	Glomus intraradices	3-hydroxy-3-methylglutaryl-coenzyme A reductase	GO:0005789;GO:0050661;GO:0008299;GO:0055114;GO:0006695;GO:0016021;GO:0015936;GO:0004420;
SAGE_087916	CATGTCAATGGTATGTATAGGTCTTG	0.014	-1.7	step3_c26	26/26	Glomus intraradices	3-hydroxy-3-methylglutaryl-coenzyme A reductase	GO:0016491;GO:0008152;
SAGE_087904	CATGTAATGAATTTTATAAAATTCGA	0.014	-1.7	step3_c1661	26/26	Glomus intraradices	37S ribosomal protein S25, mitochondrial /
SAGE_084929	CATGTACAATCTTACCAGCATTTGTT	0.045	-1.3	remain_c10507	26/26	Glomus intraradices	37S ribosomal protein S19, mitochondrial GO:0005763;GO:0003735;GO:0032543;
SAGE_086325	CATGCACGACCTTCAACAATCAGAAA	0.03	-1.5	step3_c1060	26/26	Glomus intraradices	37S ribosomal protein MRP2, mitochondrial GO:0005763;GO:0003735;GO:0032543;
SAGE_090797	CATGAGTATTATACAAACAATATTAA	0.0001	-2.8	remain_c9334	26/26	Glomus intraradices	3,4-dihydroxy-2-butanone 4-phosphate synthase GO:0046872;GO:0003824;
SAGE_086255	CATGAAACAATTTTTAAATTAAGCTT	0.03	-1.5	remain_c9334	26/26	Glomus intraradices	3,4-dihydroxy-2-butanone 4-phosphate synthase GO:0046872;GO:0003824;
SAGE_090797	CATGAGTATTATACAAACAATATTAA	0.0001	-2.8	step3_c1349	26/26	Glomus intraradices	3,4-dihydroxy-2-butanone 4-phosphate synthase GO:0003935;GO:0005758;GO:0030145;GO:0009231;GO:0008686;GO:0000287;GO:0009507;GO:0005634;GO:0005829;
SAGE_086255	CATGAAACAATTTTTAAATTAAGCTT	0.03	-1.5	step3_c1349	26/26	Glomus intraradices	3,4-dihydroxy-2-butanone 4-phosphate synthase GO:0003935;GO:0005758;GO:0030145;GO:0009231;GO:0008686;GO:0000287;GO:0009507;GO:0005634;GO:0005829;
SAGE_090590	CATGCATCTGGATCTATTTTGATTCA	0.00022	-2.7	step3_c1153	26/26	Glomus intraradices	3'(2'),5'-bisphosphate nucleotidase GO:0006790;GO:0008441;GO:0004441;GO:0005634;GO:0005829;
SAGE_090708	CATGCGATGGCCGATCATTCAACAAG	0.00015	-2.7	remain_c1110	26/26	Glomus intraradices	26S proteasome regulatory subunit rpn5	GO:0043161;GO:0000278;GO:0005829;GO:0043248;GO:0043234;GO:0031144;GO:0034399;GO:0005515;GO:0005635;
SAGE_090708	CATGCGATGGCCGATCATTCAACAAG	0.00015	-2.7	remain_c13068	26/26	Glomus intraradices	26S proteasome regulatory subunit rpn5	GO:0043161;GO:0000278;GO:0005829;GO:0043248;GO:0000502;GO:0031144;GO:0034399;GO:0005515;GO:0005635;
SAGE_086462	CATGTTGAAATACCTTCGGACAGTAT	0.03	-1.5	step3_c1022	26/26	Glomus intraradices	26S proteasome non-ATPase regulatory subunit 8	GO:0000502;GO:0051436;GO:0005730;GO:0031145;GO:0051437;GO:0005515;GO:0005737;
SAGE_090688	CATGTCGGAAAACAAGATCCCAAACG	0.00015	-2.7	step3_c361	26/26	Glomus intraradices	26S proteasome non-ATPase regulatory subunit 14	GO:0004175;GO:0008541;GO:0006511;GO:0005634;GO:0005829;GO:0009651;
SAGE_090708	CATGCGATGGCCGATCATTCAACAAG	0.00015	-2.7	step3_c1560	26/26	Glomus intraradices	26S proteasome non-ATPase regulatory subunit 12	GO:0031145;GO:0051436;GO:0051437;GO:0005515;GO:0005838;
SAGE_091296	CATGGTGAAATTGATTATGAGGCTAT	4.8e-06	-3.2	step3_c452	26/26	Glomus intraradices	26S protease regulatory subunit S10B	GO:0008233;GO:0043234;GO:0030163;GO:0005524;GO:0017111;GO:0005634;GO:0005829;
SAGE_091141	CATGTAACACAAGAAGATTTTGAAAT	1.5e-05	-3.1	remain_c27033	26/26	Glomus intraradices	26S protease regulatory subunit 8	GO:0004175;GO:0008540;GO:0016887;GO:0006511;
SAGE_091141	CATGTAACACAAGAAGATTTTGAAAT	1.5e-05	-3.1	remain_c2770	26/26	Glomus intraradices	26S protease regulatory subunit 8	GO:0004175;GO:0008540;GO:0016887;GO:0006511;GO:0005524;GO:0005634;GO:0005829;
SAGE_091141	CATGTAACACAAGAAGATTTTGAAAT	1.5e-05	-3.1	step3_rep_c230	26/26	Glomus intraradices	26S protease regulatory subunit 8	GO:0006366;GO:0003712;GO:0031531;GO:0043193;GO:0043069;GO:0005829;GO:0005675;GO:0000502;GO:0051437;GO:0016481;GO:0016887;GO:0008233;GO:0031145;GO:0005524;GO:0051436;
SAGE_090510	CATGAAGATTTTATGGATGGTATTCA	0.00032	-2.6	remain_c154	26/26	Glomus intraradices	26S protease regulatory subunit 6A	GO:0005829;GO:0017111;GO:0000502;GO:0051436;GO:0031145;GO:0005524;GO:0003714;GO:0051437;GO:0001824;GO:0048471;GO:0044419;GO:0003713;GO:0005634;
SAGE_086421	CATGTATAATAATTTTCGGGTCACAA	0.03	-1.5	remain_c154	26/26	Glomus intraradices	26S protease regulatory subunit 6A	GO:0005829;GO:0017111;GO:0000502;GO:0051436;GO:0031145;GO:0005524;GO:0003714;GO:0051437;GO:0001824;GO:0048471;GO:0044419;GO:0003713;GO:0005634;
SAGE_091352	CATGGCGACAAATCGTATTGAATCAC	2.3e-06	-3.3	step3_c3037	26/26	Glomus intraradices	26S protease regulatory subunit 4	GO:0004175;GO:0030163;GO:0005838;GO:0005524;GO:0017111;GO:0006508;GO:0005634;GO:0005829;
SAGE_092217	CATGTAAAAAATTAATAAAAATATAC	3.4e-26	-5.4	step3_rep_c87	26/26	Glomus intraradices	24 kDa Ras-like protein	GO:0005622;GO:0005886;GO:0005525;GO:0007264;
SAGE_090592	CATGGAAATGCTGAACAAATGCAGGA	0.00022	-2.7	step3_c2022	26/26	Glomus intraradices	2,3-bisphosphoglycerate-independent phosphoglycerate mutase GO:0016853;
SAGE_088788	CATGAAACAAGTCGCTTCTGCCGATC	0.0066	-2	step3_c1864	26/26	Glomus intraradices	14-3-3 protein homolog	GO:0019904;
SAGE_091330	CATGTGGAATAAAAAATTTGTTTATA	3.3e-06	-3.2	step3_rep_c54	26/26	Glomus intraradices	14-3-3 protein epsilon	GO:0019904;
SAGE_091945	CATGAATGGGACGGAAGAAAGAATTA	8e-12	-4.2	step3_c591	26/26	Glomus intraradices	1,4-alpha-glucan-branching enzyme GO:0004553;GO:0005978;GO:0043169;GO:0003844;GO:0006865;GO:0016021;
SAGE_089293	CATGAAGATGAAGAAATTCGATATAT	0.0045	-2.1	remain_c9219	26/26	Glomus intraradices	1,2-dihydroxy-3-keto-5-methylthiopentene dioxygenase GO:0046872;GO:0055114;GO:0019509;GO:0051213;
SAGE_089293	CATGAAGATGAAGAAATTCGATATAT	0.0045	-2.1	remain_c22533	26/26	Glomus intraradices	1,2-dihydroxy-3-keto-5-methylthiopentene dioxygenase GO:0046872;GO:0019509;GO:0016702;
SAGE_089293	CATGAAGATGAAGAAATTCGATATAT	0.0045	-2.1	step3_rep_c938	26/26	Glomus intraradices	1,2-dihydroxy-3-keto-5-methylthiopentene dioxygenase GO:0008152;GO:0051213;
SAGE_086872	CATGAAATACTAAATTAATATTATTT	0.021	-1.6	remain_c2487	26/26	Glomus intraradices	[Pyruvate dehydrogenase [lipoamide]] kinase, mitochondrial GO:0004673;GO:0016310;
SAGE_092424	CATGAAATATTTTTTATGAGTACGAA	0	-9.2	step3_rep_c3199	26/26	Glomus intraradices	/	/
SAGE_092412	CATGTATATTTTATTATGTTATTAAG	1.9e-189	-8.3	remain_c26421	26/26	Glomus intraradices	/	/
SAGE_092411	CATGAATTATATATATCAATAAAAGA	5.8e-187	-8.3	remain_c10361	26/26	Glomus intraradices	/	/
SAGE_092395	CATGTATCATTTATTTACTGTAATAA	8e-127	-7.7	step3_c3763	26/26	Glomus intraradices	/	/
SAGE_092374	CATGGAGGGTGATAATCCCGTCCGGT	3.1e-79	-7	remain_c28822	26/26	Glomus intraradices	/	/
SAGE_092374	CATGGAGGGTGATAATCCCGTCCGGT	3.1e-79	-7	default_c2577	26/26	Glomus intraradices	/	/
SAGE_092355	CATGATATTAATGTAATTCAACTCAG	4.9e-64	-6.7	remain_c25711	26/26	Glomus intraradices	/	/
SAGE_092355	CATGATATTAATGTAATTCAACTCAG	4.9e-64	-6.7	remain_c1171	26/26	Glomus intraradices	/	/
SAGE_092349	CATGAATCAGCAAGAGAAAATTTTAA	3.2e-61	-6.7	remain_c10304	26/26	Glomus intraradices	/	/
SAGE_092338	CATGTGACAAATGTAAAAATTTACCC	1.3e-54	-6.5	remain_c17795	26/26	Glomus intraradices	/	/
SAGE_092338	CATGTGACAAATGTAAAAATTTACCC	1.3e-54	-6.5	step3_c1422	26/26	Glomus intraradices	/	/
SAGE_092325	CATGTCTGAACCATCCAGAGTCGATG	1.7e-49	-6.4	remain_c22604	26/26	Glomus intraradices	/	/
SAGE_092325	CATGTCTGAACCATCCAGAGTCGATG	1.7e-49	-6.4	remain_c20809	26/26	Glomus intraradices	/	/
SAGE_092325	CATGTCTGAACCATCCAGAGTCGATG	1.7e-49	-6.4	step3_rep_c3142	26/26	Glomus intraradices	/	/
SAGE_092320	CATGGCTGCCGCTTATGTCTTATAAA	3.6e-49	-6.4	remain_c29374	26/26	Glomus intraradices	/	/
SAGE_092320	CATGGCTGCCGCTTATGTCTTATAAA	3.6e-49	-6.4	remain_c22999	26/26	Glomus intraradices	/	/
SAGE_092320	CATGGCTGCCGCTTATGTCTTATAAA	3.6e-49	-6.4	step3_rep_c1968	26/26	Glomus intraradices	/	/
SAGE_092320	CATGGCTGCCGCTTATGTCTTATAAA	3.6e-49	-6.4	step3_rep_c37	26/26	Glomus intraradices	/	/
SAGE_092319	CATGTGTATCTTTACATAATGAAACA	2.4e-48	-6.3	remain_c27763	26/26	Glomus intraradices	/	/
SAGE_092307	CATGAGAGCGAGTACTATATTAATAA	1e-43	-6.2	remain_c23320	26/26	Glomus intraradices	/	/
SAGE_092307	CATGAGAGCGAGTACTATATTAATAA	1e-43	-6.2	remain_c15987	26/26	Glomus intraradices	/	/
SAGE_092305	CATGGAATTTCGGATTAATCGGAGAT	2.2e-43	-6.2	step3_rep_c1930	26/26	Glomus intraradices	/	/
SAGE_092277	CATGATAAAATAAAAATGAAATACAA	4e-35	-5.9	remain_c9967	26/26	Glomus intraradices	/	/
SAGE_092249	CATGGCTGAAAAACATCAAAATTAAA	7.9e-31	-5.7	remain_c27223	26/26	Glomus intraradices	/	/
SAGE_092224	CATGGCTTTGATCGGTTACTGGGCTT	2.3e-27	-5.5	remain_c28508	26/26	Glomus intraradices	/	/
SAGE_092221	CATGTAAATTCTTTTGCAGTAAAATA	1.6e-26	-5.4	step3_c1372	26/26	Glomus intraradices	/	/
SAGE_092217	CATGTAAAAAATTAATAAAAATATAC	3.4e-26	-5.4	remain_c18088	26/26	Glomus intraradices	/	/
SAGE_092206	CATGAAAGGGAGGACAAGAGGAAAAA	2.2e-24	-5.3	step3_rep_c193	26/26	Glomus intraradices	/	/
SAGE_092172	CATGTATTAATAAAAAATTTTCTTGG	9.7e-22	-5.2	remain_c2481	26/26	Glomus intraradices	/	/
SAGE_092162	CATGGAGGGTGAGAATCCCGTTCGGT	6.5e-21	-5.1	remain_c28276	26/26	Glomus intraradices	/	/
SAGE_092162	CATGGAGGGTGAGAATCCCGTTCGGT	6.5e-21	-5.1	remain_c23526	26/26	Glomus intraradices	/	/
SAGE_092152	CATGCAACAAAGCTATTCTCAATATT	3e-20	-5	step3_c3163	26/26	Glomus intraradices	/	/
SAGE_092139	CATGAAAAATTTTCTCTTCATATTTT	1.4e-19	-5	step3_c326	26/26	Glomus intraradices	/	/
SAGE_092125	CATGATAAAGATTACAAATAAAGAGC	6.3e-19	-4.9	step3_rep_c1908	26/26	Glomus intraradices	/	/
SAGE_092089	CATGCTAGAACGTGACGATTTTTACC	2.8e-17	-4.8	remain_c24898	26/26	Glomus intraradices	/	/
SAGE_092091	CATGTATTTGGTGAACGTAATACTAC	2.8e-17	-4.8	remain_c15919	26/26	Glomus intraradices	/	/
SAGE_092085	CATGGAACAATCACTTCTAACCTTGC	4.1e-17	-4.8	step3_rep_c96	26/26	Glomus intraradices	/	/
SAGE_092074	CATGGAACAAAATGATCAAAAAGTGG	4e-16	-4.7	step3_rep_c1149	26/26	Glomus intraradices	/	/
SAGE_092047	CATGTATATTATTATTATTAATAATC	8.4e-15	-4.6	remain_c23457	26/26	Glomus intraradices	/	/
SAGE_092050	CATGTACTCAATGAAATTTATTAATA	8.4e-15	-4.6	remain_c23365	26/26	Glomus intraradices	/	/
SAGE_092050	CATGTACTCAATGAAATTTATTAATA	8.4e-15	-4.6	remain_c1092	26/26	Glomus intraradices	/	/
SAGE_092043	CATGTTATTAATTAGAAAAATAGAGA	1.2e-14	-4.6	default_c2936	26/26	Glomus intraradices	/	/
SAGE_092044	CATGTCAAGAGTTTTATTGGCTTTTA	1.2e-14	-4.6	remain_c22314	26/26	Glomus intraradices	/	/
SAGE_092023	CATGTGCAAAAAACAAATTCTCAAAA	5.7e-14	-4.5	remain_c12720	26/26	Glomus intraradices	/	/
SAGE_091974	CATGTAGGATTATTTATTAAAGATTT	1.2e-12	-4.3	step3_rep_c2601	26/26	Glomus intraradices	/	/
SAGE_091929	CATGAAGTGGAAAAGATAAATGAAGA	1.7e-11	-4.2	remain_c17043	26/26	Glomus intraradices	/	/
SAGE_091892	CATGAACAAATTTTTGTCAACTATGG	5.3e-11	-4.1	step3_c2589	26/26	Glomus intraradices	/	/
SAGE_091894	CATGACCTGAAGACTCATATGAACGC	5.3e-11	-4.1	step3_c3016	26/26	Glomus intraradices	/	/
SAGE_091873	CATGTCACAAGCAAGAGATTTATCAA	1.7e-10	-4.1	remain_c17829	26/26	Glomus intraradices	/	/
SAGE_091873	CATGTCACAAGCAAGAGATTTATCAA	1.7e-10	-4.1	remain_c3304	26/26	Glomus intraradices	/	/
SAGE_091874	CATGTGATAACTGTACCGACAAAGGT	1.7e-10	-4.1	remain_c14191	26/26	Glomus intraradices	/	/
SAGE_091836	CATGATATTAAGGTCAAACTTTTGAG	5.2e-10	-4	step3_c2546	26/26	Glomus intraradices	/	/
SAGE_091836	CATGATATTAAGGTCAAACTTTTGAG	5.2e-10	-4	step3_rep_c1332	26/26	Glomus intraradices	/	/
SAGE_091821	CATGAATTATTTATTTCACGAATAAT	7.6e-10	-4	remain_c20668	26/26	Glomus intraradices	/	/
SAGE_091821	CATGAATTATTTATTTCACGAATAAT	7.6e-10	-4	step3_rep_c1832	26/26	Glomus intraradices	/	/
SAGE_091788	CATGTAATAAATAACCAAGTGATTTA	2.4e-09	-3.9	remain_c818	26/26	Glomus intraradices	/	/
SAGE_091788	CATGTAATAAATAACCAAGTGATTTA	2.4e-09	-3.9	step3_rep_c271	26/26	Glomus intraradices	/	/
SAGE_091780	CATGTTTATGATTACAAATAATAAAT	3.5e-09	-3.9	remain_c28603	26/26	Glomus intraradices	/	/
SAGE_091761	CATGGGTGTCAATTTCAACCTTGTAA	5.1e-09	-3.8	remain_c21772	26/26	Glomus intraradices	/	/
SAGE_091762	CATGTATAATATACACCAATCATTAA	5.1e-09	-3.8	remain_c28222	26/26	Glomus intraradices	/	/
SAGE_091726	CATGATTGATTGCCCAATTAAGGATG	1.1e-08	-3.8	remain_c2673	26/26	Glomus intraradices	/	/
SAGE_091727	CATGGATTACCACGATGAGAATACAA	1.1e-08	-3.8	remain_c19914	26/26	Glomus intraradices	/	/
SAGE_091727	CATGGATTACCACGATGAGAATACAA	1.1e-08	-3.8	remain_c384	26/26	Glomus intraradices	/	/
SAGE_091700	CATGTATTTCTATTTTCATATGTATA	1.6e-08	-3.7	remain_c11590	26/26	Glomus intraradices	/	/
SAGE_091664	CATGGTGATGATGAAAAGTCCTCACA	3.4e-08	-3.7	step3_c879	26/26	Glomus intraradices	/	/
SAGE_091632	CATGTCTAAATGGACTAAAATGGATT	7.3e-08	-3.6	remain_c29036	26/26	Glomus intraradices	/	/
SAGE_091596	CATGATCTTTTAAGACAACTTAGACA	1.1e-07	-3.6	step3_rep_c1767	26/26	Glomus intraradices	/	/
SAGE_091540	CATGGATTTTAAACCAGAAAGGTTGA	2.3e-07	-3.5	remain_c2967	26/26	Glomus intraradices	/	/
SAGE_091551	CATGCTTATGATATAGATGACGGTAA	2.3e-07	-3.5	step3_c1071	26/26	Glomus intraradices	/	/
SAGE_091556	CATGTATTATGTATAGAAGTTGAATT	2.3e-07	-3.5	remain_c14533	26/26	Glomus intraradices	/	/
SAGE_091510	CATGTAATTCGAGTAGAAAATATTGG	3.4e-07	-3.5	remain_c10784	26/26	Glomus intraradices	/	/
SAGE_091514	CATGTATCAATTATTATTATTATTAC	3.4e-07	-3.5	step3_c756	26/26	Glomus intraradices	/	/
SAGE_091520	CATGATTTTATCCCTTTCATTAATTA	3.4e-07	-3.5	step3_rep_c1358	26/26	Glomus intraradices	/	/
SAGE_091468	CATGAGAATTCAAAGAAATATCGAAC	4.9e-07	-3.4	step3_rep_c1776	26/26	Glomus intraradices	/	/
SAGE_091476	CATGGATTCTTGGATAATAATACAAA	4.9e-07	-3.4	remain_c27970	26/26	Glomus intraradices	/	/
SAGE_091476	CATGGATTCTTGGATAATAATACAAA	4.9e-07	-3.4	remain_c6485	26/26	Glomus intraradices	/	/
SAGE_091476	CATGGATTCTTGGATAATAATACAAA	4.9e-07	-3.4	step3_c2242	26/26	Glomus intraradices	/	/
SAGE_091484	CATGTTGCTACGTATGAATTTATTAA	4.9e-07	-3.4	remain_c22282	26/26	Glomus intraradices	/	/
SAGE_091437	CATGAGGAAAATGACATTATTGAAGA	7.2e-07	-3.4	remain_c21763	26/26	Glomus intraradices	/	/
SAGE_091405	CATGTATATATATACAGTATATTAGT	1.1e-06	-3.4	remain_c2023	26/26	Glomus intraradices	/	/
SAGE_091405	CATGTATATATATACAGTATATTAGT	1.1e-06	-3.4	step3_c2002	26/26	Glomus intraradices	/	/
SAGE_091416	CATGCTTAGAACTAAAAGGATCAATT	1.1e-06	-3.4	step3_c1603	26/26	Glomus intraradices	/	/
SAGE_091420	CATGTACACATCGTTCGTGTTAAATA	1.1e-06	-3.4	remain_c16153	26/26	Glomus intraradices	/	/
SAGE_091423	CATGTATTATGTATTATAAAGATGGA	1.1e-06	-3.4	remain_c29131	26/26	Glomus intraradices	/	/
SAGE_091368	CATGGTTTCTTCATTTGCTCATCAAC	1.5e-06	-3.3	remain_c432	26/26	Glomus intraradices	/	/
SAGE_091368	CATGGTTTCTTCATTTGCTCATCAAC	1.5e-06	-3.3	default_c3180	26/26	Glomus intraradices	/	/
SAGE_091368	CATGGTTTCTTCATTTGCTCATCAAC	1.5e-06	-3.3	step3_rep_c594	26/26	Glomus intraradices	/	/
SAGE_091376	CATGCTTATCACCATATGAGTTGATG	1.5e-06	-3.3	remain_c3864	26/26	Glomus intraradices	/	/
SAGE_091378	CATGGAAAAGTCCCATAAATAAAGAA	1.5e-06	-3.3	remain_c26553	26/26	Glomus intraradices	/	/
SAGE_091384	CATGTCGCATCTGATTCGCAGGAAGC	1.5e-06	-3.3	remain_c18780	26/26	Glomus intraradices	/	/
SAGE_091347	CATGAATGTCCAATTGCTCCACTTAC	2.3e-06	-3.3	step3_c983	26/26	Glomus intraradices	/	/
SAGE_091360	CATGTGTTCCATTATGTATTACATAA	2.3e-06	-3.3	remain_c7318	26/26	Glomus intraradices	/	/
SAGE_091360	CATGTGTTCCATTATGTATTACATAA	2.3e-06	-3.3	remain_c3948	26/26	Glomus intraradices	/	/
SAGE_091284	CATGCAAGAGATTGGTTATCAAAGAG	4.8e-06	-3.2	step3_c475	26/26	Glomus intraradices	/	/
SAGE_091246	CATGACAAAGTAAAACTATCAAAAAG	7.1e-06	-3.2	step3_rep_c1598	26/26	Glomus intraradices	/	/
SAGE_091256	CATGTAAGTAGTATACTCAATATTAT	7.1e-06	-3.2	remain_c4250	26/26	Glomus intraradices	/	/
SAGE_091258	CATGTTATTATTTACTTTTGTTGTCA	7.1e-06	-3.2	step3_rep_c726	26/26	Glomus intraradices	/	/
SAGE_091182	CATGAAAAATAGAATGGTACATATTT	1e-05	-3.1	step3_c1333	26/26	Glomus intraradices	/	/
SAGE_091197	CATGTTAGCAACGTTCTAATTATTTT	1e-05	-3.1	remain_c29128	26/26	Glomus intraradices	/	/
SAGE_091143	CATGATAAATACAGTGGCGATTGGGA	1.5e-05	-3.1	remain_c10398	26/26	Glomus intraradices	/	/
SAGE_091143	CATGATAAATACAGTGGCGATTGGGA	1.5e-05	-3.1	step3_c1309	26/26	Glomus intraradices	/	/
SAGE_091149	CATGATTTATCTCTAGTCAAATCAAA	1.5e-05	-3.1	step3_c554	26/26	Glomus intraradices	/	/
SAGE_091168	CATGTTGATAATTGGTTTAATATTAC	1.5e-05	-3.1	remain_c8454	26/26	Glomus intraradices	/	/
SAGE_091087	CATGCAAAAAATGAAGTTAATAATAG	2.2e-05	-3	remain_c1033	26/26	Glomus intraradices	/	/
SAGE_091097	CATGTATATATCCTAAAGGGTGGTAC	2.2e-05	-3	remain_c421	26/26	Glomus intraradices	/	/
SAGE_091107	CATGTTGATCCTAGAATTAAATCTAC	2.2e-05	-3	remain_c13805	26/26	Glomus intraradices	/	/
SAGE_090993	CATGAAAGTTCAAAATAATAATTTGT	3.2e-05	-3	remain_c9602	26/26	Glomus intraradices	/	/
SAGE_090996	CATGACGGAAAATTAATGAATGTTGA	3.2e-05	-3	remain_c6944	26/26	Glomus intraradices	/	/
SAGE_091014	CATGGTGAAAGACCTCAATTAAAAAA	3.2e-05	-3	remain_c1632	26/26	Glomus intraradices	/	/
SAGE_090942	CATGAGTTTGGACGACATCATCAAGG	4.7e-05	-2.9	remain_c11098	26/26	Glomus intraradices	/	/
SAGE_090948	CATGATTCTGATGAACAAGGAAGAGA	4.7e-05	-2.9	remain_c7178	26/26	Glomus intraradices	/	/
SAGE_090966	CATGTTACTCTTGCAATTGGTTTTAT	4.7e-05	-2.9	remain_c10470	26/26	Glomus intraradices	/	/
SAGE_090867	CATGCGTGATTTCTCCGAAGGAAAAA	6.9e-05	-2.9	remain_c6424	26/26	Glomus intraradices	/	/
SAGE_090869	CATGGAATGAAATTAAATTATCTGGT	6.9e-05	-2.9	remain_c6592	26/26	Glomus intraradices	/	/
SAGE_090881	CATGTATTTCTGCTGCGAATTAGACA	6.9e-05	-2.9	step3_c3861	26/26	Glomus intraradices	/	/
SAGE_090784	CATGAAAAAGAAGATTTTAATAATAA	0.0001	-2.8	remain_c3540	26/26	Glomus intraradices	/	/
SAGE_090790	CATGAAAAATCCAGAGTTGAACTTGA	0.0001	-2.8	remain_c28300	26/26	Glomus intraradices	/	/
SAGE_090811	CATGGATGGTGCTTTAATGTTATTCA	0.0001	-2.8	remain_c654	26/26	Glomus intraradices	/	/
SAGE_090814	CATGGTATATTGAACGCGAAGATGCA	0.0001	-2.8	remain_c17806	26/26	Glomus intraradices	/	/
SAGE_090824	CATGTTAAGAATATTAATGTCAATGA	0.0001	-2.8	step3_c1338	26/26	Glomus intraradices	/	/
SAGE_090825	CATGTTTGTTCAAGAAATCATATCGC	0.0001	-2.8	remain_c22762	26/26	Glomus intraradices	/	/
SAGE_090825	CATGTTTGTTCAAGAAATCATATCGC	0.0001	-2.8	step3_c1256	26/26	Glomus intraradices	/	/
SAGE_090692	CATGACAATTATATTTAAATTTTTTA	0.00015	-2.7	remain_c28352	26/26	Glomus intraradices	/	/
SAGE_090695	CATGAAATCGTTAAATAATTAATAAA	0.00015	-2.7	remain_c28469	26/26	Glomus intraradices	/	/
SAGE_090695	CATGAAATCGTTAAATAATTAATAAA	0.00015	-2.7	remain_c17106	26/26	Glomus intraradices	/	/
SAGE_090704	CATGATTACGATCTTCAAAAGGCAAC	0.00015	-2.7	remain_c1243	26/26	Glomus intraradices	/	/
SAGE_090712	CATGGTATTTGGGATTATATTAGGGA	0.00015	-2.7	remain_c16693	26/26	Glomus intraradices	/	/
SAGE_090577	CATGACGAGATTTCAGAAGTAAATAA	0.00022	-2.7	step3_c3516	26/26	Glomus intraradices	/	/
SAGE_090577	CATGACGAGATTTCAGAAGTAAATAA	0.00022	-2.7	step3_c1813	26/26	Glomus intraradices	/	/
SAGE_090580	CATGACCGCTAAACATTGCTATTTTA	0.00022	-2.7	remain_c6896	26/26	Glomus intraradices	/	/
SAGE_090585	CATGATTCAACTTTGTGGACTTCGTT	0.00022	-2.7	remain_c28853	26/26	Glomus intraradices	/	/
SAGE_090585	CATGATTCAACTTTGTGGACTTCGTT	0.00022	-2.7	remain_c24708	26/26	Glomus intraradices	/	/
SAGE_090585	CATGATTCAACTTTGTGGACTTCGTT	0.00022	-2.7	step3_rep_c2523	26/26	Glomus intraradices	/	/
SAGE_090585	CATGATTCAACTTTGTGGACTTCGTT	0.00022	-2.7	step3_rep_c384	26/26	Glomus intraradices	/	/
SAGE_090591	CATGGAAAACGTATATCTAAAAAGAA	0.00022	-2.7	step3_c2859	26/26	Glomus intraradices	/	/
SAGE_090598	CATGGTAAAAAATTGGAAGAATGTTT	0.00022	-2.7	remain_c28418	26/26	Glomus intraradices	/	/
SAGE_090598	CATGGTAAAAAATTGGAAGAATGTTT	0.00022	-2.7	step3_c2638	26/26	Glomus intraradices	/	/
SAGE_090608	CATGTTAATCGAAGGAATGAACAGTT	0.00022	-2.7	remain_c16507	26/26	Glomus intraradices	/	/
SAGE_090513	CATGATATTTTATTTATTAAATTAAA	0.00032	-2.6	remain_c5988	26/26	Glomus intraradices	/	/
SAGE_090520	CATGAATGCTGCTGCAGGTTCTTTCC	0.00032	-2.6	remain_c2911	26/26	Glomus intraradices	/	/
SAGE_090531	CATGGCCTAATCGTACTTTATTTCAT	0.00032	-2.6	step3_c2911	26/26	Glomus intraradices	/	/
SAGE_090535	CATGTATATAAATAAAATCATTGGAA	0.00032	-2.6	step3_c1409	26/26	Glomus intraradices	/	/
SAGE_090546	CATGTTTCTTTTACAATGTATAGTAA	0.00032	-2.6	remain_c22933	26/26	Glomus intraradices	/	/
SAGE_090343	CATGATTTTATAGCAGAAGTGATGAA	0.00068	-2.5	remain_c3209	26/26	Glomus intraradices	/	/
SAGE_090345	CATGAGGAAATTACTGAAGAAACTAC	0.00068	-2.5	step3_rep_c352	26/26	Glomus intraradices	/	/
SAGE_090347	CATGAAAATATTGAAAAAATAAAAGA	0.00068	-2.5	step3_rep_c660	26/26	Glomus intraradices	/	/
SAGE_090143	CATGGTCAAGATTCGTTAAATGGTAT	0.00099	-2.4	remain_c9582	26/26	Glomus intraradices	/	/
SAGE_090143	CATGGTCAAGATTCGTTAAATGGTAT	0.00099	-2.4	step3_rep_c1329	26/26	Glomus intraradices	/	/
SAGE_090144	CATGAAAATGCAGTGGAGTAATTTAT	0.00099	-2.4	remain_c23883	26/26	Glomus intraradices	/	/
SAGE_090144	CATGAAAATGCAGTGGAGTAATTTAT	0.00099	-2.4	remain_c3005	26/26	Glomus intraradices	/	/
SAGE_090144	CATGAAAATGCAGTGGAGTAATTTAT	0.00099	-2.4	default_c4718	26/26	Glomus intraradices	/	/
SAGE_090144	CATGAAAATGCAGTGGAGTAATTTAT	0.00099	-2.4	step3_rep_c655	26/26	Glomus intraradices	/	/
SAGE_090147	CATGAAGGTGGTCAGGGTGGTCAATC	0.00099	-2.4	remain_c7688	26/26	Glomus intraradices	/	/
SAGE_090170	CATGGCGCTGACTTTATATCTTAAAT	0.00099	-2.4	remain_c19758	26/26	Glomus intraradices	/	/
SAGE_090177	CATGGTGATACTGTGTATAAGCTTGA	0.00099	-2.4	step3_c1394	26/26	Glomus intraradices	/	/
SAGE_090179	CATGGTTCTCGTTCGGTTTCACCTCG	0.00099	-2.4	remain_c12138	26/26	Glomus intraradices	/	/
SAGE_090186	CATGTAGGATAACTTATATGGTCAAA	0.00099	-2.4	step3_rep_c1654	26/26	Glomus intraradices	/	/
SAGE_090199	CATGTTGAAGGTGGAATAAATGGCGA	0.00099	-2.4	step3_c313	26/26	Glomus intraradices	/	/
SAGE_089922	CATGGAAGAACAAAAAGACTTTATTG	0.0015	-2.3	remain_c17716	26/26	Glomus intraradices	/	/
SAGE_089922	CATGGAAGAACAAAAAGACTTTATTG	0.0015	-2.3	step3_c3225	26/26	Glomus intraradices	/	/
SAGE_089923	CATGGCAAAATCTGAAACAATTACAT	0.0015	-2.3	remain_c2702	26/26	Glomus intraradices	/	/
SAGE_089925	CATGTAATAAACTAAATTTTTAACAA	0.0015	-2.3	remain_c22515	26/26	Glomus intraradices	/	/
SAGE_089981	CATGTGAATTATGTTTATGGTGAACC	0.0015	-2.3	step3_c1665	26/26	Glomus intraradices	/	/
SAGE_089774	CATGGAATTATGACTGTAACTACAAC	0.0021	-2.2	step3_rep_c543	26/26	Glomus intraradices	/	/
SAGE_089795	CATGAATAGTGGTTTGTTATTCTCAT	0.0021	-2.2	remain_c10784	26/26	Glomus intraradices	/	/
SAGE_089795	CATGAATAGTGGTTTGTTATTCTCAT	0.0021	-2.2	step3_c2768	26/26	Glomus intraradices	/	/
SAGE_089796	CATGAATGGAAACTATGGGAAACAAC	0.0021	-2.2	remain_c23609	26/26	Glomus intraradices	/	GO:0004356;GO:0006542;
SAGE_089802	CATGAGTCTCGATATTCAAATAGAGA	0.0021	-2.2	default_c862	26/26	Glomus intraradices	/	/
SAGE_089803	CATGATAAATTAAAACATTTTAATTG	0.0021	-2.2	remain_c29131	26/26	Glomus intraradices	/	/
SAGE_089810	CATGCCACATCAAATCGGAATCATTT	0.0021	-2.2	remain_c27366	26/26	Glomus intraradices	/	/
SAGE_089811	CATGCCATAGAAAACCAATTTATGTG	0.0021	-2.2	step3_c763	26/26	Glomus intraradices	/	/
SAGE_089831	CATGTCAAAATCTACTTGAATATTAA	0.0021	-2.2	remain_c27540	26/26	Glomus intraradices	/	/
SAGE_089494	CATGAAATGAAACTTTGAGAATCGAA	0.0031	-2.2	remain_c7958	26/26	Glomus intraradices	/	/
SAGE_089501	CATGACCAAATACCACAAATTTCAAC	0.0031	-2.2	step3_c983	26/26	Glomus intraradices	/	/
SAGE_089512	CATGATTTAGTAAGAAAAATTTATGT	0.0031	-2.2	remain_c20669	26/26	Glomus intraradices	/	/
SAGE_089512	CATGATTTAGTAAGAAAAATTTATGT	0.0031	-2.2	remain_c7690	26/26	Glomus intraradices	/	/
SAGE_089521	CATGCTTAAATGCAAATATCTTGGGA	0.0031	-2.2	remain_c13840	26/26	Glomus intraradices	/	/
SAGE_089531	CATGGTCCCACACGTCCCACCAAATG	0.0031	-2.2	remain_c19816	26/26	Glomus intraradices	/	/
SAGE_089531	CATGGTCCCACACGTCCCACCAAATG	0.0031	-2.2	remain_c3069	26/26	Glomus intraradices	/	/
SAGE_089548	CATGTGTTGCAGCTGCAATTAAATTG	0.0031	-2.2	remain_c1224	26/26	Glomus intraradices	/	/
SAGE_089554	CATGTTGCTGCTCTGCTGGATTCAGA	0.0031	-2.2	step3_c644	26/26	Glomus intraradices	/	/
SAGE_089278	CATGTTTATTTTTCGATTATATTGCA	0.0045	-2.1	remain_c4810	26/26	Glomus intraradices	/	/
SAGE_089297	CATGACGACTTACAACAACTTATAGA	0.0045	-2.1	remain_c4600	26/26	Glomus intraradices	/	/
SAGE_089299	CATGAGCCGGCTACACGAAGAAAGAG	0.0045	-2.1	remain_c11287	26/26	Glomus intraradices	/	/
SAGE_089312	CATGATGATGAGTCAGAAAATGAGGA	0.0045	-2.1	remain_c11886	26/26	Glomus intraradices	/	/
SAGE_089314	CATGATGTGATGTTGGAAGTAAAATG	0.0045	-2.1	remain_c4050	26/26	Glomus intraradices	/	/
SAGE_089326	CATGCGAGTTCTCACATTTTAATAAA	0.0045	-2.1	remain_c1238	26/26	Glomus intraradices	/	/
SAGE_089335	CATGGAGGGTGAGAATTGTATTAAAT	0.0045	-2.1	remain_c8158	26/26	Glomus intraradices	/	/
SAGE_089374	CATGTCTTGATGAGACAAGGAATAAT	0.0045	-2.1	remain_c17313	26/26	Glomus intraradices	/	/
SAGE_089374	CATGTCTTGATGAGACAAGGAATAAT	0.0045	-2.1	default_c1056	26/26	Glomus intraradices	/	/
SAGE_088741	CATGGGAACCATTGGTGAAAACAAGC	0.0066	-2	step3_c683	26/26	Glomus intraradices	/	/
SAGE_088743	CATGATTATTATACATATATATTATT	0.0066	-2	step3_c3001	26/26	Glomus intraradices	/	/
SAGE_088781	CATGTAAAGTTTTTGATTATTCATAT	0.0066	-2	remain_c11069	26/26	Glomus intraradices	/	/
SAGE_088787	CATGAAAAGACTTTTATAATATTTTA	0.0066	-2	remain_c29154	26/26	Glomus intraradices	/	/
SAGE_088787	CATGAAAAGACTTTTATAATATTTTA	0.0066	-2	step3_c2445	26/26	Glomus intraradices	/	/
SAGE_088790	CATGAAAGAAAACCTTTACCGGAACA	0.0066	-2	remain_c12692	26/26	Glomus intraradices	/	/
SAGE_088792	CATGAACAAATCAAGGATGAAAAATT	0.0066	-2	remain_c22901	26/26	Glomus intraradices	/	/
SAGE_088792	CATGAACAAATCAAGGATGAAAAATT	0.0066	-2	remain_c13767	26/26	Glomus intraradices	/	/
SAGE_088792	CATGAACAAATCAAGGATGAAAAATT	0.0066	-2	default_c3263	26/26	Glomus intraradices	/	/
SAGE_088792	CATGAACAAATCAAGGATGAAAAATT	0.0066	-2	step3_rep_c12	26/26	Glomus intraradices	/	/
SAGE_088792	CATGAACAAATCAAGGATGAAAAATT	0.0066	-2	step3_rep_c12	26/26	Glomus intraradices	/	/
SAGE_088792	CATGAACAAATCAAGGATGAAAAATT	0.0066	-2	step3_rep_c12	26/26	Glomus intraradices	/	/
SAGE_088792	CATGAACAAATCAAGGATGAAAAATT	0.0066	-2	step3_rep_c12	26/26	Glomus intraradices	/	/
SAGE_088803	CATGATAATCAAATTAGAAGTAAACG	0.0066	-2	remain_c25980	26/26	Glomus intraradices	/	/
SAGE_088803	CATGATAATCAAATTAGAAGTAAACG	0.0066	-2	step3_rep_c1961	26/26	Glomus intraradices	/	/
SAGE_088806	CATGATCATTTAAGAGAGGAGTTTGT	0.0066	-2	default_c2077	26/26	Glomus intraradices	/	/
SAGE_088806	CATGATCATTTAAGAGAGGAGTTTGT	0.0066	-2	step3_c512	26/26	Glomus intraradices	/	/
SAGE_088833	CATGGATGATGTCCTTACATCACGGG	0.0066	-2	remain_c2552	26/26	Glomus intraradices	/	/
SAGE_088836	CATGGCCGTTCTAATCTCGAATAATA	0.0066	-2	remain_c18745	26/26	Glomus intraradices	/	/
SAGE_088836	CATGGCCGTTCTAATCTCGAATAATA	0.0066	-2	remain_c17040	26/26	Glomus intraradices	/	/
SAGE_088836	CATGGCCGTTCTAATCTCGAATAATA	0.0066	-2	remain_c5331	26/26	Glomus intraradices	/	/
SAGE_088836	CATGGCCGTTCTAATCTCGAATAATA	0.0066	-2	remain_c72	26/26	Glomus intraradices	/	/
SAGE_088836	CATGGCCGTTCTAATCTCGAATAATA	0.0066	-2	step3_rep_c3069	26/26	Glomus intraradices	/	/
SAGE_088855	CATGTACAATAAAACGTGCGTGAATA	0.0066	-2	remain_c4791	26/26	Glomus intraradices	/	/
SAGE_088861	CATGTCTGGGGACAAAAAGGACATTT	0.0066	-2	remain_c4730	26/26	Glomus intraradices	/	/
SAGE_088861	CATGTCTGGGGACAAAAAGGACATTT	0.0066	-2	step3_rep_c3751	26/26	Glomus intraradices	/	/
SAGE_088861	CATGTCTGGGGACAAAAAGGACATTT	0.0066	-2	step3_rep_c598	26/26	Glomus intraradices	/	/
SAGE_088870	CATGTTATCGGTGATGATTTTAATGA	0.0066	-2	remain_c4174	26/26	Glomus intraradices	/	/
SAGE_088872	CATGTTGACCCACATAAGGGGAGTAC	0.0066	-2	remain_c24271	26/26	Glomus intraradices	/	/
SAGE_088872	CATGTTGACCCACATAAGGGGAGTAC	0.0066	-2	remain_c5873	26/26	Glomus intraradices	/	/
SAGE_088872	CATGTTGACCCACATAAGGGGAGTAC	0.0066	-2	step3_c1901	26/26	Glomus intraradices	/	/
SAGE_088149	CATGACGGTAGATAGTTCTTTTGAAC	0.0097	-1.9	remain_c14012	26/26	Glomus intraradices	/	/
SAGE_088149	CATGACGGTAGATAGTTCTTTTGAAC	0.0097	-1.9	remain_c248	26/26	Glomus intraradices	/	/
SAGE_088149	CATGACGGTAGATAGTTCTTTTGAAC	0.0097	-1.9	step3_rep_c165	26/26	Glomus intraradices	/	/
SAGE_088149	CATGACGGTAGATAGTTCTTTTGAAC	0.0097	-1.9	step3_rep_c6	26/26	Glomus intraradices	/	/
SAGE_088165	CATGCAGCCAAGAAAGTAATCAAAGA	0.0097	-1.9	step3_rep_c1811	26/26	Glomus intraradices	/	/
SAGE_088165	CATGCAGCCAAGAAAGTAATCAAAGA	0.0097	-1.9	step3_rep_c12	26/26	Glomus intraradices	/	/
SAGE_088165	CATGCAGCCAAGAAAGTAATCAAAGA	0.0097	-1.9	step3_rep_c12	26/26	Glomus intraradices	/	/
SAGE_088165	CATGCAGCCAAGAAAGTAATCAAAGA	0.0097	-1.9	step3_rep_c12	26/26	Glomus intraradices	/	/
SAGE_088179	CATGTGACAGATTTTGCTCCTCCTTC	0.0097	-1.9	remain_c17862	26/26	Glomus intraradices	/	/
SAGE_088190	CATGGAAGTAGTAGTTCAGATGAATA	0.0097	-1.9	remain_c10394	26/26	Glomus intraradices	/	/
SAGE_088190	CATGGAAGTAGTAGTTCAGATGAATA	0.0097	-1.9	step3_rep_c1253	26/26	Glomus intraradices	/	/
SAGE_088198	CATGTAACAAGAGAAGCTTTCTTAGC	0.0097	-1.9	remain_c20518	26/26	Glomus intraradices	/	/
SAGE_088198	CATGTAACAAGAGAAGCTTTCTTAGC	0.0097	-1.9	step3_rep_c363	26/26	Glomus intraradices	/	/
SAGE_088202	CATGAACTTTATTTTTATTCTTGTTA	0.0097	-1.9	step3_rep_c1111	26/26	Glomus intraradices	/	/
SAGE_088217	CATGAGCTGGGACTTATCGAATTAAT	0.0097	-1.9	step3_c2706	26/26	Glomus intraradices	/	/
SAGE_088228	CATGATGTAACGCTGAAAATCATTAA	0.0097	-1.9	remain_c26728	26/26	Glomus intraradices	/	/
SAGE_088245	CATGCCCTGGAAGACAACTTGCTGTA	0.0097	-1.9	remain_c5215	26/26	Glomus intraradices	/	/
SAGE_088261	CATGCTTTCAACGACCTCAACGACCT	0.0097	-1.9	step3_rep_c791	26/26	Glomus intraradices	/	/
SAGE_088283	CATGGTCAACAATCTTCTCAACAATC	0.0097	-1.9	remain_c5104	26/26	Glomus intraradices	/	/
SAGE_088295	CATGTACTCAAACTCCCTTTCCTTCA	0.0097	-1.9	step3_c984	26/26	Glomus intraradices	/	/
SAGE_088320	CATGTTACTCAAGACGAAACTCCGGT	0.0097	-1.9	remain_c9785	26/26	Glomus intraradices	/	/
SAGE_088333	CATGTTTATGCTTATTCTATATGTAA	0.0097	-1.9	remain_c8841	26/26	Glomus intraradices	/	/
SAGE_087760	CATGGAAGGGAAAATAGAGAGAGAGA	0.014	-1.7	remain_c25090	26/26	Glomus intraradices	/	/
SAGE_087760	CATGGAAGGGAAAATAGAGAGAGAGA	0.014	-1.7	remain_c15359	26/26	Glomus intraradices	/	/
SAGE_087765	CATGAAAAAGCAAAAGATGTACAAGA	0.014	-1.7	remain_c19895	26/26	Glomus intraradices	/	/
SAGE_087766	CATGGAAAATACTAAGGAAATGTTTG	0.014	-1.7	remain_c21109	26/26	Glomus intraradices	/	/
SAGE_087775	CATGGGCTACAAGAGAAGCTAAAAAA	0.014	-1.7	remain_c829	26/26	Glomus intraradices	/	/
SAGE_087789	CATGTGTTCAAATATTACAAAGAAAA	0.014	-1.7	remain_c28790	26/26	Glomus intraradices	/	/
SAGE_087789	CATGTGTTCAAATATTACAAAGAAAA	0.014	-1.7	step3_c481	26/26	Glomus intraradices	/	/
SAGE_087793	CATGAAAATTTTAAATTAGAATTTTT	0.014	-1.7	remain_c4927	26/26	Glomus intraradices	/	/
SAGE_087796	CATGAAATGGAGCCTGTAAGGAAAAG	0.014	-1.7	remain_c7862	26/26	Glomus intraradices	/	/
SAGE_087818	CATGATGAAACTGATTGGTACACGCC	0.014	-1.7	step3_c2586	26/26	Glomus intraradices	/	/
SAGE_087819	CATGATGAAGAAATGATCAAGATTAA	0.014	-1.7	step3_rep_c2250	26/26	Glomus intraradices	/	/
SAGE_087826	CATGATTGATTTTAACGTATTTGATG	0.014	-1.7	remain_c18506	26/26	Glomus intraradices	/	/
SAGE_087834	CATGCAGAAAGGTTTCCAATTACAAG	0.014	-1.7	step3_c436	26/26	Glomus intraradices	/	/
SAGE_087854	CATGCTGCTCGGTTTAAGTCTCTCAA	0.014	-1.7	remain_c22197	26/26	Glomus intraradices	/	/
SAGE_087854	CATGCTGCTCGGTTTAAGTCTCTCAA	0.014	-1.7	remain_c21646	26/26	Glomus intraradices	/	/
SAGE_087854	CATGCTGCTCGGTTTAAGTCTCTCAA	0.014	-1.7	remain_c3517	26/26	Glomus intraradices	/	/
SAGE_087854	CATGCTGCTCGGTTTAAGTCTCTCAA	0.014	-1.7	default_c2542	26/26	Glomus intraradices	/	/
SAGE_087854	CATGCTGCTCGGTTTAAGTCTCTCAA	0.014	-1.7	step3_rep_c2515	26/26	Glomus intraradices	/	/
SAGE_087854	CATGCTGCTCGGTTTAAGTCTCTCAA	0.014	-1.7	step3_rep_c1297	26/26	Glomus intraradices	/	/
SAGE_087881	CATGGGATGCTCCGCTTAAAGAAGTT	0.014	-1.7	remain_c6275	26/26	Glomus intraradices	/	/
SAGE_087907	CATGTACTTTTAAAGTTTTCTTAATT	0.014	-1.7	step3_rep_c3267	26/26	Glomus intraradices	/	/
SAGE_087941	CATGTTGTTTTAAATTACGTGCCATA	0.014	-1.7	remain_c29474	26/26	Glomus intraradices	/	/
SAGE_087941	CATGTTGTTTTAAATTACGTGCCATA	0.014	-1.7	remain_c12231	26/26	Glomus intraradices	/	/
SAGE_087941	CATGTTGTTTTAAATTACGTGCCATA	0.014	-1.7	step3_rep_c1757	26/26	Glomus intraradices	/	/
SAGE_087941	CATGTTGTTTTAAATTACGTGCCATA	0.014	-1.7	step3_rep_c1241	26/26	Glomus intraradices	/	/
SAGE_086881	CATGATGAAGCAGTATATAAAAAAGT	0.021	-1.6	remain_c1394	26/26	Glomus intraradices	/	/
SAGE_086891	CATGTGTTGAAAGTTAAAATTAAATT	0.021	-1.6	remain_c17622	26/26	Glomus intraradices	/	/
SAGE_086893	CATGTTATACTTCTTCCCTTGTTTCA	0.021	-1.6	remain_c365	26/26	Glomus intraradices	/	/
SAGE_086893	CATGTTATACTTCTTCCCTTGTTTCA	0.021	-1.6	step3_rep_c1962	26/26	Glomus intraradices	/	/
SAGE_086893	CATGTTATACTTCTTCCCTTGTTTCA	0.021	-1.6	step3_rep_c1534	26/26	Glomus intraradices	/	/
SAGE_086903	CATGTAATTTTTATTCTTTCATTTCA	0.021	-1.6	remain_c6559	26/26	Glomus intraradices	/	/
SAGE_086904	CATGTTGTAAGTTATGAAAGCTAGAT	0.021	-1.6	remain_c4730	26/26	Glomus intraradices	/	/
SAGE_086904	CATGTTGTAAGTTATGAAAGCTAGAT	0.021	-1.6	step3_rep_c598	26/26	Glomus intraradices	/	/
SAGE_086914	CATGAAAGATCAAGTGATTATTCACT	0.021	-1.6	remain_c2632	26/26	Glomus intraradices	/	/
SAGE_086914	CATGAAAGATCAAGTGATTATTCACT	0.021	-1.6	step3_c334	26/26	Glomus intraradices	/	/
SAGE_086922	CATGAATACATTCTATTAGAAGCTGA	0.021	-1.6	remain_c1811	26/26	Glomus intraradices	/	/
SAGE_086924	CATGAATTAATGAATAATCTAATTGA	0.021	-1.6	remain_c5354	26/26	Glomus intraradices	/	/
SAGE_086933	CATGACTGTTGCTCAACATAATATGG	0.021	-1.6	step3_c892	26/26	Glomus intraradices	/	/
SAGE_086937	CATGAGCTCACAAAACAGATCCTGGA	0.021	-1.6	remain_c6932	26/26	Glomus intraradices	/	/
SAGE_086937	CATGAGCTCACAAAACAGATCCTGGA	0.021	-1.6	remain_c1701	26/26	Glomus intraradices	/	/
SAGE_086949	CATGATGGATTAGTGGTATAATAAAT	0.021	-1.6	step3_c3482	26/26	Glomus intraradices	/	/
SAGE_086980	CATGGACTATAATATAGTTTATTTAA	0.021	-1.6	remain_c13441	26/26	Glomus intraradices	/	/
SAGE_086992	CATGGCATTTGTTGTTTCATCTTTTT	0.021	-1.6	remain_c9905	26/26	Glomus intraradices	/	/
SAGE_087011	CATGGGTTGTATGATATATTTTATTT	0.021	-1.6	step3_rep_c2513	26/26	Glomus intraradices	/	/
SAGE_087019	CATGGTCTTGGTACAATAATGATACA	0.021	-1.6	remain_c10771	26/26	Glomus intraradices	/	/
SAGE_087019	CATGGTCTTGGTACAATAATGATACA	0.021	-1.6	remain_c3961	26/26	Glomus intraradices	/	/
SAGE_087019	CATGGTCTTGGTACAATAATGATACA	0.021	-1.6	remain_c927	26/26	Glomus intraradices	/	/
SAGE_087019	CATGGTCTTGGTACAATAATGATACA	0.021	-1.6	step3_c2185	26/26	Glomus intraradices	/	/
SAGE_087022	CATGGTTATCAGAATGCTCTATCCAA	0.021	-1.6	remain_c15500	26/26	Glomus intraradices	/	/
SAGE_087027	CATGTAAATTTTGTATTTTGTACAAT	0.021	-1.6	remain_c10014	26/26	Glomus intraradices	/	/
SAGE_087034	CATGTACTTGGACAGCATACACAACA	0.021	-1.6	step3_c2307	26/26	Glomus intraradices	/	/
SAGE_087040	CATGTATAAAGCTTCGGATTCTAATG	0.021	-1.6	step3_rep_c1886	26/26	Glomus intraradices	/	/
SAGE_087040	CATGTATAAAGCTTCGGATTCTAATG	0.021	-1.6	step3_rep_c289	26/26	Glomus intraradices	/	/
SAGE_087045	CATGTATCGCGGGTGCAGTCCCGATC	0.021	-1.6	step3_rep_c3236	26/26	Glomus intraradices	/	/
SAGE_087058	CATGTCGTTTACCTTGAAGTATTACA	0.021	-1.6	remain_c9881	26/26	Glomus intraradices	/	/
SAGE_087083	CATGTTCAGTACTTTTATACTTTGGA	0.021	-1.6	remain_c9476	26/26	Glomus intraradices	/	/
SAGE_087083	CATGTTCAGTACTTTTATACTTTGGA	0.021	-1.6	step3_c3815	26/26	Glomus intraradices	/	/
SAGE_087092	CATGTTTACGGATCAACAAATGGGAA	0.021	-1.6	step3_c3867	26/26	Glomus intraradices	/	/
SAGE_086172	CATGAAATGGATTATGATGGAGAGAG	0.03	-1.5	step3_c2649	26/26	Glomus intraradices	/	/
SAGE_086172	CATGAAATGGATTATGATGGAGAGAG	0.03	-1.5	step3_c1460	26/26	Glomus intraradices	/	/
SAGE_086178	CATGTGGCACAAAATTTACAATTTGT	0.03	-1.5	remain_c798	26/26	Glomus intraradices	/	/
SAGE_086193	CATGGAAATGAAAATGAATTTGAAAA	0.03	-1.5	remain_c14448	26/26	Glomus intraradices	/	/
SAGE_086227	CATGGTTCTGATGTTGAGAAACGTTC	0.03	-1.5	step3_c1760	26/26	Glomus intraradices	/	/
SAGE_086237	CATGTTCATTAAATATGATAGTAAAA	0.03	-1.5	remain_c15276	26/26	Glomus intraradices	/	/
SAGE_086237	CATGTTCATTAAATATGATAGTAAAA	0.03	-1.5	remain_c7661	26/26	Glomus intraradices	/	/
SAGE_086237	CATGTTCATTAAATATGATAGTAAAA	0.03	-1.5	step3_c1266	26/26	Glomus intraradices	/	/
SAGE_086256	CATGAAACACGGAAAGATAACGTACA	0.03	-1.5	remain_c3765	26/26	Glomus intraradices	/	/
SAGE_086257	CATGAAACTGTGAATGCGATCAAACC	0.03	-1.5	remain_c6829	26/26	Glomus intraradices	/	/
SAGE_086261	CATGAAATAAAGTAATATGTTGCAAA	0.03	-1.5	remain_c20293	26/26	Glomus intraradices	/	/
SAGE_086261	CATGAAATAAAGTAATATGTTGCAAA	0.03	-1.5	remain_c17943	26/26	Glomus intraradices	/	/
SAGE_086274	CATGAAGCAATAAGTCAAAAACATTT	0.03	-1.5	default_c2250	26/26	Glomus intraradices	/	/
SAGE_086310	CATGATGACCACCTTCAGTTCGAAGA	0.03	-1.5	remain_c2554	26/26	Glomus intraradices	/	/
SAGE_086317	CATGATTCTCGTTCTCACCATCATCA	0.03	-1.5	remain_c201	26/26	Glomus intraradices	/	/
SAGE_086329	CATGCCCATATTTAGTTAAATTAGAA	0.03	-1.5	remain_c6827	26/26	Glomus intraradices	/	/
SAGE_086340	CATGCTATTAAAATATGTATGTACTT	0.03	-1.5	step3_c3558	26/26	Glomus intraradices	/	/
SAGE_086348	CATGCTTACTTGGTTTTTCGAAAAAT	0.03	-1.5	remain_c15145	26/26	Glomus intraradices	/	/
SAGE_086352	CATGGAAAGGAGTAGCTTCATATTAC	0.03	-1.5	step3_c3281	26/26	Glomus intraradices	/	/
SAGE_086370	CATGGATGAATCAATATCATATATAT	0.03	-1.5	step3_c2290	26/26	Glomus intraradices	/	/
SAGE_086389	CATGGGCTGTTGGTATTGGGATAATT	0.03	-1.5	remain_c12860	26/26	Glomus intraradices	/	/
SAGE_086395	CATGGGTTGGGTTTTTTATTATTATA	0.03	-1.5	remain_c13330	26/26	Glomus intraradices	/	/
SAGE_086425	CATGTATCAGTTGTATCACGGGCTAA	0.03	-1.5	remain_c14427	26/26	Glomus intraradices	/	/
SAGE_086425	CATGTATCAGTTGTATCACGGGCTAA	0.03	-1.5	remain_c14139	26/26	Glomus intraradices	/	/
SAGE_086440	CATGTGCACATTTCATAAATTTCAAT	0.03	-1.5	step3_c3273	26/26	Glomus intraradices	/	/
SAGE_086441	CATGTGCATGGCTGCCGCTTATGTCT	0.03	-1.5	remain_c29374	26/26	Glomus intraradices	/	/
SAGE_086441	CATGTGCATGGCTGCCGCTTATGTCT	0.03	-1.5	remain_c22999	26/26	Glomus intraradices	/	/
SAGE_086441	CATGTGCATGGCTGCCGCTTATGTCT	0.03	-1.5	step3_rep_c1968	26/26	Glomus intraradices	/	/
SAGE_086441	CATGTGCATGGCTGCCGCTTATGTCT	0.03	-1.5	step3_rep_c37	26/26	Glomus intraradices	/	/
SAGE_086443	CATGTGCCTAGTCCTTTGACAAAAGA	0.03	-1.5	remain_c9004	26/26	Glomus intraradices	/	/
SAGE_086452	CATGTGTTCATAGATAACTGAAACAC	0.03	-1.5	remain_c5379	26/26	Glomus intraradices	/	/
SAGE_086452	CATGTGTTCATAGATAACTGAAACAC	0.03	-1.5	remain_c2931	26/26	Glomus intraradices	/	/
SAGE_086453	CATGTTAAATTGTCTTAATACGCGAT	0.03	-1.5	remain_c27290	26/26	Glomus intraradices	/	/
SAGE_086453	CATGTTAAATTGTCTTAATACGCGAT	0.03	-1.5	remain_c18611	26/26	Glomus intraradices	/	/
SAGE_086454	CATGTTAACTCCTTTGAAACTTGAAG	0.03	-1.5	remain_c5118	26/26	Glomus intraradices	/	/
SAGE_086467	CATGTTGCTGCCCCTTTTGAAGTTAA	0.03	-1.5	remain_c8324	26/26	Glomus intraradices	/	/
SAGE_084618	CATGTTATAAATTTATTTCAACAAAA	0.045	-1.3	remain_c22920	26/26	Glomus intraradices	/	/
SAGE_084618	CATGTTATAAATTTATTTCAACAAAA	0.045	-1.3	remain_c8866	26/26	Glomus intraradices	/	/
SAGE_084629	CATGAAAATGGGATGATATAAACGAT	0.045	-1.3	step3_rep_c3332	26/26	Glomus intraradices	/	/
SAGE_084637	CATGTCACAATCTAGTTCCCATACAG	0.045	-1.3	step3_c1917	26/26	Glomus intraradices	/	/
SAGE_084664	CATGAAATCAAAGATGGTGATGATGA	0.045	-1.3	remain_c11167	26/26	Glomus intraradices	/	/
SAGE_084664	CATGAAATCAAAGATGGTGATGATGA	0.045	-1.3	step3_rep_c1598	26/26	Glomus intraradices	/	/
SAGE_084664	CATGAAATCAAAGATGGTGATGATGA	0.045	-1.3	step3_rep_c1122	26/26	Glomus intraradices	/	/
SAGE_084682	CATGGAAGAAGAAAGGACAATAAAAG	0.045	-1.3	step3_c1077	26/26	Glomus intraradices	/	/
SAGE_084688	CATGGTTTTATTCAACATTTAATTTA	0.045	-1.3	remain_c2502	26/26	Glomus intraradices	/	/
SAGE_084714	CATGTAAATATTAATAATAATTTATA	0.045	-1.3	remain_c9915	26/26	Glomus intraradices	/	/
SAGE_084717	CATGCCTCTTTTTCCCTCTTTTATCC	0.045	-1.3	remain_c28538	26/26	Glomus intraradices	/	/
SAGE_084717	CATGCCTCTTTTTCCCTCTTTTATCC	0.045	-1.3	remain_c3628	26/26	Glomus intraradices	/	/
SAGE_084719	CATGTAATTTTAATATAATATATATA	0.045	-1.3	remain_c2838	26/26	Glomus intraradices	/	/
SAGE_084740	CATGAAATGAGAAGTTTTGAGATCAG	0.045	-1.3	step3_c2487	26/26	Glomus intraradices	/	/
SAGE_084751	CATGAAGATGCTGTCAATTTGGAAGC	0.045	-1.3	default_c1698	26/26	Glomus intraradices	/	/
SAGE_084768	CATGACGAACTCCTCAGTTTATTCGA	0.045	-1.3	remain_c9918	26/26	Glomus intraradices	/	/
SAGE_084768	CATGACGAACTCCTCAGTTTATTCGA	0.045	-1.3	remain_c4236	26/26	Glomus intraradices	/	/
SAGE_084773	CATGACTCATTTCTAGACTTTATGAA	0.045	-1.3	step3_c1713	26/26	Glomus intraradices	/	/
SAGE_084775	CATGAGAAACAATGGAAAAATGGAAA	0.045	-1.3	remain_c9492	26/26	Glomus intraradices	/	GO:0043581;
SAGE_084786	CATGATAAATTTACGCCGGTCAAATG	0.045	-1.3	step3_c1915	26/26	Glomus intraradices	/	/
SAGE_084794	CATGATCTTTTGGGGAGGAAATACAC	0.045	-1.3	remain_c3536	26/26	Glomus intraradices	/	/
SAGE_084795	CATGATGAAAGTTCAAATTACACGAA	0.045	-1.3	remain_c23680	26/26	Glomus intraradices	/	/
SAGE_084824	CATGCATATCGTGGAGGATCGAAAAT	0.045	-1.3	step3_c3223	26/26	Glomus intraradices	/	/
SAGE_084862	CATGGAAGGGTGCAAATGATCCTAAT	0.045	-1.3	step3_c2419	26/26	Glomus intraradices	/	/
SAGE_084863	CATGGAAGGTGAGATACAATTTCTTC	0.045	-1.3	remain_c20411	26/26	Glomus intraradices	/	/
SAGE_084868	CATGGAGCAAAGCAATTAAAAGGGCA	0.045	-1.3	remain_c16041	26/26	Glomus intraradices	/	/
SAGE_084868	CATGGAGCAAAGCAATTAAAAGGGCA	0.045	-1.3	remain_c11364	26/26	Glomus intraradices	/	/
SAGE_084868	CATGGAGCAAAGCAATTAAAAGGGCA	0.045	-1.3	step3_c3313	26/26	Glomus intraradices	/	/
SAGE_084874	CATGGATGAATCATTAATGGAAACAA	0.045	-1.3	remain_c2553	26/26	Glomus intraradices	/	/
SAGE_084877	CATGGATGGGCGCGTAATAGTTATGG	0.045	-1.3	remain_c6505	26/26	Glomus intraradices	/	/
SAGE_084883	CATGGCACAAGAAACTTTACGTGAGA	0.045	-1.3	step3_c2184	26/26	Glomus intraradices	/	/
SAGE_084883	CATGGCACAAGAAACTTTACGTGAGA	0.045	-1.3	step3_rep_c1986	26/26	Glomus intraradices	/	/
SAGE_084885	CATGGCAGTCATCGGAGGTATAAATG	0.045	-1.3	remain_c27581	26/26	Glomus intraradices	/	GO:0044408;
SAGE_084901	CATGGGGTTAATAACAATAGTTTATG	0.045	-1.3	remain_c21823	26/26	Glomus intraradices	/	/
SAGE_084902	CATGGGGTTCTTGTTTACCATCTTGG	0.045	-1.3	remain_c12732	26/26	Glomus intraradices	/	/
SAGE_084904	CATGGGTTCTCATAATAATAGCCTCG	0.045	-1.3	remain_c6416	26/26	Glomus intraradices	/	/
SAGE_084904	CATGGGTTCTCATAATAATAGCCTCG	0.045	-1.3	default_c1475	26/26	Glomus intraradices	/	/
SAGE_084906	CATGGTAAAGAGGGACTAAATATGGA	0.045	-1.3	remain_c21733	26/26	Glomus intraradices	/	/
SAGE_084906	CATGGTAAAGAGGGACTAAATATGGA	0.045	-1.3	remain_c9827	26/26	Glomus intraradices	/	/
SAGE_084906	CATGGTAAAGAGGGACTAAATATGGA	0.045	-1.3	step3_c3001	26/26	Glomus intraradices	/	/
SAGE_084919	CATGGTTCGATTAAATCTGTATTGGT	0.045	-1.3	remain_c14674	26/26	Glomus intraradices	/	/
SAGE_084919	CATGGTTCGATTAAATCTGTATTGGT	0.045	-1.3	step3_rep_c2407	26/26	Glomus intraradices	/	/
SAGE_084919	CATGGTTCGATTAAATCTGTATTGGT	0.045	-1.3	step3_rep_c214	26/26	Glomus intraradices	/	/
SAGE_084921	CATGGTTTTATTCAATATTTAACTTG	0.045	-1.3	remain_c1642	26/26	Glomus intraradices	/	/
SAGE_084926	CATGTAATTCATTGGATATGTAAAGA	0.045	-1.3	remain_c10457	26/26	Glomus intraradices	/	/
SAGE_084939	CATGTATACCGGGCTTCGTCCCGAAC	0.045	-1.3	remain_c5742	26/26	Glomus intraradices	/	/
SAGE_084945	CATGTATTAGTAAACACTTTATTACT	0.045	-1.3	remain_c22424	26/26	Glomus intraradices	/	/
SAGE_084945	CATGTATTAGTAAACACTTTATTACT	0.045	-1.3	step3_rep_c873	26/26	Glomus intraradices	/	/
SAGE_084952	CATGTCACACTCTGGTCTGAAGATGG	0.045	-1.3	step3_c3717	26/26	Glomus intraradices	/	GO:0044403;GO:0032502;
SAGE_084952	CATGTCACACTCTGGTCTGAAGATGG	0.045	-1.3	step3_c1742	26/26	Glomus intraradices	/	/
SAGE_084953	CATGTCACCTTGGAGGCTGTTTAAAG	0.045	-1.3	remain_c19822	26/26	Glomus intraradices	/	/
SAGE_084962	CATGTCGGTGTCAATACAGGATGGTA	0.045	-1.3	step3_c3832	26/26	Glomus intraradices	/	/
SAGE_084970	CATGTGAAGTAATTAATGATCAAATT	0.045	-1.3	remain_c15666	26/26	Glomus intraradices	/	/
SAGE_084971	CATGTGACGAATAAAGTTAAACAAAC	0.045	-1.3	remain_c9360	26/26	Glomus intraradices	/	/
SAGE_084978	CATGTGCTTCTACCTTATAAATCAAA	0.045	-1.3	step3_rep_c1575	26/26	Glomus intraradices	/	/
SAGE_084982	CATGTTAAATCAAGTTTTCGTCGGGG	0.045	-1.3	remain_c5805	26/26	Glomus intraradices	/	/
SAGE_084997	CATGTTGGTTATGCTCGATGAAATTG	0.045	-1.3	remain_c5528	26/26	Glomus intraradices	/	/
SAGE_085002	CATGTTTGGGGATCAAAAAAGAGTAG	0.045	-1.3	remain_c28169	26/26	Glomus intraradices	/	/
SAGE_085002	CATGTTTGGGGATCAAAAAAGAGTAG	0.045	-1.3	remain_c603	26/26	Glomus intraradices	/	/
SAGE_085002	CATGTTTGGGGATCAAAAAAGAGTAG	0.045	-1.3	step3_rep_c2824	26/26	Glomus intraradices	/	/
SAGE_092201	CATGACCGATGTTGCAAAAGAATTCC	4.7e-24	-5.3	remain_c966	26/26	Glomus intraradices	5-methyltetrahydropteroyltriglutamate--homocysteine methyltransferase	GO:0046872;GO:0008652;GO:0008168;
